# Supplementary material for: GWAS unveils features between early- and late-flowering pearl millets
Source: BMC Genomics. 2020 Nov 10;21:777. doi: 10.1186/s12864-020-07198-2 (PMC7654029; doi:10.1186/s12864-020-07198-2)
Supplement: Supplementary file 2 — Additional file 2. [file 12864_2020_7198_MOESM2_ESM.txt]

rs#	alleles	chrom	pos	strand	assembly#	center	protLSID	assayLSID	panelLSID	QCcode	PgSL1	PgSL2	PgSL3	PgSL4	PgSL5	PgSL6	PgSL7	PgSL9	PgSL10	PgSL14	PgSL15	PgSL16	PgSL17	PgSL19	PgSL20	PgSL21	PgSL22	PgSL24	PgSL25	PgSL26	PgSL27	PgSL28	PgSL29	PgSL30	PgSL32	PgSL33	PgSL34	PgSL35	PgSL36	PgSL37	PgSL38	PgSL39	PgSL40	PgSL41	PgSL42	PgSL43	PgSL44	PgSL45	PgSL46
S1_124962	G/C	1	124962	+	NA	NA	NA	NA	NA	NA	CC	GG	GC	GC	GC	GC	GC	NN	GC	GC	GG	GC	GC	CC	CC	GG	CC	GC	GC	CC	CC	CC	CC	GC	GG	CC	CC	GG	GG	GG	GC	GG	GG	GG	GC	GC	GC	GG	GG
S1_132400	T/C	1	132400	+	NA	NA	NA	NA	NA	NA	TT	TT	TT	TT	TT	TT	TC	TC	TT	TT	TT	TT	TT	TT	TT	CC	TT	TT	TT	TT	TT	TT	TT	TT	TT	TT	TT	TT	TC	CC	TC	TT	TC	TT	TC	TT	TC	TC	TT
S1_158780	C/A	1	158780	+	NA	NA	NA	NA	NA	NA	CC	CC	CC	CC	CC	CC	CC	CC	CC	CC	CC	CC	CC	CC	CC	CC	CC	CC	CC	CC	CC	CC	CC	CC	CA	CC	CA	CC	AA	CC	CC	CC	CC	CC	CC	CC	CC	CC	CC
S1_158808	A/G	1	158808	+	NA	NA	NA	NA	NA	NA	AA	AA	AA	AA	AA	AA	AA	AA	AA	AA	AA	AA	AA	AA	AA	AA	AA	AA	AA	AA	AA	AA	AA	AA	AG	AA	AA	AA	GG	AA	AA	AA	AA	AA	AA	AA	AA	AA	AA
S1_193697	A/G	1	193697	+	NA	NA	NA	NA	NA	NA	AA	AA	AA	AA	AA	AG	AA	AA	AA	AA	AA	AA	AA	AA	AA	AA	AA	AA	AA	AA	AA	AA	AA	AA	AA	AA	AG	AA	AA	AA	AA	AA	AA	AA	AG	AA	AA	AA	AA
S1_193710	T/C	1	193710	+	NA	NA	NA	NA	NA	NA	TT	TT	TT	TT	TT	TC	TT	TT	TT	TT	TT	TT	TT	TT	TT	TT	TT	TT	TT	TT	TT	TT	TT	TT	TT	TT	TC	TT	TT	TT	TT	TT	TT	TT	TC	TT	TT	TT	TT
S1_193733	G/A	1	193733	+	NA	NA	NA	NA	NA	NA	GG	GG	GG	GG	GG	GA	GG	GG	GG	GG	GG	GG	GG	GG	GG	GG	GG	GG	GG	GG	GG	GG	GG	GG	GG	GG	GA	GG	GG	GG	GG	GG	GG	GA	GA	GG	GG	GG	GG
S1_256337	T/G	1	256337	+	NA	NA	NA	NA	NA	NA	TT	TT	TT	TG	TG	TG	GG	TT	TT	TT	TG	GG	TT	TT	TT	TT	TT	TT	TT	TT	TG	GG	TT	TT	TT	TG	TG	TT	TT	TT	TT	GG	TT	TT	TT	TT	TT	TT	TT
S1_299008	C/T	1	299008	+	NA	NA	NA	NA	NA	NA	CC	CC	CC	CT	CC	CC	CT	CT	CC	CT	CC	CC	CT	CT	CC	CC	CC	CT	CC	CC	CC	CT	CC	CC	CC	CC	CT	CC	CT	CC	CT	TT	CC	CT	CC	CT	CT	CC	CC
S1_322655	G/A	1	322655	+	NA	NA	NA	NA	NA	NA	GA	GG	GG	GA	GG	GG	GG	GG	GG	GA	GA	GG	GA	GA	GG	GG	GG	GG	GA	GG	GG	AA	GG	GA	GG	GA	AA	GA	AA	GA	AA	GG	GG	GA	GA	AA	GA	AA	GA
S1_342870	C/A	1	342870	+	NA	NA	NA	NA	NA	NA	CC	CC	CC	CA	CC	CC	CC	CC	CC	CC	CC	CC	CC	CC	CC	CC	CC	CC	CC	CC	CC	CA	CC	CC	CC	CC	CC	CC	CC	CA	CC	CC	CC	CC	CC	CA	CC	CC	CA
S1_354422	T/A	1	354422	+	NA	NA	NA	NA	NA	NA	TT	TT	TT	TT	TT	TA	TA	TA	TA	TT	TT	TT	TA	TT	TT	TT	TT	TT	TT	TT	TT	TT	TT	TT	AA	TA	TA	TT	TT	TA	TT	TT	TT	TT	TA	TT	TT	TT	TA
S1_380423	G/A	1	380423	+	NA	NA	NA	NA	NA	NA	GA	GA	GA	GA	GA	GA	GG	GA	GA	GA	AA	GA	GA	GA	GA	GA	GA	GA	GA	GA	GA	GA	GA	GG	GA	GA	GA	GA	GA	GG	GA	NN	GA	GG	GA	GA	GA	GA	GA
S1_380434	C/A	1	380434	+	NA	NA	NA	NA	NA	NA	CA	CA	CC	CA	CC	CA	CC	CC	CC	CA	CA	CA	CC	CA	CC	CC	CC	CA	CA	CA	CC	CC	CC	CC	CC	CC	CC	CC	CC	CC	CC	NN	CA	CC	CC	CC	CA	CA	CC
S1_380435	C/T	1	380435	+	NA	NA	NA	NA	NA	NA	CC	CC	CT	CT	CT	CC	CC	CT	CT	CC	CC	CC	CT	CT	CT	CT	CT	CC	CT	CT	CT	CT	CT	CC	CT	CT	CT	CT	CT	CC	CT	NN	CC	CC	CC	CT	CT	CT	CT
S1_568813	T/C	1	568813	+	NA	NA	NA	NA	NA	NA	TT	CC	TT	TC	NN	TC	TC	TC	TC	CC	TC	TC	TC	TT	TT	TC	TC	TC	TT	TT	TT	TC	TT	TC	TT	TC	TT	TC	TC	TT	TT	CC	TT	TT	TC	TC	TT	TT	TT
S1_572912	T/C	1	572912	+	NA	NA	NA	NA	NA	NA	TT	TT	TC	TT	TT	TC	TT	TT	TT	TT	TT	TT	TT	TT	TT	TC	TT	TT	TT	TT	TT	TT	TT	TC	TT	TC	TT	TT	TT	TC	TC	TT	TC	TC	TT	TT	TC	TT	CC
S1_588066	A/G	1	588066	+	NA	NA	NA	NA	NA	NA	AA	AA	AA	AG	GG	AG	AA	AA	AG	AA	AG	AA	AG	AG	AA	AA	AA	AG	AG	AA	AA	AA	AA	AA	GG	AG	AA	AG	AG	AA	AA	GG	GG	AA	AG	AG	AG	AA	AA
S1_653894	C/T	1	653894	+	NA	NA	NA	NA	NA	NA	CT	CC	CC	CC	CT	CC	TT	CC	CT	CT	CT	CC	CC	CC	CC	CT	CC	CT	CC	CT	CC	CC	CC	CT	CC	CC	CC	CC	CC	CC	CC	CC	CC	CC	CC	CC	CC	CT	CC
S1_653904	C/T	1	653904	+	NA	NA	NA	NA	NA	NA	TT	CC	CC	CC	CT	CC	TT	CC	CT	CT	CT	CT	CC	CC	CC	CT	CC	CT	CC	CT	CC	CC	CC	CT	CC	CC	CC	CC	CC	CC	CC	CC	CC	CC	CC	CC	CC	CT	CC
S1_671548	A/G	1	671548	+	NA	NA	NA	NA	NA	NA	AG	AG	AG	AG	AG	AG	AG	AG	AG	AA	AG	AG	AG	AG	AG	AG	AG	AG	AG	AG	AG	AG	AG	GG	AG	AG	AA	AA	AG	AG	AG	AG	AG	AG	AA	AG	AG	AA	AG
S1_671551	C/T	1	671551	+	NA	NA	NA	NA	NA	NA	CT	CC	CT	CT	CC	CC	CC	CC	CC	CT	CT	CC	CC	CC	CC	CC	CC	CC	CC	CC	CC	CT	CC	CC	CT	CC	CT	CC	CC	CC	CC	CT	CC	CC	CT	CT	CC	CT	CT
S1_671552	T/C	1	671552	+	NA	NA	NA	NA	NA	NA	TC	TT	TC	TT	TT	TT	TT	TT	TT	TC	TC	TT	TT	TT	TT	TT	TT	TT	TT	TT	TT	TC	TT	TT	TC	TT	TC	TT	TT	TT	TT	TC	TT	TT	TC	TC	TT	TC	TC
S1_671816	A/T	1	671816	+	NA	NA	NA	NA	NA	NA	AA	AA	AT	AA	AA	AA	AA	AA	AA	AT	AA	AA	AA	AT	AA	AT	AA	AT	AT	AA	AT	AT	AA	AA	AA	AT	AA	AT	AT	AA	AA	AA	AT	AA	AA	AA	AA	AA	AT
S1_672288	C/G	1	672288	+	NA	NA	NA	NA	NA	NA	CG	CC	CC	CC	CC	CC	CG	CC	CC	CG	GG	CG	CG	GG	GG	CG	CC	CG	CC	CC	CG	CG	CG	CC	CC	CG	CC	GG	GG	CC	CG	CC	CG	CG	CG	CG	CC	CG	CG
S1_672291	C/A	1	672291	+	NA	NA	NA	NA	NA	NA	CA	CC	CC	CC	CC	CC	CA	CC	CC	CA	AA	CA	CA	AA	AA	CA	CC	CA	CC	CC	CA	CA	CA	CC	CC	CA	CC	AA	AA	CC	CA	CC	CA	CA	CA	CA	CC	CA	CA
S1_695496	T/C	1	695496	+	NA	NA	NA	NA	NA	NA	TT	TC	TT	TT	TT	TC	TC	TT	TT	TT	TT	TC	TT	TC	TT	TC	TT	TC	TT	TC	TT	TC	TC	TT	TT	TT	TT	NN	TT	TT	TT	TC	TT	TT	TT	TC	TC	TC	TT
S1_695530	G/A	1	695530	+	NA	NA	NA	NA	NA	NA	GG	GG	GG	GG	GA	GG	GG	GA	GA	GG	GA	GG	GG	GA	GA	GA	GG	GG	GA	GG	GA	GG	GG	GG	GA	GA	GG	NN	GG	GG	GG	GG	GG	GA	GG	GA	GG	GG	GG
S1_741771	C/T	1	741771	+	NA	NA	NA	NA	NA	NA	CT	CT	CC	CC	CT	CC	CT	CC	TT	CC	CC	CT	CC	CC	CT	CT	CC	CT	CC	NN	CC	CC	CC	CC	CT	TT	CT	CC	CT	TT	TT	TT	TT	CT	CC	CT	TT	CT	CT
S1_801302	G/A	1	801302	+	NA	NA	NA	NA	NA	NA	GG	GG	GG	GG	GG	GG	GG	GG	AA	GG	GG	GG	GG	GA	GG	GG	NN	GG	GG	GG	GG	GG	GG	GG	GG	GG	GG	GG	GG	NN	GG	GG	GG	GA	GG	GG	GA	GG	GG
S1_809088	C/A	1	809088	+	NA	NA	NA	NA	NA	NA	CC	CA	CA	CC	CC	CC	CC	CC	CC	CC	CC	CC	CC	NN	CC	CA	CC	CC	CA	CC	CC	CC	CA	CC	CC	CC	CA	CC	CC	CC	CA	CA	CC	CA	CA	CC	CA	CA	CC
S1_809090	G/A	1	809090	+	NA	NA	NA	NA	NA	NA	GG	GA	GG	GG	GA	GG	GA	GG	GA	GG	GA	GG	GG	NN	GG	GA	GG	GA	GG	GG	GG	GG	GG	GG	GG	GG	GG	GG	GG	GG	GG	GG	GG	GG	GG	GG	GG	GG	GG
S1_809093	T/A	1	809093	+	NA	NA	NA	NA	NA	NA	TT	TA	TA	TT	TA	TT	TA	TT	TT	TT	TT	TT	TA	NN	TT	TT	TA	TA	TT	TA	TA	TA	TA	TT	TT	TT	TA	TT	TT	TT	TA	TA	TT	TA	TT	TT	TA	TA	TT
S1_809116	A/G	1	809116	+	NA	NA	NA	NA	NA	NA	AA	AA	AA	AA	AA	AA	AA	AA	AG	AA	AA	AA	AA	NN	AG	AA	AA	AA	AA	AG	AG	AA	AA	AA	AA	AG	AA	AA	AA	AA	AA	AA	AA	AG	AA	AA	AA	AA	AA
S1_809156	A/G	1	809156	+	NA	NA	NA	NA	NA	NA	AG	AA	AA	AA	AA	AG	AA	AA	AG	AA	AA	AG	AA	AG	AA	AA	AA	AG	AG	AG	AA	AA	AA	AA	AA	AA	AG	AA	AA	AA	AG	AG	AA	AA	AA	AA	AA	AA	AA
S1_832946	G/A	1	832946	+	NA	NA	NA	NA	NA	NA	GA	GA	GG	GG	GA	GA	GG	GG	GG	GG	GG	GG	GA	GA	GA	GA	GG	GA	GG	AA	GA	GG	GA	GG	GA	GA	AA	GA	GG	GG	GG	GG	GA	GG	GG	GA	GG	GA	GA
S1_832947	C/T	1	832947	+	NA	NA	NA	NA	NA	NA	CC	CC	CC	CC	CT	CT	CC	CC	CC	CC	CC	CC	CT	CT	CT	CT	CC	CT	CC	CT	CT	CC	CT	CC	CT	CC	TT	CT	CC	CC	CC	CC	CT	CC	CC	CT	CC	CT	CT
S1_832994	C/T	1	832994	+	NA	NA	NA	NA	NA	NA	CT	CT	CC	CC	CC	CT	CC	CC	CC	CC	CC	CC	CT	CT	CT	CC	CC	CC	CT	CC	CT	CT	CT	CT	TT	CT	CC	TT	TT	CT	CC	TT	CT	CC	CT	CT	CC	CT	CC
S1_1014294	C/T	1	1014294	+	NA	NA	NA	NA	NA	NA	CT	CC	CC	CC	CC	CT	CC	CC	CC	CC	CC	CC	CC	CC	CC	CC	CC	CC	CC	CC	CC	CT	CC	CC	CC	CT	CC	CC	CC	CC	CC	CC	CC	CC	CT	CT	CC	CC	CC
S1_1014304	G/A	1	1014304	+	NA	NA	NA	NA	NA	NA	GA	GG	GG	GG	GG	GG	GG	GA	GA	GG	GA	GA	GA	GG	GG	GG	GA	GA	GG	GA	GG	GA	GG	GG	GA	GA	GA	GA	GA	GA	GA	GA	GA	GG	GG	GA	GA	GA	GA
S1_1014316	T/G	1	1014316	+	NA	NA	NA	NA	NA	NA	TT	TT	TT	TT	TT	TT	TT	TT	TT	TT	TT	TT	TG	TT	TT	TT	TT	TT	TT	TT	TT	TT	TT	TT	TT	TT	TT	TT	TG	TT	TG	TT	TT	TG	TT	TT	TT	TT	TT
S1_1694156	A/G	1	1694156	+	NA	NA	NA	NA	NA	NA	AA	AA	AA	AA	AG	AG	AA	AG	GG	AA	AG	GG	AA	AA	AG	GG	AA	AA	GG	AG	NN	AG	AG	AG	AG	GG	AA	AA	AA	AA	AA	AA	AA	AG	AA	AA	AA	AA	GG
S1_1901353	T/C	1	1901353	+	NA	NA	NA	NA	NA	NA	TT	TT	TT	TT	TT	TT	TT	TT	TT	TT	TT	TT	TT	TT	TT	TC	TT	TT	TT	TT	TT	TT	TT	TT	TT	TT	TT	TT	TT	TT	TT	TT	TT	TT	TT	TC	CC	TT	TT
S1_1990892	T/G	1	1990892	+	NA	NA	NA	NA	NA	NA	TT	TT	TT	TT	TT	TT	TT	TT	TT	TT	TT	TT	TT	TT	TT	TT	TT	TG	TT	NN	TT	TT	TT	TT	TT	TT	TG	TT	TT	TT	TT	TT	TT	TG	TT	TG	TT	GG	TT
S1_2009395	A/G	1	2009395	+	NA	NA	NA	NA	NA	NA	AA	AA	AA	GG	GG	AG	AG	AA	AA	AA	AG	AA	AG	AG	AG	AA	AA	AA	AG	AG	AG	AG	AG	AG	AA	AA	AA	AA	AA	AG	AA	AA	AA	AA	AA	AA	AA	AA	AA
S1_2009397	A/G	1	2009397	+	NA	NA	NA	NA	NA	NA	AA	AA	AA	AA	AA	AA	AA	AA	AA	AA	AA	AA	AA	AG	AA	AA	GG	AG	AA	AA	AG	AG	AA	AA	AA	AG	AG	AG	AA	AA	GG	AG	GG	AG	GG	AA	AG	AA	AG
S1_2009403	G/C	1	2009403	+	NA	NA	NA	NA	NA	NA	GG	GG	GG	CC	CC	GC	GC	GG	GG	GG	GC	GG	GC	GC	GC	GG	GG	GG	GC	GC	GC	GC	GC	GC	GG	GG	GG	GG	GG	GC	GG	GG	GG	GG	GG	GG	GG	GG	GG
S1_2049108	G/A	1	2049108	+	NA	NA	NA	NA	NA	NA	GG	GG	GA	GG	GA	GG	GG	GG	GG	GG	GG	GG	GA	GG	GA	GA	GG	GG	GG	GG	GA	GA	GG	GG	GG	GA	GG	AA	GG	GG	GG	AA	GA	GG	GA	NN	GG	GG	GA
S1_2049111	G/A	1	2049111	+	NA	NA	NA	NA	NA	NA	GG	GA	GG	GG	GG	GG	GG	GG	GG	GG	GG	GG	GA	GG	GA	GA	AA	AA	GG	GA	AA	GA	GG	AA	GA	GG	AA	GG	AA	GA	GG	GG	AA	AA	GG	NN	AA	AA	GA
S1_2060648	A/T	1	2060648	+	NA	NA	NA	NA	NA	NA	AA	AA	AA	AA	AA	AA	AA	AA	AA	AA	AA	AA	AA	AA	AT	AA	AA	AA	AA	AA	AA	AT	AA	AA	AA	AA	AA	AA	AT	AA	AA	AA	AA	AA	AA	AA	AA	AA	AA
S1_2107241	G/A	1	2107241	+	NA	NA	NA	NA	NA	NA	GG	GG	GG	GG	GG	GA	GG	GG	GG	GG	GG	GA	AA	GG	GA	GG	GG	GA	GG	GA	GA	GA	GG	GG	GA	AA	AA	GG	GG	AA	GG	GG	GG	GG	GA	GA	GA	GG	GA
S1_2166630	G/A	1	2166630	+	NA	NA	NA	NA	NA	NA	GG	GG	GG	GG	GG	GG	GG	GG	GG	GG	GG	GG	GG	GG	GG	GG	GG	GA	GG	GG	GG	GG	GG	GG	GG	GG	GA	GG	GG	GG	GG	GG	GG	AA	GA	AA	GA	GA	GA
S1_2166699	A/G	1	2166699	+	NA	NA	NA	NA	NA	NA	AA	AA	AA	AG	AA	AA	AG	AA	AA	AA	AA	AA	AA	AA	AA	AA	AA	AG	AA	AA	AA	AA	AA	AA	AA	AA	GG	AA	AA	AA	AA	AA	AA	GG	AA	GG	AG	AG	AG
S1_2225447	C/T	1	2225447	+	NA	NA	NA	NA	NA	NA	CC	CC	CC	CC	CC	CC	CC	CC	CC	CC	CC	CC	CC	CC	CC	CC	NN	CT	CT	CC	CC	CC	CC	CC	CC	CC	CC	CC	CC	CC	CC	CC	TT	CT	CC	CC	CC	CC	CC
S1_2225448	C/T	1	2225448	+	NA	NA	NA	NA	NA	NA	CT	CC	CT	CC	CC	CC	CC	CC	CC	CC	CC	CC	CC	TT	CC	CT	NN	CT	CT	CC	CT	CC	CC	CC	CT	CT	TT	TT	CC	TT	TT	TT	TT	TT	TT	TT	CT	TT	CT
S1_2225464	G/A	1	2225464	+	NA	NA	NA	NA	NA	NA	GA	GG	GA	GG	GG	GG	GG	GG	GG	GG	GG	GG	GG	AA	GG	GA	NN	GG	GG	GG	GA	GG	GG	GG	GA	GA	AA	AA	GG	AA	AA	AA	GG	GA	AA	AA	GA	AA	GA
S1_2227343	C/T	1	2227343	+	NA	NA	NA	NA	NA	NA	CC	CC	CT	CC	CC	CC	CC	NN	CC	CC	CC	CC	CC	CC	CT	CT	CC	CC	CC	CC	TT	CC	CC	CC	CT	TT	TT	TT	CC	TT	TT	TT	CT	CT	TT	TT	CT	TT	CT
S1_2227486	T/C	1	2227486	+	NA	NA	NA	NA	NA	NA	TT	CC	TC	TT	CC	TC	TT	TT	TT	TC	TT	CC	TT	TT	TT	TC	TT	TC	TC	TC	TC	TT	TC	TC	TC	TT	TT	TT	TC	TT	TT	TT	TT	TT	TT	TT	TC	TT	TC
S1_2227799	G/C	1	2227799	+	NA	NA	NA	NA	NA	NA	GC	GG	GC	GG	GG	GG	GG	GG	GG	GG	GG	GG	GG	GC	GC	GC	GG	GG	GG	GC	GC	GG	GG	GG	GC	CC	GC	CC	GG	CC	GC	CC	GG	GC	CC	GC	GC	GC	GC
S1_2229840	C/T	1	2229840	+	NA	NA	NA	NA	NA	NA	TT	CC	CC	CT	CT	CT	TT	CT	TT	CT	TT	CC	TT	CT	CT	CC	TT	CC	TT	CT	CC	TT	TT	CT	CT	CC	CC	CC	CC	TT	CC	CC	CC	CC	CC	CC	CC	CC	CC
S1_2245092	A/G	1	2245092	+	NA	NA	NA	NA	NA	NA	AA	AA	AA	AA	AA	AA	AA	AA	AA	AA	AA	AA	AA	AA	AG	AA	AA	AA	AA	AA	AA	AG	AA	AA	AA	AA	AA	AA	AA	AA	AA	AA	AA	AA	AA	AG	AA	AA	AA
S1_2247955	G/A	1	2247955	+	NA	NA	NA	NA	NA	NA	GG	GG	GA	GG	GG	GG	GG	GG	GG	GG	GG	GG	GG	GA	GG	GG	GG	GG	GG	GG	GA	GG	GG	GG	GG	AA	GG	GG	GA	GG	GG	GG	GA	GG	GG	GG	GG	GG	GG
S1_2297135	C/A	1	2297135	+	NA	NA	NA	NA	NA	NA	CA	CC	CC	CC	CC	CC	CC	CC	CC	CA	CC	CC	CC	CA	CC	CC	CC	CA	CC	CC	CC	CC	CC	CA	CC	CC	CC	CC	CC	CA	CC	CC	CC	CC	CC	CC	CC	CC	CC
S1_2336649	C/T	1	2336649	+	NA	NA	NA	NA	NA	NA	CC	CC	CC	CC	CC	CC	CC	CC	CC	CC	CC	CC	CC	CC	CC	CC	NN	CC	CC	CC	CC	CC	CC	CC	CC	CC	TT	TT	CC	CC	CT	CC	TT	TT	TT	TT	NN	CT	CC
S1_2336701	T/C	1	2336701	+	NA	NA	NA	NA	NA	NA	TT	TT	TT	TT	TT	TT	TT	TT	TT	TC	TT	TT	TT	TT	TT	TT	TT	TT	TT	TT	TT	TT	TT	TT	TT	TT	TT	TT	TT	TT	TT	TT	TT	NN	TT	TT	NN	TC	TT
S1_2577778	T/A	1	2577778	+	NA	NA	NA	NA	NA	NA	TT	TT	TA	TT	TT	TT	TT	TT	TT	TT	TT	TT	TT	TT	TT	TT	TT	TT	TT	TT	TT	TT	TT	TT	TT	TT	AA	TT	TT	TT	TT	AA	TT	TT	TT	TA	TA	TT	TT
S1_2577786	G/A	1	2577786	+	NA	NA	NA	NA	NA	NA	GG	GG	GA	GG	GG	GG	GG	GG	GG	GG	GG	GG	GG	GG	GG	GG	GG	GG	GG	GG	GG	GG	GG	GG	GG	GG	AA	GG	GG	GG	GG	AA	GG	GG	GG	GA	GA	GG	GG
S1_2760536	A/G	1	2760536	+	NA	NA	NA	NA	NA	NA	AG	AG	AG	AG	AG	AG	AA	GG	AG	GG	AG	AG	AG	AA	GG	AG	GG	AA	GG	AG	GG	AG	GG	AA	GG	AG	AA	AA	AA	AG	AA	AA	AA	AG	AA	AA	AA	AA	AG
S1_2762501	A/G	1	2762501	+	NA	NA	NA	NA	NA	NA	AA	AA	AA	AA	AA	AA	AA	AG	AA	AG	NN	AA	AA	AA	AA	AA	AA	AA	AA	AA	AA	AA	AG	AG	AA	AA	AA	AA	AA	AA	AA	AA	AA	AA	AA	AA	AA	AA	AG
S1_2765477	A/C	1	2765477	+	NA	NA	NA	NA	NA	NA	AA	AA	AA	AA	AA	AA	AA	AA	AA	AC	AA	AA	AA	AA	AA	AA	AA	AA	AC	AA	AA	AA	AA	AA	AA	AA	AA	AA	AA	AA	AA	AA	AA	AA	AA	AA	AA	AA	AC
S1_2765484	T/G	1	2765484	+	NA	NA	NA	NA	NA	NA	TG	TG	GG	TT	TT	TT	TT	TT	TT	TT	TT	TG	TG	TG	GG	GG	TT	TT	TT	TG	TT	TT	GG	TG	TT	TT	TT	TG	GG	GG	TT	TT	TG	TT	TT	TG	TT	TT	TG
S1_3528543	G/T	1	3528543	+	NA	NA	NA	NA	NA	NA	GG	GG	GG	GG	GG	GG	GG	GG	GG	GG	GG	GG	GG	GG	GG	GG	GG	GG	GG	GG	GG	GG	GG	GG	GG	GG	GG	GG	GG	GG	GG	GG	GT	GG	GG	GT	GT	GG	TT
S1_3749011	A/G	1	3749011	+	NA	NA	NA	NA	NA	NA	AA	AA	AA	AA	AA	AA	AA	AA	AA	AA	AA	AA	AA	AA	AA	AA	AA	AG	AA	AA	AA	AA	AA	AA	AA	AA	AA	AG	AA	AA	AG	AA	AA	AA	AG	AA	AA	AG	AA
S1_3753655	C/T	1	3753655	+	NA	NA	NA	NA	NA	NA	CC	CT	TT	CC	CC	CC	NN	CT	CT	CC	CT	CT	CC	CC	CT	CT	CC	CC	CT	CT	CC	CC	CT	NN	CC	CC	CC	NN	CT	CC	CC	CC	CC	CC	CC	CC	CT	CC	CC
S1_3753657	A/T	1	3753657	+	NA	NA	NA	NA	NA	NA	AA	AT	TT	AA	AA	AA	NN	AT	AT	AA	AT	AT	AA	AA	AT	AT	AA	AA	AT	AT	AA	AA	AT	NN	AA	AA	AA	NN	AT	AA	AA	AA	AA	AA	AA	AA	AT	AA	AA
S1_3753671	A/T	1	3753671	+	NA	NA	NA	NA	NA	NA	TT	AA	AA	AA	AA	AT	NN	AA	AA	AA	AA	AA	AA	AA	AA	AT	AA	AA	AA	AA	AA	AT	AA	NN	TT	AA	AT	NN	AA	AA	AA	AA	AA	AA	AA	AA	AA	AA	AA
S1_3769697	T/C	1	3769697	+	NA	NA	NA	NA	NA	NA	TT	TT	TT	TT	TT	TC	TT	TT	TC	TC	TC	TT	TT	CC	TT	TT	TT	TC	TT	TT	TT	TC	TC	TT	TC	TC	TC	TC	TT	TT	TT	TT	TT	TT	TT	TT	TC	TC	TC
S1_3795585	G/A	1	3795585	+	NA	NA	NA	NA	NA	NA	GG	GG	GG	GG	GG	GG	GG	GG	GG	GG	GG	GG	GG	GA	GG	GG	GG	GG	GG	GG	GG	GG	GG	GG	GG	GG	GG	GG	GG	GG	GG	GG	GG	GG	GG	GA	GG	GA	GG
S1_3801241	A/G	1	3801241	+	NA	NA	NA	NA	NA	NA	AA	AA	AG	AA	AA	AA	AA	AA	AA	AA	AA	AG	AA	AA	AA	AA	GG	AA	AA	AA	AG	AA	AA	AA	AA	AG	GG	GG	AA	AG	AG	GG	GG	AG	GG	GG	AG	GG	AG
S1_3802059	G/T	1	3802059	+	NA	NA	NA	NA	NA	NA	GG	GG	GG	GG	GG	GG	GG	GG	GG	GG	GG	GT	GG	GG	GG	GG	GG	GG	GG	GG	GG	GG	GG	GG	GG	GG	GT	TT	GG	GG	GG	GG	GG	GG	GG	GT	GT	GG	GG
S1_3860217	T/C	1	3860217	+	NA	NA	NA	NA	NA	NA	TT	TT	TT	TT	TT	TC	TT	TT	TT	TT	TT	TT	TT	TT	TT	TT	TT	TT	TT	TT	TT	TT	TT	TT	TT	TT	TT	TT	TT	TT	TC	TT	TT	TT	TT	TC	TT	TT	TT
S1_4037006	C/G	1	4037006	+	NA	NA	NA	NA	NA	NA	CC	CC	CC	CC	CC	CC	CC	CC	CC	CG	CC	CC	CC	CC	CC	CC	CC	CC	CG	CC	CC	CG	CC	CC	CC	CC	CG	CC	CC	CG	CC	CG	CG	CG	CG	CC	CG	CC	CC
S1_4408585	T/A	1	4408585	+	NA	NA	NA	NA	NA	NA	TT	TT	TT	TT	TT	TT	TT	TT	TT	TT	TT	TT	TT	TT	AA	TT	NN	TA	TT	TT	TT	TA	TT	TT	AA	TA	TT	TT	TT	TT	TT	AA	TT	TT	TT	TA	TA	TT	TT
S1_4408599	T/C	1	4408599	+	NA	NA	NA	NA	NA	NA	TT	TT	TT	TT	TC	TT	TT	TT	TT	CC	TT	TT	TT	TC	TT	CC	NN	TT	TT	TT	TT	TT	TT	TT	TT	TT	TT	TT	TT	TT	TT	TT	TT	TT	TT	TT	TT	TT	TT
S1_4408604	A/C	1	4408604	+	NA	NA	NA	NA	NA	NA	AA	AA	AA	AA	AC	AA	AA	AA	AA	CC	AA	AA	AA	AC	CC	CC	NN	AC	AA	AA	AA	AC	AA	AA	CC	AC	AA	AC	AA	AA	AA	CC	AC	AC	AA	AC	AC	AA	CC
S1_4408609	A/C	1	4408609	+	NA	NA	NA	NA	NA	NA	AA	AA	AA	AA	AA	AA	AA	AA	AA	AA	AA	AA	AA	AA	AA	AA	NN	AA	AA	AA	AA	AA	AA	AA	AA	AA	AA	AA	AA	AA	AA	AA	AC	AC	AA	AA	AA	AA	CC
S1_4499301	C/A	1	4499301	+	NA	NA	NA	NA	NA	NA	CC	CA	CC	CC	CC	CC	CC	CA	CC	CC	CC	CC	CA	CC	CC	CA	NN	CC	CC	CA	CC	CC	CC	CC	CC	CC	NN	CC	CA	AA	CC	CC	NN	CC	CC	CC	CC	CC	CC
S1_4499312	C/T	1	4499312	+	NA	NA	NA	NA	NA	NA	CC	CC	CT	CC	CC	CC	CC	CC	CC	CC	CC	CC	CC	CC	CC	CC	NN	CC	CC	CC	CC	CC	CC	CC	CC	CT	NN	TT	CC	CC	CT	CC	NN	CT	CC	TT	CT	CT	CT
S1_4499338	T/A	1	4499338	+	NA	NA	NA	NA	NA	NA	TA	TT	TT	TA	TA	TT	TA	TT	TT	TT	TT	TT	TA	TA	TT	TT	TT	TT	TT	TT	TT	TT	TA	TT	TT	TT	TA	TT	TT	TA	TT	TT	TT	TT	TT	TT	TT	TT	TT
S1_4500656	T/C	1	4500656	+	NA	NA	NA	NA	NA	NA	TC	CC	TT	TC	TC	TT	TC	TT	TT	TT	TT	TC	CC	TC	TT	TC	TT	TT	TT	TT	TT	TT	CC	TT	TT	TT	TT	TT	TC	TC	TT	TT	TT	TT	TT	TT	TT	TT	TT
S1_4500659	T/C	1	4500659	+	NA	NA	NA	NA	NA	NA	TT	TT	TT	TT	TT	TT	TT	TT	TT	TT	TT	TT	TT	TC	TT	TT	TT	TT	TC	TT	TT	TT	TT	TT	TT	TT	TC	TT	TT	TT	TT	TT	TT	TT	TT	TT	TT	TT	TT
S1_4500699	A/T	1	4500699	+	NA	NA	NA	NA	NA	NA	AT	AT	AA	AT	AT	AA	AT	AT	AA	AA	AA	AT	TT	AT	AA	AT	AA	AA	AA	AT	AA	AA	TT	AA	AA	AA	AA	AA	AT	AT	AA	AA	AA	NN	AA	AA	AA	AA	AA
S1_4501846	T/C	1	4501846	+	NA	NA	NA	NA	NA	NA	TC	TC	TT	TC	TC	TT	TC	TT	TT	TT	TT	TC	CC	TC	TT	TC	TT	TT	TT	TC	TT	TT	TC	TT	TT	TT	TT	TT	TC	TC	TT	TT	TT	TT	TT	TT	TT	TT	TT
S1_4512627	G/A	1	4512627	+	NA	NA	NA	NA	NA	NA	GG	GG	GA	GG	GG	GG	GG	GG	GG	GG	GG	GG	GG	GG	GG	GG	GG	GG	GG	GG	GG	GG	GG	GG	GG	GA	GG	GG	GG	GG	AA	AA	GG	GA	GG	GA	GG	GA	GG
S1_4513601	T/C	1	4513601	+	NA	NA	NA	NA	NA	NA	TT	TC	TT	TT	TT	TC	TC	TT	TC	TT	TT	TC	TC	TT	TT	TC	CC	TC	TT	TC	TC	TC	TC	TT	TT	TC	CC	TC	TC	TC	CC	CC	CC	TC	CC	TC	TC	TC	CC
S1_4513611	A/G	1	4513611	+	NA	NA	NA	NA	NA	NA	AA	AG	AA	AA	AA	AG	AA	AA	AG	AA	AA	AG	AG	AA	AA	AG	GG	AG	AA	AG	AG	AA	AG	AA	AA	AG	AG	AG	AA	AA	AA	GG	GG	AG	GG	AA	AA	AG	GG
S1_4513663	A/T	1	4513663	+	NA	NA	NA	NA	NA	NA	AA	AA	AA	AA	AA	AA	AA	AA	AA	AA	AA	AA	AA	NN	AA	AA	AA	AA	AA	AA	AA	AA	AA	AA	AA	AA	AA	AA	AA	AT	AA	AA	AA	AA	AA	AA	AT	AA	AT
S1_4513692	T/C	1	4513692	+	NA	NA	NA	NA	NA	NA	TT	TT	TC	TT	TT	TT	TT	TT	TT	TT	TC	TT	TC	TT	TT	TT	NN	TT	TT	TT	TT	TT	TT	TC	TT	TC	TC	CC	TC	TT	CC	TT	NN	TC	TT	CC	TT	TC	TT
S1_4513709	C/T	1	4513709	+	NA	NA	NA	NA	NA	NA	CC	CC	CT	CC	CC	CC	CC	CC	CC	CC	CT	CC	CT	CC	CC	CC	NN	CC	CC	CC	CC	CC	CC	CT	CC	CT	CT	TT	CC	CC	CT	CC	NN	CT	CC	CT	CC	CT	CC
S1_4517064	A/C	1	4517064	+	NA	NA	NA	NA	NA	NA	AC	AC	AC	AC	AC	AC	AC	AA	AC	AA	AA	AA	AA	AC	AA	AA	AA	AC	AC	AA	AA	AA	AA	CC	AC	AA	NN	AA	AC	AC	AC	AA	AA	AA	AA	AC	AA	AA	AC
S1_4716007	C/A	1	4716007	+	NA	NA	NA	NA	NA	NA	CA	CC	CC	CC	CC	CC	CA	CC	CC	CC	CC	CC	CC	CC	CC	CA	CC	CC	CC	CC	CC	CC	CC	CC	CC	CC	CC	NN	CC	CA	CC	CC	CC	CC	CC	CC	CA	CC	CA
S1_4807143	C/T	1	4807143	+	NA	NA	NA	NA	NA	NA	CC	CC	CC	CC	CC	CC	CC	CC	CC	CC	CC	CC	CC	CT	CC	CC	CC	CT	CC	CT	CT	CC	CC	CC	CC	CT	CT	CC	CC	CC	CT	TT	CT	CC	CC	TT	CT	CC	TT
S1_4807987	T/C	1	4807987	+	NA	NA	NA	NA	NA	NA	TT	TT	TT	TT	TT	TT	TT	TT	TT	TT	TT	TT	TT	TT	TT	TT	TT	TT	TT	TT	TT	TC	TT	TT	TT	TT	TT	TT	TT	TT	TT	TT	TT	TT	TT	TT	TT	TT	TT
S1_4890007	C/G	1	4890007	+	NA	NA	NA	NA	NA	NA	CC	CC	NN	CG	CC	CC	CC	CC	CG	CC	CC	CC	CC	CC	CC	CG	CC	CC	CC	CC	CC	CG	CC	CC	CC	CC	CG	CG	CG	CG	GG	CC	CC	CG	CC	GG	GG	CG	CC
S1_5079581	T/C	1	5079581	+	NA	NA	NA	NA	NA	NA	TT	TT	TT	TT	TT	TT	TT	TT	TT	TT	TT	TT	TC	TT	TT	TT	CC	TC	TT	TT	TC	TT	TT	NN	TT	TC	TT	TT	TT	TT	TT	TT	TC	TT	TC	CC	TT	TC	TC
S1_5344557	G/C	1	5344557	+	NA	NA	NA	NA	NA	NA	GC	GG	GG	GG	GG	GG	GG	GG	GG	GG	GC	GG	GG	GG	GG	GG	GG	GG	GG	GC	GG	GC	GG	GG	GC	GG	GG	GG	GG	GG	GG	GG	GG	GG	GG	GG	GG	GG	GG
S1_5344562	T/C	1	5344562	+	NA	NA	NA	NA	NA	NA	TT	TT	TT	TT	TT	TT	TT	TT	TT	TT	TT	TT	TT	TT	TT	TT	CC	TT	TT	TT	TT	TT	TT	TT	TT	TC	TT	CC	TT	TC	TC	TC	TC	TC	TT	TC	TT	TT	TT
S1_5582557	C/T	1	5582557	+	NA	NA	NA	NA	NA	NA	CT	TT	CT	CT	CC	CT	CC	CT	CT	CC	CC	CC	CC	CT	CT	CC	CC	TT	CT	CT	CC	TT	CC	CT	TT	CT	NN	CT	CT	CT	TT	TT	CC	CC	CT	CT	TT	CC	CC
S1_5587207	G/T	1	5587207	+	NA	NA	NA	NA	NA	NA	GG	GT	GT	GT	GG	GG	GG	GG	GG	GG	GG	GG	GG	GT	GT	GG	GG	GG	GG	GG	GG	GG	GG	GG	GG	GG	GG	GG	GG	GG	GG	GG	GG	NN	GG	GG	GG	GG	GG
S1_5587224	C/T	1	5587224	+	NA	NA	NA	NA	NA	NA	CC	CC	CC	CC	CC	CC	CC	CC	CC	CC	CC	CC	CC	CC	CC	CC	CC	CC	CC	CC	CC	CC	CC	CC	CC	CT	CC	CC	CC	CC	CC	CC	CC	CT	CC	CC	CC	CT	CT
S1_5587237	T/G	1	5587237	+	NA	NA	NA	NA	NA	NA	TG	TG	GG	GG	GG	TT	TG	GG	TG	GG	TG	TG	GG	GG	GG	GG	TT	TG	GG	TG	TG	TG	TG	TG	TG	TG	TT	TT	TT	TG	TT	TT	TT	TT	GG	TT	TT	TT	TT
S1_5836453	G/C	1	5836453	+	NA	NA	NA	NA	NA	NA	GG	GG	GG	GG	GG	GG	GG	GG	GG	GG	GG	GG	GG	GG	GG	GG	GG	GG	GG	GG	GG	GG	GG	GG	GG	CC	CC	GG	GG	GG	GG	GG	GG	GC	GG	GC	GG	CC	CC
S1_5836472	T/C	1	5836472	+	NA	NA	NA	NA	NA	NA	CC	TC	TT	CC	CC	TC	CC	CC	TT	CC	TC	CC	TC	TC	TT	TT	CC	TT	TC	TT	TT	TC	TC	CC	TT	TT	TT	TC	CC	TT	TC	CC	TC	TT	TT	TC	TC	TT	TT
S1_5836474	A/C	1	5836474	+	NA	NA	NA	NA	NA	NA	AA	AA	AA	AA	AA	AA	AA	AA	AA	AA	AA	AA	AA	AA	AA	AA	AA	AA	AA	AA	AA	AA	AA	AA	AA	AA	AA	AA	AA	AA	AC	AA	AC	AC	AC	AA	AA	AA	AA
S1_5841050	T/C	1	5841050	+	NA	NA	NA	NA	NA	NA	TT	TT	TT	TT	TT	TT	TT	TT	TT	TT	TT	TT	TT	TT	TT	TT	NN	TT	TT	NN	TT	TC	TT	TT	TT	TT	TT	TT	TT	TT	TT	TT	TC	TC	TC	TT	TT	TT	TT
S1_5841124	C/T	1	5841124	+	NA	NA	NA	NA	NA	NA	CC	CC	CT	CC	CC	CC	CC	CC	CC	CC	CC	CC	CC	CT	CT	CC	NN	CC	CT	CT	CC	CT	CC	CC	CC	CT	CT	CT	CC	CC	CT	CT	CT	CT	TT	CT	CT	CT	CT
S1_5841125	G/C	1	5841125	+	NA	NA	NA	NA	NA	NA	GG	GG	GG	GG	GG	GG	GG	GG	GG	GG	GG	GG	GG	GG	GG	GG	NN	GG	GG	GG	GC	GG	GG	GG	GG	GC	GC	GC	GG	GG	GG	GG	GG	GC	GG	GG	GG	GC	GC
S1_5943481	C/T	1	5943481	+	NA	NA	NA	NA	NA	NA	CC	CT	CT	CC	CT	CC	CC	CC	CT	CC	CC	CT	CT	CC	CT	CT	CC	CC	CC	CT	CC	CC	CC	CT	CT	CC	CC	CC	CC	CC	CC	CC	CC	CC	CC	CC	CC	CC	CC
S1_5943501	C/T	1	5943501	+	NA	NA	NA	NA	NA	NA	CC	CT	CT	CT	CT	CT	CT	CC	CC	CC	CC	CC	CT	CC	CC	CT	CC	CT	CT	CC	CT	CC	CT	CT	CT	CT	CC	CC	CT	CC	CT	CT	CC	CC	CC	CT	CC	CC	CT
S1_5943507	C/T	1	5943507	+	NA	NA	NA	NA	NA	NA	CC	CT	CT	CT	CT	CT	CT	CC	CC	CC	CC	CC	CT	CC	CC	CT	CC	CT	CT	CC	CT	CC	CT	CT	CT	CT	CC	CC	CT	CC	CT	CT	CC	CC	CC	CT	CC	CC	CT
S1_5943720	T/G	1	5943720	+	NA	NA	NA	NA	NA	NA	TG	TT	TG	TG	TT	TG	TG	TG	TT	TG	NN	TG	TG	TG	TG	TT	TG	TG	TT	TT	TG	TG	TG	TG	TT	TT	TT	TG	TG	TG	TT	TT	TT	NN	TG	TT	TT	TT	TT
S1_6003929	G/A	1	6003929	+	NA	NA	NA	NA	NA	NA	GG	GG	GG	GG	GG	GG	GG	GG	GG	GG	GG	GG	GG	GG	GG	GG	GG	GG	GG	GG	GG	GG	GG	GG	GG	GG	GA	GG	GG	GG	GA	GG	GA	GG	GA	GG	GG	GG	GG
S1_6003943	T/A	1	6003943	+	NA	NA	NA	NA	NA	NA	TA	TT	TA	TA	TT	TA	TT	TA	TT	TA	TT	TA	TA	TT	TT	TT	TT	TT	TT	TA	TT	TA	TA	TA	TT	TT	TT	TT	TT	TA	TT	TT	TT	TT	TT	TT	TT	TT	TT
S1_6007685	G/C	1	6007685	+	NA	NA	NA	NA	NA	NA	GC	GC	CC	GC	GC	GC	GC	GC	GC	GC	GC	GC	GC	NN	GC	GC	CC	GC	GC	GC	GC	GG	GC	GC	GG	GG	CC	GC	GG	GC	GG	GG	CC	CC	CC	GG	GG	GG	GG
S1_6044902	T/C	1	6044902	+	NA	NA	NA	NA	NA	NA	TT	TT	TT	TT	TT	TT	TT	TT	TT	TT	TT	TT	TT	TT	TT	TT	TT	TT	TT	NN	TT	TT	TT	TT	TC	TT	TT	TT	TC	TT	TT	TT	TT	TT	TC	TT	TC	TT	TT
S1_6045055	C/A	1	6045055	+	NA	NA	NA	NA	NA	NA	CC	CC	CC	CC	CC	CC	NN	CC	CC	CC	CC	CC	CC	CC	CC	CC	CC	CC	CC	CC	CC	CC	CC	CC	CC	CC	CC	CA	CC	CC	CA	CC	CC	CC	CC	CA	CC	CC	CC
S1_6045057	G/A	1	6045057	+	NA	NA	NA	NA	NA	NA	GG	GG	GA	GG	GG	GG	NN	GG	GA	GG	GG	GG	GG	GG	GG	GG	GG	GG	GG	GA	GG	GG	GG	GG	GG	GG	AA	GA	GG	GA	GA	AA	AA	GA	GG	GA	GA	GA	GG
S1_6046571	A/T	1	6046571	+	NA	NA	NA	NA	NA	NA	AA	AA	AT	AA	AA	AA	AA	AA	AA	AA	AA	AA	AA	AA	AA	AA	AA	AA	AA	AT	AT	AA	AA	AA	AA	AA	AA	AA	AA	AA	AA	AA	AA	AA	AA	AT	AA	AA	AA
S1_6061277	C/T	1	6061277	+	NA	NA	NA	NA	NA	NA	CC	CC	CC	CC	CC	CC	CC	CC	CC	CC	CC	CC	CC	CC	CC	CC	TT	CT	CC	CC	CT	CC	CC	CC	CC	CT	CT	CT	CC	CC	TT	CC	TT	CC	CC	CT	CC	CT	CT
S1_6242226	G/A	1	6242226	+	NA	NA	NA	NA	NA	NA	GA	GG	GG	GG	GG	GG	GG	GG	GG	GG	GG	GG	GG	GG	GG	GG	GG	GG	GG	GG	GG	GG	GG	GG	GG	GA	GA	GG	GG	GG	GA	GG	GG	GA	GG	GA	GG	GG	GG
S1_6243367	C/G	1	6243367	+	NA	NA	NA	NA	NA	NA	CG	GG	CC	GG	GG	CG	CG	GG	GG	GG	CG	GG	CG	CG	CC	GG	CC	CG	GG	CC	GG	CC	CC	GG	CG	CC	NN	CC	GG	CG	CC	CC	CC	CC	CC	CG	CG	GG	CG
S1_6313762	G/T	1	6313762	+	NA	NA	NA	NA	NA	NA	GT	TT	GT	GT	GG	GG	GT	GG	GG	GG	GT	GG	GG	GG	GT	GT	GG	GG	GT	GT	GG	GT	GG	GG	GG	GG	GG	GG	GG	GG	GG	GG	GG	GG	GG	GG	GG	GG	GG
S1_6321279	G/C	1	6321279	+	NA	NA	NA	NA	NA	NA	GG	GC	GG	GG	GG	GG	GG	GG	GG	GG	GG	GG	GG	GG	GC	GG	GG	GG	GC	GG	GG	GC	GG	GG	GG	GG	GG	GC	GG	GG	GG	GG	GG	GG	GG	GC	GG	GG	GG
S1_6451840	C/T	1	6451840	+	NA	NA	NA	NA	NA	NA	CC	CC	CC	CC	CC	CC	CC	CC	CC	CC	CC	CC	CC	CC	CC	CC	NN	CC	CC	CC	CC	CC	CC	CC	CC	CT	CC	CC	CT	CC	CC	CC	CC	CC	CC	CC	CC	CC	TT
S1_6453322	T/A	1	6453322	+	NA	NA	NA	NA	NA	NA	TT	TT	TT	TT	TT	TT	TT	TT	TT	TT	TT	TT	TT	TT	TT	TT	NN	TT	TT	TT	TT	AA	TT	TT	TT	TT	TT	TT	TT	TT	TT	TT	TT	TT	TT	TT	TT	TT	TT
S1_6453346	A/C	1	6453346	+	NA	NA	NA	NA	NA	NA	AC	CC	AA	CC	CC	CC	CC	AC	CC	CC	CC	AC	CC	CC	CC	CC	NN	AA	CC	AC	AC	AA	AC	CC	CC	AA	AA	AA	AC	AC	AA	AA	AA	AA	AA	AA	AC	AA	AA
S1_6534444	A/G	1	6534444	+	NA	NA	NA	NA	NA	NA	AA	AA	AA	AA	AA	AA	AA	AA	AA	AA	AA	AA	AA	AA	AA	AA	AA	AG	AA	AA	AA	AA	AA	AA	AA	AG	AA	AG	AA	AA	AA	AA	AG	AG	AA	AG	AA	AG	AA
S1_6826782	T/G	1	6826782	+	NA	NA	NA	NA	NA	NA	TT	TG	TG	TT	TG	TG	TG	TT	GG	TG	TG	TT	TG	TG	TG	TG	TT	TT	TG	TG	TT	GG	TG	TT	TG	TT	TT	TT	TG	TG	TT	TT	TT	TT	TG	TT	TG	TT	TG
S1_6890312	T/A	1	6890312	+	NA	NA	NA	NA	NA	NA	TT	TT	TA	TT	TT	TT	TT	TT	TT	TT	TT	TT	TT	TA	TT	TT	TT	TA	TT	NN	TT	TT	TT	TT	TT	TT	TA	AA	TT	TT	TT	TT	TA	TT	TT	TA	TT	TA	TT
S1_6890323	C/T	1	6890323	+	NA	NA	NA	NA	NA	NA	CC	CC	CT	CC	CC	CC	TT	CC	CC	CC	CC	CC	CC	CT	CC	CC	CC	TT	CC	NN	CC	CT	CC	CC	CC	CT	TT	TT	CT	CC	CC	TT	CT	CC	CC	CT	CC	CT	CT
S1_6890698	T/C	1	6890698	+	NA	NA	NA	NA	NA	NA	TC	TC	TT	TT	TT	TT	TT	TC	CC	TC	TT	TT	CC	TC	CC	TC	TT	TT	CC	TC	TC	TT	CC	TT	TC	TT	TT	TT	TC	TC	TT	TT	TT	TT	TT	TT	TC	TT	TT
S1_6891335	A/C	1	6891335	+	NA	NA	NA	NA	NA	NA	AA	AA	AC	AA	AA	AA	AC	AA	AA	AA	AA	AA	AA	AC	AA	AA	AA	AC	AA	AA	AA	AC	AA	AC	AA	AC	AA	CC	AC	AA	AA	CC	AA	AA	AA	AC	AA	AC	AC
S1_6900607	C/A	1	6900607	+	NA	NA	NA	NA	NA	NA	CC	CC	CA	CC	CA	AA	CA	CC	CC	CC	CA	CC	CC	CA	CA	CA	CC	CA	CA	NN	AA	CC	AA	CA	CA	CA	AA	CA	CA	CA	CA	NN	AA	CA	AA	CA	CA	CA	AA
S1_6916164	T/A	1	6916164	+	NA	NA	NA	NA	NA	NA	TT	TA	TT	AA	TA	TA	TA	NN	AA	AA	AA	TT	TA	AA	TA	AA	TT	TT	AA	TT	TT	AA	TA	AA	TA	TT	TT	TT	TA	TT	TT	TT	TT	TT	TT	TT	TT	TT	TA
S1_6919075	A/G	1	6919075	+	NA	NA	NA	NA	NA	NA	GG	AA	AA	GG	AG	AG	AA	AA	AG	AA	AA	AG	AA	AA	AA	AA	AA	AG	AA	AG	AG	AA	AA	AA	AA	AG	AA	AA	AG	AA	AA	AA	AA	AA	AA	AA	AA	AA	AA
S1_6919926	G/C	1	6919926	+	NA	NA	NA	NA	NA	NA	GC	GG	CC	CC	GC	GC	GG	GG	GG	GG	GG	GC	GG	GG	GG	GG	CC	GC	GC	GC	CC	GC	GG	GG	GG	GG	CC	GG	GG	GG	GC	NN	GC	GG	CC	CC	GG	GC	GG
S1_6920845	A/G	1	6920845	+	NA	NA	NA	NA	NA	NA	AG	AA	AG	AA	AA	AA	AA	AA	AA	AA	AA	AA	AG	AA	AA	AA	GG	AA	AA	NN	AG	AA	AA	AA	AG	AG	GG	AG	AA	GG	GG	GG	GG	GG	GG	AG	GG	AG	AA
S1_6921212	C/G	1	6921212	+	NA	NA	NA	NA	NA	NA	CC	CC	CC	CC	CC	CC	CC	CC	CC	CC	CC	CC	CC	CC	CC	CC	CC	CC	CC	CC	CC	CC	CC	CC	CC	CG	CC	CC	CC	CC	CG	CC	CC	CC	CG	CC	CC	CC	CC
S1_7180947	A/G	1	7180947	+	NA	NA	NA	NA	NA	NA	GG	AA	AG	AA	AA	AA	AA	AG	AG	GG	AA	AG	AA	AG	AG	AA	AA	AA	AG	AA	AA	AG	AA	AA	AA	AA	AA	AA	AA	AA	AA	AA	AA	AA	AA	AA	AA	AA	AA
S1_7201068	C/T	1	7201068	+	NA	NA	NA	NA	NA	NA	TT	CC	TT	TT	CC	CC	CC	CT	CT	CT	CT	CT	CC	CC	CT	CC	CC	CC	TT	CT	CC	CT	CC	CC	CC	CC	CC	CC	TT	CC	CC	CC	CC	CT	CT	CC	CC	CT	CC
S1_7201131	C/T	1	7201131	+	NA	NA	NA	NA	NA	NA	TT	CC	TT	TT	CC	CC	CC	CT	CT	TT	CT	CT	CC	CT	CT	CC	CC	CC	TT	CC	CC	CT	CC	CC	CC	CT	CC	CC	TT	CC	CT	CC	CC	CT	CT	CC	CC	CT	CC
S1_7220780	G/A	1	7220780	+	NA	NA	NA	NA	NA	NA	GG	GA	GG	GG	GA	GA	GA	GA	GA	GG	GA	GA	GA	GG	GG	GA	GG	GG	GG	GA	GG	GA	AA	GA	GA	AA	GG	GG	GG	GA	GG	GG	GG	GG	GA	GG	GA	GG	GA
S1_7221168	C/A	1	7221168	+	NA	NA	NA	NA	NA	NA	CC	CC	CC	CC	CC	CC	CC	CC	CC	CC	CC	CC	CC	NN	CC	CC	CC	CC	CC	CC	CC	CC	CC	CC	CC	CC	CC	CA	CC	CC	CA	CC	CA	CA	CA	CA	CC	CA	CA
S1_7221948	C/T	1	7221948	+	NA	NA	NA	NA	NA	NA	CC	CC	CC	CC	CC	CC	CC	CC	CC	CC	CC	CC	CC	CC	CC	CC	CC	CC	CC	CC	CC	CC	CC	CC	CC	CC	CC	CC	CC	CT	CC	CT	CT	CT	CC	CC	CC	CT	CC
S1_7360177	T/C	1	7360177	+	NA	NA	NA	NA	NA	NA	TC	TT	TT	NN	TT	TT	TT	TT	TT	TT	TC	TT	TT	TT	TT	TT	TC	TT	TT	TT	TT	TT	TT	TT	TT	TT	TT	TT	TT	TT	TC	TT	TT	TT	TT	TT	TT	TT	TT
S1_7360191	A/G	1	7360191	+	NA	NA	NA	NA	NA	NA	AA	AG	AA	NN	AG	AA	AA	AA	AA	AG	AA	AG	AG	AA	AA	AG	AA	AA	AG	AA	AG	AA	AG	AA	AG	AA	AA	GG	AA	AA	AG	GG	AA	AG	AG	AG	AA	AG	AG
S1_7438521	A/G	1	7438521	+	NA	NA	NA	NA	NA	NA	AA	AA	AG	AA	AA	AA	AA	AA	AA	AA	AA	AA	AA	AA	AG	AA	AA	AA	AG	AA	AA	AA	AA	AG	AG	AA	AA	AA	AA	AA	AA	AA	AA	AA	AG	AA	AG	AA	AG
S1_7438769	C/T	1	7438769	+	NA	NA	NA	NA	NA	NA	CT	CT	CC	CC	CC	CC	CC	CC	CC	CC	CC	CC	CC	CC	CC	CC	CC	CC	CC	CC	CC	CC	CC	CC	CC	CT	CT	CT	CC	CC	CT	CC	CT	CC	CT	CT	CT	CC	CC
S1_7438791	T/A	1	7438791	+	NA	NA	NA	NA	NA	NA	TT	TT	TT	TT	TT	TT	TT	TT	TT	TT	TT	TT	TA	TT	TT	TT	TT	TT	TT	TT	TT	TT	TT	TT	TT	TA	TA	TA	TT	TT	TA	TT	TA	TT	TA	TA	TA	TA	TT
S1_7478871	A/G	1	7478871	+	NA	NA	NA	NA	NA	NA	AA	GG	AG	AA	AA	AA	NN	AA	AA	AG	AG	AA	AA	AA	AA	AA	GG	AA	AG	AA	AA	AA	AA	AA	AA	AA	AA	AA	AG	AA	AG	AA	AA	AA	AA	AA	AA	AA	AA
S1_7481866	A/G	1	7481866	+	NA	NA	NA	NA	NA	NA	AG	AG	AA	AA	AA	AA	AA	AG	AA	AA	AA	AG	AG	AG	AA	AA	AA	AA	AA	AA	AG	AG	AA	NN	AA	AA	AA	AA	AG	AA	AA	AA	AA	AA	AA	AA	AA	AA	AG
S1_7880428	T/A	1	7880428	+	NA	NA	NA	NA	NA	NA	TT	TT	TT	TT	TA	TA	TT	TT	TT	AA	TT	TA	TT	TT	TT	TT	TT	TA	TA	TA	TA	TA	TA	TT	TT	TT	TT	TT	TT	TT	TT	TA	TA	TA	TA	TT	TT	TT	TA
S1_7880440	T/A	1	7880440	+	NA	NA	NA	NA	NA	NA	TT	TT	TA	TT	TT	TT	TT	TT	TT	TT	TT	TA	TT	TT	TT	TA	TT	TA	TT	TT	TT	TT	TT	TT	TT	TA	AA	TA	TT	TT	TA	TA	TT	TT	TA	TT	TA	TA	TT
S1_7918586	G/T	1	7918586	+	NA	NA	NA	NA	NA	NA	GG	GG	GG	GT	GG	GT	GT	GG	GG	GG	GG	GT	GG	GG	GT	GT	GG	GT	GG	GG	GG	GG	GT	GG	GG	GG	GG	GG	GG	GG	GG	NN	GG	GG	GT	GG	GG	GG	GT
S1_7918600	T/C	1	7918600	+	NA	NA	NA	NA	NA	NA	TT	TT	TT	TT	TT	TT	TT	TT	TT	TT	TT	TT	TT	TT	TT	TC	TT	TT	TT	TT	TT	TT	TT	TT	TT	TC	TC	CC	TT	TT	TC	NN	TT	TC	TC	TT	TC	TC	TT
S1_8063146	C/A	1	8063146	+	NA	NA	NA	NA	NA	NA	CC	CC	CC	CC	CC	CC	CC	CC	CC	CC	CC	CC	CC	CC	CC	CC	CC	CC	CC	CC	CC	CC	CC	CC	CC	CC	CC	CC	CC	CC	CC	CC	CA	CA	CA	CC	CA	CC	CA
S1_8112437	C/T	1	8112437	+	NA	NA	NA	NA	NA	NA	CC	CC	CC	CC	CC	CT	CC	CC	CC	CC	CC	CC	CT	CC	CC	CC	CC	CT	CC	CC	CC	CC	CC	CC	CC	CC	CT	CC	CT	CC	CC	CC	CC	CC	CC	CT	CC	CT	CT
S1_8112997	A/C	1	8112997	+	NA	NA	NA	NA	NA	NA	AC	AA	AA	AC	AA	AA	AC	AA	AA	CC	CC	AA	AA	AC	AA	AC	AA	AA	AC	AA	AA	AA	AC	AC	AA	AA	AA	AA	AA	AC	AA	AA	AC	AA	AA	AC	AC	AC	AA
S1_8221837	A/T	1	8221837	+	NA	NA	NA	NA	NA	NA	TT	AA	AT	AT	AA	AA	AA	AA	AA	AT	AT	TT	AA	AT	AT	AA	AA	AA	AA	AA	AA	TT	AA	AA	AA	TT	AA	TT	AA	AT	AA	TT	AA	NN	AA	AA	AA	AA	AA
S1_8277640	T/C	1	8277640	+	NA	NA	NA	NA	NA	NA	TT	TT	TT	TT	TT	TT	TT	TT	TT	TT	TT	TT	TT	TT	TT	TT	TT	TT	TT	TT	TT	TT	TT	TT	TT	TT	TT	TT	TT	TT	TT	TT	TT	TT	TT	TT	TT	TT	TT
S1_8277648	A/G	1	8277648	+	NA	NA	NA	NA	NA	NA	AG	AA	AA	AG	AA	AG	AA	AA	AA	AG	AA	AG	AG	AA	AA	AA	AA	AA	GG	GG	AA	GG	GG	GG	AG	AG	AA	AG	AA	AA	AA	AA	AA	AA	AG	AG	AG	GG	AA
S1_8571848	C/T	1	8571848	+	NA	NA	NA	NA	NA	NA	CC	CT	CC	CC	CC	CC	CC	CC	CT	CC	CT	CC	CC	CC	CC	CC	CC	CT	CC	CT	CC	CC	CT	CC	CC	CT	CT	CC	CC	CC	CC	CC	CC	CC	CT	CT	CC	CC	CC
S1_8576295	T/G	1	8576295	+	NA	NA	NA	NA	NA	NA	TT	TG	TT	TG	TT	TT	TT	TG	TT	TT	TT	TT	TT	TT	TT	TT	TT	TT	TT	TT	TT	TG	TT	TT	TG	TT	TT	NN	TT	TG	TT	TT	TG	TG	TT	TT	TG	NN	TT
S1_8837187	T/C	1	8837187	+	NA	NA	NA	NA	NA	NA	TT	TT	TT	TT	TT	TT	TT	TT	TT	TT	TC	TT	TT	TT	TT	TC	TT	TT	TT	TC	NN	TT	TT	TT	TC	TT	TT	TC	TT	TT	TT	CC	TT	TC	TT	TT	TT	TT	TT
S1_8971599	A/T	1	8971599	+	NA	NA	NA	NA	NA	NA	AA	AA	AT	AA	AT	AA	AT	AA	AA	AA	AT	AA	AA	AA	AT	AT	TT	AT	AA	AA	AA	AA	AA	AA	AA	AT	AA	AT	AA	AA	AA	AA	AT	AA	AA	AT	AT	AA	AT
S1_8971609	C/G	1	8971609	+	NA	NA	NA	NA	NA	NA	CC	CC	CC	CC	CG	CC	CG	CC	CC	CC	CC	CC	CC	CC	CC	CC	CC	CC	CC	CC	CC	CC	CC	CC	CC	CG	CC	CG	CC	CC	CC	CC	CG	CC	CC	CC	CG	CC	CG
S1_9050735	G/A	1	9050735	+	NA	NA	NA	NA	NA	NA	GG	GA	GG	GA	GG	GA	GA	GA	GA	AA	GA	GG	GA	GG	GG	GG	AA	GA	GG	GG	GG	GG	GA	AA	GA	GG	GA	GA	GA	GA	GG	AA	GA	AA	GA	AA	GG	GA	GA
S1_9061061	T/C	1	9061061	+	NA	NA	NA	NA	NA	NA	TT	TT	TC	TT	TC	TT	TT	TT	TT	TT	TT	TT	TC	TT	TT	TT	TT	TC	TT	TT	TT	TT	TC	TT	CC	TT	TT	TT	TT	TT	TT	CC	TC	TC	TT	TT	TC	TT	TC
S1_9733668	T/C	1	9733668	+	NA	NA	NA	NA	NA	NA	TC	TC	TT	TT	TC	TT	TC	TT	TT	TT	TT	TT	TT	NN	TT	TT	TT	TT	TT	TC	TT	TT	TT	TT	TT	TT	NN	TT	TT	TT	TT	TT	TT	TT	TT	TT	TT	TT	TC
S1_9744130	C/T	1	9744130	+	NA	NA	NA	NA	NA	NA	CC	CC	CC	CC	CC	CC	CC	CC	CC	CC	CC	CC	CC	CC	CC	CC	CC	CC	CC	CC	CC	CC	CC	CC	CC	CT	CC	CC	CT	CC	CT	TT	CT	CC	CT	CC	CC	CC	CC
S1_9744140	G/A	1	9744140	+	NA	NA	NA	NA	NA	NA	GG	GG	GG	GG	GG	GG	GG	GG	GG	GG	GG	GG	GG	GG	GG	GG	GG	GG	GG	GG	GG	GG	GG	GG	GG	GA	GG	GG	GA	GG	GA	AA	GA	GG	GA	GG	GG	GG	GG
S1_9747969	C/T	1	9747969	+	NA	NA	NA	NA	NA	NA	CC	CC	CC	CC	CC	CC	CC	CC	CC	CC	CC	CC	CC	CC	CC	CC	CC	CC	CC	NN	CC	CC	CC	CC	CC	CC	CC	CC	CC	CC	CC	TT	CT	CC	CC	CC	CC	CT	CC
S1_9747991	T/A	1	9747991	+	NA	NA	NA	NA	NA	NA	TT	TT	TT	TT	TT	TT	TT	TT	TA	TT	TT	TT	TT	TA	TA	TT	TT	TT	TT	NN	TT	TT	TT	TA	TT	TT	TA	TT	TA	TT	TT	TT	TT	TT	TT	TT	TT	TT	TT
S1_9749339	T/C	1	9749339	+	NA	NA	NA	NA	NA	NA	CC	TC	TC	TC	CC	TC	TC	CC	TC	TT	CC	TC	TC	TC	TT	TT	TT	TT	TC	CC	TC	TT	TT	TT	TC	TT	TT	CC	TT	TC	TT	TT	TT	CC	TT	TT	TC	TT	TC
S1_9753739	G/A	1	9753739	+	NA	NA	NA	NA	NA	NA	GG	GG	GA	GG	GG	GA	GG	GG	GA	GG	GG	GG	GG	GG	GG	GG	AA	AA	GA	GG	GA	GG	GG	GG	GG	GG	GG	GG	GG	GA	GG	GG	GA	GG	GG	GG	GG	GG	GG
S1_9760228	G/C	1	9760228	+	NA	NA	NA	NA	NA	NA	GG	GG	GG	GG	GG	GG	GG	GG	GG	GG	GG	GG	GG	GG	GG	GG	GG	GG	GG	GG	GG	GC	GG	GG	GC	GG	GG	GC	GG	GG	GG	GG	GG	GG	GG	GG	GG	GG	GG
S1_9765803	A/G	1	9765803	+	NA	NA	NA	NA	NA	NA	AA	AA	AA	AA	AA	AA	AA	AA	AA	AA	AA	AA	AA	AA	AA	AA	AA	AA	AA	AA	AA	AA	AA	AA	AA	AA	AA	AA	AG	AA	GG	AA	AA	AA	AA	AA	AA	AA	AA
S1_10055863	A/G	1	10055863	+	NA	NA	NA	NA	NA	NA	AA	AA	AA	AA	AA	AA	AA	AA	AA	AA	AG	AA	AA	AA	AA	AG	AA	AG	AA	AA	NN	AA	AA	AA	AA	AA	AA	AA	AA	GG	AA	AA	AA	AA	GG	AG	AA	AA	AA
S1_10056158	T/G	1	10056158	+	NA	NA	NA	NA	NA	NA	TT	TT	TT	TT	TG	TT	TG	TT	TT	TT	TT	TT	TT	TT	TT	TT	TT	TT	TT	TT	TT	TT	TT	TT	TT	TT	TT	TT	TT	TT	TT	TT	TG	TT	TT	TT	TT	TG	TT
S1_10255105	T/C	1	10255105	+	NA	NA	NA	NA	NA	NA	CC	TT	TT	TC	CC	TC	CC	TC	CC	TT	CC	TT	CC	TT	TT	TT	CC	CC	TC	CC	TT	TC	TC	TC	TC	TC	TC	CC	TC	TC	TC	TT	CC	TC	TT	TC	TC	CC	CC
S1_10255283	C/T	1	10255283	+	NA	NA	NA	NA	NA	NA	CT	TT	TT	CT	CT	CT	CC	CT	CT	TT	CC	TT	CT	TT	TT	CT	CC	CC	CC	CC	CT	CT	CT	TT	CT	CC	CT	CC	CT	CT	CT	TT	CC	CT	TT	CT	CT	CC	CC
S1_10257667	A/T	1	10257667	+	NA	NA	NA	NA	NA	NA	TT	AA	AT	AT	AT	AT	TT	AT	TT	AA	TT	AA	AT	AA	AA	AA	TT	TT	TT	AA	AT	AA	AT	AA	AT	AT	AT	TT	AT	AT	AT	AA	AT	AT	AA	AT	AT	TT	TT
S1_10257685	T/C	1	10257685	+	NA	NA	NA	NA	NA	NA	TT	CC	TC	TC	TC	TC	TT	TC	TC	CC	TT	CC	TC	CC	CC	TC	TT	TT	TT	TT	TC	TC	TC	CC	TC	TT	TC	TT	TC	TC	TC	CC	TT	TC	CC	TC	TT	TT	TT
S1_10348836	A/G	1	10348836	+	NA	NA	NA	NA	NA	NA	AG	AA	AA	AG	AA	AG	AA	AA	AA	AG	GG	AA	AG	AA	AA	AG	GG	AA	GG	GG	AA	AA	AG	AG	GG	AG	AG	AG	GG	GG	AG	GG	AG	GG	AG	AG	GG	GG	AG
S1_10354533	A/G	1	10354533	+	NA	NA	NA	NA	NA	NA	AA	AA	AA	AA	AA	AA	AA	AG	AA	AA	AA	AG	AA	AA	AA	AA	AA	AA	AA	AA	AA	AA	AA	AA	AG	AG	AA	AA	AA	AA	AA	GG	AA	AA	GG	AG	AA	AA	AA
S1_10354544	T/C	1	10354544	+	NA	NA	NA	NA	NA	NA	TT	TT	TT	TT	TT	TT	TT	TC	TT	TT	TT	TC	TT	TT	TT	TT	TT	TT	TC	TT	TT	TT	TT	TT	TC	CC	TT	TT	TT	TT	TT	CC	TT	TT	CC	TC	TT	TT	TT
S1_10776286	G/C	1	10776286	+	NA	NA	NA	NA	NA	NA	GG	GG	GG	GG	GG	GG	GG	GG	GG	GG	GG	GG	GG	GG	GG	GG	GG	GG	GG	NN	GG	GG	GG	GG	GC	GG	GG	GG	GG	GG	GC	GG	GG	GG	GG	GG	GG	GG	GG
S1_10776335	G/T	1	10776335	+	NA	NA	NA	NA	NA	NA	TT	TG	TG	TT	TT	GG	GG	TG	TG	GG	TG	TT	GG	TG	TT	TT	TT	TG	TG	NN	TG	GG	TG	TG	TT	GG	GG	TG	GG	TG	TG	TT	TG	TT	GG	GG	TG	GG	TT
S1_10948116	G/A	1	10948116	+	NA	NA	NA	NA	NA	NA	GG	GG	GG	GG	GG	GG	GG	GG	GG	GG	GG	GG	GG	GG	GG	AA	GG	GG	GG	AA	GA	GG	GG	GG	GG	GG	GG	GA	GA	GA	GA	GG	GA	GG	GG	GG	GA	GG	AA
S1_10985559	T/C	1	10985559	+	NA	NA	NA	NA	NA	NA	TT	TT	TT	TT	TT	TT	TT	TT	TT	TT	TT	TT	TT	TT	TT	TT	TT	TT	TT	TT	TT	TC	TT	TT	CC	TC	TC	TC	TC	TC	TC	TT	TC	TT	CC	TC	TC	TT	TT
S1_11212459	G/A	1	11212459	+	NA	NA	NA	NA	NA	NA	GG	GG	GG	GG	GG	GG	GG	GG	GG	GG	GG	GG	GG	GG	GG	GG	GG	GG	GG	GG	GG	GG	GG	GG	GA	GA	GA	GG	GA	AA	GA	AA	GA	GG	GA	GA	GA	GA	GG
S1_11458957	C/T	1	11458957	+	NA	NA	NA	NA	NA	NA	CC	CC	CC	CC	CC	CC	CC	CC	CC	CT	CC	CC	CC	CC	CC	CC	CC	CC	CC	CC	CC	CC	CC	CC	CC	CC	CC	CC	CC	CT	CC	CC	CC	CC	CC	CC	CC	CT	CC
S1_11468624	A/C	1	11468624	+	NA	NA	NA	NA	NA	NA	AA	AA	AA	AA	AA	AA	AA	NN	AA	AA	AA	AA	AA	NN	AA	AA	AA	AA	AA	AA	AA	AA	AA	AA	AC	AA	AA	AA	AA	AA	AA	AA	AA	AA	AA	AC	AA	AC	AA
S1_11468670	C/A	1	11468670	+	NA	NA	NA	NA	NA	NA	CC	CC	CC	CC	CC	CC	CA	CC	CC	CC	CC	CC	CC	CC	CA	CC	CC	CC	CC	CC	CA	CC	CC	CC	CA	CC	CA	CA	CC	CA	CA	CA	CA	CC	CA	CA	CC	CA	CC
S1_11468681	G/A	1	11468681	+	NA	NA	NA	NA	NA	NA	GG	GA	AA	GG	GG	AA	GG	GG	GG	GG	GG	GA	GA	GA	GG	GG	GG	GG	GG	GA	GG	GG	GG	GG	GA	GG	GG	GG	AA	GG	GG	GG	GG	GG	GG	GG	GG	GG	GA
S1_11559701	G/A	1	11559701	+	NA	NA	NA	NA	NA	NA	GG	AA	GA	GG	GG	GG	GG	GG	GA	GA	GG	GG	GA	GG	GG	GA	AA	GG	AA	GG	GA	GA	GG	GG	GA	GA	GA	AA	GA	GA	GA	AA	GA	GA	GA	GG	GA	GA	GA
S1_11559714	G/A	1	11559714	+	NA	NA	NA	NA	NA	NA	GG	GG	GG	GG	GG	GG	GG	GG	GG	GA	GG	GG	GG	GG	GG	GG	AA	GG	GA	GG	GA	GG	GG	GG	GA	GA	GA	GG	GA	GA	GA	GA	GA	GA	GA	GG	GA	GA	GA
S1_11599912	T/A	1	11599912	+	NA	NA	NA	NA	NA	NA	TT	TT	TT	TA	TT	TT	TT	TT	TT	TT	TT	TT	TA	TT	TT	AA	TT	TT	TT	TT	TA	TA	TA	TT	TT	TT	AA	AA	TA	TA	TA	AA	TT	TT	AA	AA	AA	TT	AA
S1_11963316	C/G	1	11963316	+	NA	NA	NA	NA	NA	NA	CG	CG	CC	CC	CC	GG	CC	CC	CC	CC	CC	CC	CC	CC	CC	CG	CC	NN	CG	CG	CG	CG	CC	CC	CG	CC	NN	CG	CG	CC	CG	CC	CG	CC	CC	CC	CG	CC	CC
S1_11963337	C/T	1	11963337	+	NA	NA	NA	NA	NA	NA	CC	CC	CT	CT	CT	CC	CC	CT	CC	CT	CT	CC	CC	CT	CC	CC	CC	NN	CT	CC	CC	CT	CC	CT	CC	CC	NN	CC	CT	CC	CC	TT	CC	CT	CT	CC	CC	CT	CC
S1_11963376	G/A	1	11963376	+	NA	NA	NA	NA	NA	NA	GG	GA	GG	GG	GG	GA	GG	GG	GG	GG	GG	GG	GG	GG	GG	GA	GG	AA	GA	GA	GA	GG	GG	GG	GA	GG	GA	GA	GA	GG	GG	GG	GA	GG	GG	GG	GA	GG	GG
S1_12164626	A/T	1	12164626	+	NA	NA	NA	NA	NA	NA	AT	AA	AT	AA	AT	TT	AA	AT	AA	AA	AA	AA	AA	AA	AT	AA	AA	AT	AA	AA	AA	AA	AA	AA	AA	AA	AA	TT	TT	AT	AT	TT	AA	AT	TT	AA	TT	NN	AT
S1_12173250	C/A	1	12173250	+	NA	NA	NA	NA	NA	NA	CC	CC	CC	CC	CC	CC	CA	CC	CC	CC	CC	CC	CC	CC	CC	CC	CC	CA	CC	CC	CC	CC	CC	CC	CC	CC	CC	AA	AA	CA	CC	AA	CC	CC	CC	CC	CC	AA	CC
S1_12265076	A/T	1	12265076	+	NA	NA	NA	NA	NA	NA	AA	AT	AA	AA	AA	AT	AA	AA	AA	AA	AA	AA	AA	AA	TT	AA	AA	TT	AA	AA	AA	AA	AA	AA	AA	AA	AA	AT	AT	AT	AT	TT	AA	AT	AA	AA	AA	AA	AA
S1_12266639	T/G	1	12266639	+	NA	NA	NA	NA	NA	NA	TT	TT	TT	TT	TT	TT	TT	TT	TT	TT	TT	TT	TT	TT	TT	TT	TT	TT	TT	TT	TT	TT	TT	TT	TT	TT	TT	TT	TT	TG	TG	TT	TT	TT	TT	TT	TT	TT	TG
S1_12267503	C/G	1	12267503	+	NA	NA	NA	NA	NA	NA	CC	CC	CC	CC	CC	CC	CC	CC	CC	CC	CC	CC	CC	CC	CC	CC	CC	CC	CC	NN	CC	CC	CC	CC	CC	CC	CC	CC	CC	CG	CG	CC	CC	CG	CC	CC	CC	CC	CC
S1_12267514	A/G	1	12267514	+	NA	NA	NA	NA	NA	NA	AA	AA	AA	AA	AA	AA	AA	AA	AA	AA	AA	AA	AA	AA	AA	AA	AA	AA	AG	NN	AA	AA	AA	AA	AA	AA	AA	AG	AG	AA	AA	AA	AG	AA	AA	AG	GG	AG	AG
S1_12269299	A/T	1	12269299	+	NA	NA	NA	NA	NA	NA	AA	AA	AA	AA	AA	AT	AA	AA	AA	AA	AA	AA	AA	AA	TT	AA	AA	AT	AA	AA	NN	AA	AA	AA	AA	AA	AA	AT	AT	TT	TT	TT	AT	AT	AT	AT	AT	AA	AA
S1_12269351	A/T	1	12269351	+	NA	NA	NA	NA	NA	NA	AA	AT	AA	AA	AA	AT	AA	AA	AA	AA	AA	AA	AA	NN	TT	AA	AA	AA	AA	AA	AA	AA	AA	AA	AA	AA	AA	AT	AT	TT	TT	TT	AT	AT	AT	AT	AT	AA	AA
S1_12444727	C/A	1	12444727	+	NA	NA	NA	NA	NA	NA	CC	CC	CC	CC	CC	CC	CC	CC	CC	CC	CC	CC	CC	CC	CC	CC	AA	CC	CA	CC	CC	CC	CC	CC	CC	CC	CA	CC	CC	CA	CA	CC	CC	CC	CC	CC	AA	CC	CC
S1_12468015	G/C	1	12468015	+	NA	NA	NA	NA	NA	NA	GG	GG	GG	GG	GG	GG	GG	GG	GG	GG	GG	GG	GG	GG	GG	GG	GG	GG	GG	GG	GG	GG	GG	GG	GG	GG	GG	NN	GC	GG	GG	CC	GC	GC	GG	GG	GG	GG	GC
S1_12468889	T/A	1	12468889	+	NA	NA	NA	NA	NA	NA	AA	TA	TA	AA	AA	AA	AA	NN	AA	AA	TT	AA	AA	AA	TA	TA	AA	NN	AA	AA	AA	TA	AA	AA	TT	TA	TA	TT	TT	TA	TT	AA	TT	TT	AA	TA	TT	TT	TA
S1_12524972	T/C	1	12524972	+	NA	NA	NA	NA	NA	NA	TC	CC	CC	TT	TC	TT	TT	TC	TT	TT	TC	TC	TC	TT	TC	TT	TT	TT	CC	TC	TC	CC	TC	TC	CC	TC	CC	CC	TC	TC	TC	CC	CC	CC	TC	TC	TT	TC	CC
S1_12525016	G/A	1	12525016	+	NA	NA	NA	NA	NA	NA	GA	AA	AA	GG	GA	GG	GG	GA	GG	GG	GA	GA	GA	GG	GA	GG	GG	GG	AA	GA	AA	AA	GA	GA	AA	GA	GA	AA	GA	GG	GA	AA	AA	AA	GA	GA	GG	GA	AA
S1_12593890	G/T	1	12593890	+	NA	NA	NA	NA	NA	NA	GG	GG	GG	GG	GG	GG	GG	GG	GG	GG	NN	GG	GG	GG	GG	GG	GG	GG	GG	GG	GG	GG	GG	GG	GG	GG	GG	GG	GT	GG	GG	GT	GT	GG	GG	GT	GG	GT	GG
S1_12674068	T/G	1	12674068	+	NA	NA	NA	NA	NA	NA	TT	GG	TT	TG	TT	TT	TT	TT	TT	TT	TT	TT	TT	TT	TT	TT	TT	TT	TT	TG	TG	TT	TT	TG	TT	GG	TT	TT	TT	TT	TG	TT	TT	TG	TT	TT	TG	NN	TT
S1_12675297	G/T	1	12675297	+	NA	NA	NA	NA	NA	NA	GT	GG	GT	GG	GG	GG	TT	GT	GT	TT	GT	TT	TT	TT	GT	GG	GG	GT	GT	GG	TT	GG	GT	GG	GG	GG	GT	GG	GT	GG	GG	GG	GT	TT	GG	GT	GT	GG	GT
S1_12702829	T/C	1	12702829	+	NA	NA	NA	NA	NA	NA	TC	TT	TT	TT	CC	TT	TT	TC	TT	TT	TT	TT	TT	TT	TC	TT	CC	TC	TT	TT	TT	TT	TT	TT	TT	CC	TT	TT	TT	TT	NN	TT	TT	CC	CC	TC	CC	TT	CC
S1_12702841	C/T	1	12702841	+	NA	NA	NA	NA	NA	NA	CC	CC	CC	CC	CC	CC	CC	CC	CC	CC	CC	CC	CC	CC	CC	CC	CC	CC	CC	CC	CC	CC	CC	CC	CC	CC	CC	CC	CC	CC	NN	CC	CC	CC	CC	CC	CT	CC	CT
S1_12718576	T/G	1	12718576	+	NA	NA	NA	NA	NA	NA	TT	TT	TT	TT	TG	TT	TT	TG	TT	TT	TT	TT	TT	TT	TT	TT	NN	TT	TT	TT	TT	TT	TT	TT	TT	TT	TT	TT	TG	TG	TT	TT	TT	TT	TT	TT	TT	TT	TT
S1_12809558	A/T	1	12809558	+	NA	NA	NA	NA	NA	NA	AA	AA	AA	AA	AA	AA	AA	AA	AT	AA	AA	AA	AA	AA	AA	AA	AA	AA	AA	AA	AA	AA	AA	AA	AA	AT	AA	AA	AA	AA	AT	AA	AA	AA	AA	AA	AA	AA	AA
S1_12813062	G/T	1	12813062	+	NA	NA	NA	NA	NA	NA	GG	GG	GG	GT	TT	GG	GT	GT	GG	GT	GG	GG	GG	GG	TT	GT	GG	GG	GG	GG	GG	GT	GG	GG	TT	GT	TT	TT	TT	GT	GG	TT	GT	GG	GT	GT	GT	TT	GT
S1_12813411	A/G	1	12813411	+	NA	NA	NA	NA	NA	NA	AA	AA	AA	AA	GG	AA	AA	AG	AA	AA	AA	AA	AA	AA	AG	AG	AA	AA	AA	AA	AA	AA	AA	AA	AG	AA	AG	AG	NN	AG	AA	GG	AG	AA	AG	AG	AG	AG	AG
S1_12814163	A/G	1	12814163	+	NA	NA	NA	NA	NA	NA	GG	AG	GG	AG	AG	GG	GG	AG	AG	GG	AA	GG	GG	GG	AG	AG	GG	AA	AG	GG	GG	AA	AG	GG	AA	AA	AA	AA	AA	AG	AA	AA	AA	GG	GG	AG	AA	AG	AA
S1_12826126	C/T	1	12826126	+	NA	NA	NA	NA	NA	NA	CC	CC	CT	CC	CT	CC	TT	CT	CC	CT	CC	CC	CC	CC	CT	CC	TT	CT	CC	CC	CC	CC	CC	CC	CC	CT	CT	CT	CC	CT	CC	CC	CT	CC	CC	CC	CC	CC	CT
S1_13016574	C/G	1	13016574	+	NA	NA	NA	NA	NA	NA	CC	CC	CC	CC	CG	CG	GG	CG	CC	CC	CG	CC	CG	CG	CG	CC	GG	CG	CC	GG	NN	GG	CC	GG	CG	CG	CG	GG	CC	CG	GG	CC	CC	CG	GG	GG	CG	GG	CC
S1_13021421	A/T	1	13021421	+	NA	NA	NA	NA	NA	NA	AT	AT	AA	AT	AT	AT	AA	AT	AA	TT	AT	AA	AT	TT	AT	AA	TT	AA	AT	AT	AT	AA	AA	AA	TT	AA	TT	AT	AA	TT	AA	AA	AT	AT	AT	AA	AA	TT	AT
S1_13021473	A/C	1	13021473	+	NA	NA	NA	NA	NA	NA	AA	AA	AA	AA	AA	AC	AA	CC	AC	AA	AC	AA	AA	AA	AC	AA	CC	AC	AA	AA	AA	AC	AA	AA	AA	AC	AA	AA	AA	AC	AC	AA	AA	CC	AC	AA	AC	AC	AA
S1_13173515	A/T	1	13173515	+	NA	NA	NA	NA	NA	NA	AA	AA	AA	AT	AA	AT	AT	AA	AT	AT	AT	AT	AA	AA	AA	AA	AA	AT	AA	AT	AA	AA	TT	AA	AA	AT	TT	AA	AA	AT	TT	AA	AA	AA	AA	AT	TT	AA	AA
S1_13174842	A/G	1	13174842	+	NA	NA	NA	NA	NA	NA	AA	AA	AA	AG	AA	AG	AG	AA	AG	GG	GG	AG	AA	AA	AA	AA	AA	AG	AA	AA	AA	AA	AA	AA	AA	AG	GG	AA	AA	AG	GG	AA	AA	NN	AA	AG	GG	AA	AA
S1_13174852	C/T	1	13174852	+	NA	NA	NA	NA	NA	NA	CC	CC	CC	CT	CC	CT	CT	CC	CT	TT	TT	CT	CC	CC	CC	CC	CC	CT	CC	CC	CC	CC	CC	CC	CC	CT	CT	CC	CC	CC	CT	CC	CC	NN	CC	CT	TT	CC	CC
S1_13175289	C/T	1	13175289	+	NA	NA	NA	NA	NA	NA	CC	CC	CC	CC	CC	CC	CC	CC	CC	CC	CC	NN	CC	CC	CC	CC	CC	CC	CC	CC	CC	CC	CC	CC	CC	CC	CC	CC	CC	CC	CC	CC	CC	CC	CC	CC	CT	CC	CC
S1_13175310	T/G	1	13175310	+	NA	NA	NA	NA	NA	NA	TT	TT	TT	TT	TT	TG	TG	TT	TG	GG	TG	NN	TT	TT	TT	TT	TT	TG	TT	TG	TT	TT	TG	TT	TT	TG	TG	TT	TT	TT	TG	TT	TT	TT	TT	TG	TG	TT	TT
S1_13175341	C/T	1	13175341	+	NA	NA	NA	NA	NA	NA	CC	CT	CC	CC	CC	CT	CT	CC	CC	TT	CT	NN	CC	CC	CT	CC	CC	CT	CC	CT	CC	CC	CT	CT	CC	CT	TT	CC	CC	CT	TT	CC	CC	CT	CT	CT	TT	CC	CC
S1_13242338	T/C	1	13242338	+	NA	NA	NA	NA	NA	NA	TT	TT	TT	TC	TT	TT	TT	TT	TT	TT	TT	TT	TT	TT	TT	TT	CC	TT	TT	TT	TC	TT	TT	TT	TT	TT	TT	TT	TC	TT	TT	CC	TT	TC	TT	TT	TT	TT	TT
S1_13242347	G/C	1	13242347	+	NA	NA	NA	NA	NA	NA	GG	GG	GG	GC	GG	GG	GG	GC	GG	GG	GG	GG	GG	GG	GG	GG	CC	GG	GG	GC	GC	GG	GG	GG	GG	GC	GG	GG	GC	GG	GG	CC	GG	GC	GG	GG	GG	GG	GG
S1_13317115	G/A	1	13317115	+	NA	NA	NA	NA	NA	NA	AA	GG	GA	GG	GG	GG	GG	GG	GG	GG	AA	GG	GA	GG	GG	GA	GG	GG	GA	GG	GA	AA	GA	AA	GA	GG	AA	GG	GA	GA	GA	GG	GA	GG	GA	AA	GG	GG	GG
S1_13317117	G/T	1	13317117	+	NA	NA	NA	NA	NA	NA	GG	GG	GG	GG	GG	GG	GG	GG	GG	GG	GG	GG	GG	GG	GG	GG	GG	GG	GG	GG	GG	GG	GT	GG	GG	GG	GG	GG	GG	GG	GG	GG	GG	GG	GG	GT	GG	GG	GG
S1_13317127	C/T	1	13317127	+	NA	NA	NA	NA	NA	NA	CC	CC	CC	CC	CC	CC	CC	CC	CC	CC	CC	CC	CC	CC	CC	CC	CC	CC	CC	CC	CC	CC	CT	CC	CC	CC	CC	CC	CC	CC	CC	CC	CC	CC	CC	CT	CC	CC	CC
S1_13675021	C/G	1	13675021	+	NA	NA	NA	NA	NA	NA	CG	CC	GG	CC	CC	CG	CC	GG	CC	CG	CG	CC	GG	CC	CC	CC	CC	CC	CG	CG	CG	CC	GG	CC	CC	CG	CC	CC	CC	CC	CC	CC	CC	CC	CC	CC	CC	CC	CC
S1_13675043	C/G	1	13675043	+	NA	NA	NA	NA	NA	NA	CC	GG	CC	CG	CC	CG	CG	CC	CC	CG	CG	CG	CC	CG	GG	CG	GG	CG	CC	CC	CG	CG	CC	CG	CC	CC	CC	CC	CC	CC	CG	CC	CC	CC	CC	CC	CG	CG	CG
S1_13683788	C/G	1	13683788	+	NA	NA	NA	NA	NA	NA	CC	CC	CC	CC	CC	CC	CC	CC	CC	CC	CC	CC	CC	CC	CC	CC	CC	CC	CC	CC	CC	CC	CC	CC	CC	CC	CC	CG	CG	CC	CG	CC	CC	CC	CG	CC	CC	CG	CC
S1_13691224	G/A	1	13691224	+	NA	NA	NA	NA	NA	NA	GG	AA	GA	GG	GA	AA	GG	GG	GG	GA	GA	AA	GA	AA	GA	AA	AA	AA	GG	GG	GG	GG	GG	GG	GA	AA	GG	AA	GA	GA	GA	GG	GA	GA	GA	GG	GG	AA	AA
S1_14454292	T/A	1	14454292	+	NA	NA	NA	NA	NA	NA	TT	TT	TT	TT	TT	TT	TA	TA	TA	TT	TA	TA	TA	TT	TT	TT	TT	TA	TT	TT	TT	TT	TT	TT	AA	TT	TA	TA	TT	TT	TA	TT	TT	TT	TA	TT	TT	TT	TT
S1_14466768	G/C	1	14466768	+	NA	NA	NA	NA	NA	NA	GC	GG	GC	GC	GG	GG	GG	GG	GG	GG	GG	GG	GG	GG	GG	GG	CC	GG	GC	GC	GG	GG	GC	GG	GG	GC	GC	GC	GG	GC	GC	GG	GG	NN	GC	GG	GG	GG	GG
S1_15323045	A/T	1	15323045	+	NA	NA	NA	NA	NA	NA	AA	AA	AA	AA	AA	AA	AA	AA	AA	AT	AA	AA	AA	AA	AA	AA	AA	AA	AT	AA	AT	AA	AA	AA	AA	AA	AA	AA	AA	AA	AA	NN	AA	AA	AA	AT	AA	AA	AA
S1_15323050	A/C	1	15323050	+	NA	NA	NA	NA	NA	NA	AC	CC	AA	CC	CC	AA	AC	AC	AC	AA	AA	AA	AC	AA	AC	AC	AA	AA	AA	AA	AC	AC	AC	CC	CC	AA	AA	AA	CC	AA	AA	NN	AC	AA	AA	AC	CC	CC	CC
S1_15323105	A/G	1	15323105	+	NA	NA	NA	NA	NA	NA	AA	AA	AA	AA	AA	AA	AG	AG	AG	AG	AA	GG	AG	GG	AG	AG	AA	GG	AG	AA	AA	AG	AA	AA	AA	AA	AG	GG	AA	AA	AG	NN	AG	AA	AG	AA	AA	AA	AA
S1_15335029	T/A	1	15335029	+	NA	NA	NA	NA	NA	NA	TT	TA	TT	TT	TT	TA	TA	TT	TT	TT	TT	NN	TT	NN	TT	TT	TT	TT	TA	TT	TT	TT	TT	TT	TA	TA	TT	TT	TT	TT	TA	AA	TT	TT	TA	TT	TT	TT	TT
S1_15338483	G/A	1	15338483	+	NA	NA	NA	NA	NA	NA	GA	GG	GG	GG	GG	GA	AA	GG	AA	AA	GG	AA	GA	GA	GA	GA	GG	AA	GA	GG	GG	GG	GG	GG	GG	GG	GG	GG	GG	GA	GG	NN	GA	GG	GA	GA	GG	GG	GG
S1_15338506	T/G	1	15338506	+	NA	NA	NA	NA	NA	NA	TG	TT	TT	TT	TT	TG	GG	TT	GG	GG	TT	GG	TG	TG	TG	TG	TT	GG	TG	TT	TT	GG	TT	TT	TT	TT	TG	GG	TG	TG	TG	NN	TG	TT	TG	TG	TT	TT	TT
S1_15350421	G/T	1	15350421	+	NA	NA	NA	NA	NA	NA	TT	GG	GG	GT	TT	GT	TT	GT	GG	TT	GT	TT	GG	TT	GT	GG	TT	GT	GG	GT	GT	GG	GT	GG	GG	TT	GG	GG	GG	TT	GT	NN	GT	GT	TT	GT	GT	GG	GT
S1_15350708	G/T	1	15350708	+	NA	NA	NA	NA	NA	NA	GG	TT	GG	GT	GG	GG	GG	GT	GG	GG	GT	GG	GG	GG	GT	GT	GG	GG	GT	NN	GG	GG	TT	TT	TT	GG	GT	GG	GG	GG	GT	NN	GT	GG	GG	GT	GT	TT	GT
S1_15350722	T/C	1	15350722	+	NA	NA	NA	NA	NA	NA	TT	CC	TC	TC	TT	TT	TC	TC	TT	TT	TC	TT	TT	TT	TC	CC	TT	TT	TC	NN	TT	TT	CC	CC	CC	TT	TC	TT	TT	TT	TC	NN	TC	TT	TT	TC	TC	CC	TC
S1_15827697	C/G	1	15827697	+	NA	NA	NA	NA	NA	NA	CC	CC	CG	CC	CC	CC	CC	CC	CC	CC	CC	CC	CC	CC	CG	CG	CC	CC	CC	CG	CG	CC	CC	CC	CC	CG	CG	CG	CG	CC	CG	GG	CC	CG	CC	CC	CG	CC	CC
S1_15827710	G/A	1	15827710	+	NA	NA	NA	NA	NA	NA	GG	GG	GA	GG	GG	GG	GG	GG	GG	GG	GG	GG	GG	GG	GG	GG	GG	GG	GG	GG	GA	GG	GG	GG	GG	GG	GG	GA	GG	GG	GA	AA	GG	GA	GG	GG	GG	GG	GG
S1_15867337	C/A	1	15867337	+	NA	NA	NA	NA	NA	NA	CA	CA	CA	CA	CA	CA	CA	CA	CC	CA	CC	AA	CA	AA	CA	CA	CA	CA	AA	AA	CA	CA	CC	CC	CC	CC	CC	CA	CA	CA	CA	CA	CC	AA	CC	CA	CA	CA	CA
S1_15867341	T/C	1	15867341	+	NA	NA	NA	NA	NA	NA	TC	TC	TT	TC	TC	TC	TT	TC	TT	TC	TC	TT	TT	TT	TC	TC	TC	TT	TT	TT	TC	TC	TC	TT	TC	TC	TC	TC	TC	TC	TC	TC	TC	TT	TC	TC	TC	TT	TC
S1_15921474	G/A	1	15921474	+	NA	NA	NA	NA	NA	NA	GG	GG	GA	GG	GA	GG	GA	GA	GA	GA	GA	GA	GA	GG	GA	GG	GG	GA	GA	GG	GG	GG	GG	GG	GG	GG	GG	GG	GG	GG	GA	GG	GG	GG	GG	GG	GG	GG	GA
S1_15921484	G/C	1	15921484	+	NA	NA	NA	NA	NA	NA	GC	GC	GG	GG	GG	GG	GC	GC	GC	GC	GC	GC	GC	GC	GC	GG	GC	GC	GC	CC	GC	GG	GC	CC	GG	GC	CC	GC	GG	CC	GG	GG	GC	GG	GG	GC	GG	GC	GC
S1_16066066	G/A	1	16066066	+	NA	NA	NA	NA	NA	NA	GG	GG	GG	GA	GG	GA	GA	GA	GA	GG	GG	GG	GA	GG	GA	GG	GG	GG	AA	GA	GG	GG	AA	GG	GG	GA	GG	GG	GA	GG	GG	GG	AA	GA	GA	AA	GA	GG	GG
S1_16096293	C/T	1	16096293	+	NA	NA	NA	NA	NA	NA	CT	CC	CT	TT	CT	CC	CC	TT	CT	CT	CT	CC	CC	CT	CC	CC	CC	CC	CT	CC	CC	CC	CC	CT	TT	CT	CC	TT	TT	TT	CT	NN	CT	CC	CC	CT	TT	CC	CC
S1_16096295	C/T	1	16096295	+	NA	NA	NA	NA	NA	NA	CC	CC	CC	CC	CC	CC	CC	CC	CT	CT	CC	CC	CC	CC	CC	CC	CC	CC	CC	CC	CC	CC	CC	CT	CC	CT	CC	CC	CT	TT	CT	NN	CC	CC	CC	CC	CC	CC	CC
S1_16135873	A/C	1	16135873	+	NA	NA	NA	NA	NA	NA	AC	AA	AC	CC	AA	AC	CC	AC	CC	CC	AC	CC	AA	AA	AA	AC	AA	CC	AC	CC	CC	AC	AC	AA	AA	AA	CC	AA	AA	AA	AA	AA	AC	AA	AC	CC	AA	AA	AC
S1_16135880	T/C	1	16135880	+	NA	NA	NA	NA	NA	NA	TC	TT	TC	CC	TT	TC	CC	TC	CC	CC	TC	CC	TT	TT	TT	TC	CC	CC	TC	CC	CC	TC	TC	TT	TT	TT	CC	TC	TT	TT	TT	TT	TC	TT	TC	CC	TT	TT	TC
S1_16136164	C/T	1	16136164	+	NA	NA	NA	NA	NA	NA	CC	CC	CC	CC	CC	CC	CC	CC	CC	CC	CC	CC	CC	CC	CC	CC	CC	CC	CC	CC	CC	CT	CT	CC	CT	CT	CC	CT	CT	CC	CC	CC	CC	CC	CC	CC	CC	CT	CC
S1_16152796	C/G	1	16152796	+	NA	NA	NA	NA	NA	NA	CG	CC	CG	GG	CC	CG	GG	CG	CG	GG	GG	GG	CC	CG	CC	CG	CC	GG	CC	CG	CG	CG	CG	GG	CC	CC	CG	CG	CC	CC	CC	CC	CG	CC	CG	CG	CC	CG	CC
S1_16152845	G/C	1	16152845	+	NA	NA	NA	NA	NA	NA	GC	GG	GC	GG	GG	GC	CC	GG	GC	NN	GC	CC	GG	GC	GG	GC	GG	CC	GG	GG	CC	GC	CC	GC	GG	GG	GC	GC	GG	GG	GG	GG	GG	GG	GG	GC	GG	GC	GG
S1_16152851	C/G	1	16152851	+	NA	NA	NA	NA	NA	NA	CG	CC	CG	CC	CC	CG	GG	CC	CG	NN	CG	GG	CC	CG	CC	CG	CC	GG	CC	CC	GG	CG	GG	CG	CC	CC	CG	CG	CC	CC	CC	CC	CC	CC	CC	CG	CG	CG	CC
S1_16299110	A/T	1	16299110	+	NA	NA	NA	NA	NA	NA	AA	AA	AA	AA	AA	AT	AA	NN	AA	AT	AT	AA	AA	AA	AA	AA	AA	AA	AA	AT	AA	AA	AA	AA	AT	AA	AA	AA	AT	AA	AA	AA	AA	AA	AA	AA	AA	AA	AA
S1_16300408	T/C	1	16300408	+	NA	NA	NA	NA	NA	NA	TC	TT	TC	TC	TC	TT	TC	TC	TC	CC	TC	TC	CC	CC	TC	CC	TC	CC	TC	CC	TT	TC	TC	TT	TC	TC	TT	TT	TT	CC	TC	TT	TC	TC	TC	TC	TC	TC	CC
S1_16301301	A/G	1	16301301	+	NA	NA	NA	NA	NA	NA	AA	AA	AA	AA	AA	AA	AA	AA	AA	AA	AA	AA	AA	NN	AA	AA	AA	AA	AA	AA	AG	AA	AA	AA	AG	AA	AA	AG	AG	AA	AG	AA	AA	AA	AA	AA	AG	AA	AA
S1_16301308	T/G	1	16301308	+	NA	NA	NA	NA	NA	NA	TG	TT	TG	TG	TG	TT	TT	GG	TT	GG	GG	TG	GG	NN	TG	GG	GG	GG	TG	TG	TT	GG	GG	TT	TG	TG	TT	TT	TG	GG	TG	TT	TG	TG	TG	TG	TG	TG	GG
S1_16301319	A/C	1	16301319	+	NA	NA	NA	NA	NA	NA	AA	AA	AA	AA	AA	AA	AA	AA	AA	AA	AA	AA	AA	NN	AA	AA	AA	AA	AA	AA	AC	AA	AA	AA	AA	AA	AA	AA	AA	AA	AC	AA	AA	AA	AA	AA	AC	AA	AA
S1_16301338	C/G	1	16301338	+	NA	NA	NA	NA	NA	NA	CG	CC	CG	CC	CG	CC	CG	CG	CG	GG	CG	CG	NN	GG	CG	GG	GG	GG	CG	CG	CC	CG	GG	CC	CG	CG	CC	CC	CG	GG	GG	CC	CG	CG	CG	CG	GG	CG	GG
S1_16301356	T/C	1	16301356	+	NA	NA	NA	NA	NA	NA	TT	TT	TT	TT	TT	TT	TT	TT	TT	TT	TT	TT	NN	TT	TT	TT	TT	TT	TT	TT	TC	TT	TT	TT	TC	TT	TT	TC	TC	TT	TT	TT	TT	TT	TT	TT	TT	TT	TT
S1_16428083	A/G	1	16428083	+	NA	NA	NA	NA	NA	NA	AG	AG	AG	AG	AG	AG	AG	AG	AG	AG	AG	AG	AG	AG	AG	AG	AA	AG	AG	AG	AA	AG	AG	AG	AG	AG	AG	AG	AG	AG	AA	AG	AG	AG	AG	AG	AA	AG	AG
S1_16449419	C/A	1	16449419	+	NA	NA	NA	NA	NA	NA	CC	NN	CC	CC	NN	CC	CA	CC	CC	CC	CC	CC	CC	CA	CA	CC	CC	CA	CC	CC	CC	CA	CA	CC	CC	CA	CC	CA	CC	CC	CC	CA	CC	CC	CA	CC	CA	CA	CC
S1_16449513	A/G	1	16449513	+	NA	NA	NA	NA	NA	NA	AG	NN	AG	AG	GG	AA	GG	AG	AG	AA	AG	AG	AG	AG	AG	GG	AG	AG	AG	AA	AG	AG	AG	AG	AA	AG	AA	AG	AG	AG	AG	AA	AG	AG	GG	AA	AA	GG	AG
S1_16449526	A/C	1	16449526	+	NA	NA	NA	NA	NA	NA	AA	NN	AA	AA	AA	AC	AA	AA	AA	AA	AA	AA	AA	AA	AA	AA	AA	AA	AC	AA	AA	AA	AA	AA	AA	AA	AA	AA	AA	AA	AC	AC	AC	AA	AA	AA	AC	AA	AA
S1_16529096	T/A	1	16529096	+	NA	NA	NA	NA	NA	NA	TA	TT	TA	TT	TA	TA	TA	TT	TT	TA	TT	TT	TT	TA	TA	TT	AA	TT	TA	TA	TT	TA	TT	TA	TT	AA	TT	AA	TT	TA	TA	TT	TT	TT	TA	TA	TA	TA	TA
S1_16529147	A/G	1	16529147	+	NA	NA	NA	NA	NA	NA	AG	AA	AG	AG	AG	AA	AG	AA	AG	AA	NN	AA	AA	AG	AG	AA	AA	AA	AA	AG	AG	AG	AA	AG	AA	AA	AG	AA	AG	AG	AA	AA	AA	NN	AA	AG	AA	AG	AG
S1_16529735	T/G	1	16529735	+	NA	NA	NA	NA	NA	NA	TT	TT	TT	TT	TT	TG	TT	TT	TT	TT	TT	TT	TT	TT	TT	TT	GG	TT	TT	TT	TT	TT	TT	TT	TT	TT	TT	TT	TT	TT	TT	GG	TT	TT	TG	TT	TT	TT	TG
S1_16529769	C/T	1	16529769	+	NA	NA	NA	NA	NA	NA	CC	CC	CC	CC	CC	CT	CC	CC	CC	CC	CC	CC	CC	NN	CC	CC	TT	CC	CC	CC	CC	CC	CC	CC	CC	CC	CC	CT	CC	CC	CT	NN	CC	CC	CT	CC	CC	CC	CC
S1_16529779	T/G	1	16529779	+	NA	NA	NA	NA	NA	NA	TG	TT	GG	TT	TG	TT	TG	TT	TG	TG	TT	TT	TT	NN	TG	TT	TT	TT	TG	GG	TG	TG	TT	GG	TT	TT	TG	TT	TG	TG	TT	NN	TG	TT	TT	TG	TG	TG	GG
S1_16851286	T/C	1	16851286	+	NA	NA	NA	NA	NA	NA	TC	TT	TT	TT	TC	TT	TT	TT	TT	TC	TT	TT	TC	TT	TT	TT	TC	TT	TT	TT	TT	TT	TT	TT	TC	TT	TT	TC	TC	TT	TT	TT	TC	NN	TC	TC	TT	TC	TC
S1_16851288	C/A	1	16851288	+	NA	NA	NA	NA	NA	NA	CC	CC	CC	CC	CA	CC	CC	CA	CC	CC	CC	CA	CC	CC	CC	CC	CC	CC	CC	CC	CC	CA	CC	CC	CC	CC	CA	CC	CA	CC	CC	CC	CC	NN	CC	CA	CC	CC	CC
S1_16851302	T/C	1	16851302	+	NA	NA	NA	NA	NA	NA	TT	TT	TT	TT	TC	TT	TT	TC	TT	TT	TT	TC	TT	TT	TT	TT	TT	TT	TT	TT	TT	TC	TT	TT	TT	TT	TC	TT	TC	TT	TT	TT	TT	NN	TT	TC	TC	TT	TT
S1_16851306	T/C	1	16851306	+	NA	NA	NA	NA	NA	NA	TT	TT	TT	TT	TC	TC	TT	TT	TT	TT	TT	TC	TT	TT	TC	TC	TT	TT	TT	TT	TT	TC	TT	TT	TT	TC	TC	TT	TT	TC	TC	TC	TT	NN	TT	TC	TC	TT	TC
S1_17238690	C/G	1	17238690	+	NA	NA	NA	NA	NA	NA	CG	CC	GG	CC	CG	CG	CG	CG	CC	CG	CC	CC	CC	CC	CC	CG	GG	CG	CG	CG	CG	CC	CG	CC	CC	CG	CG	CG	CG	GG	CC	CC	CC	CC	CC	CC	CC	CG	CC
S1_17395860	A/G	1	17395860	+	NA	NA	NA	NA	NA	NA	AA	AA	AG	AA	AA	AG	AA	AA	AA	AA	AA	AA	AG	AG	AG	AG	AA	AG	AG	AA	AG	AG	AG	AA	AA	AG	AG	AG	AG	AA	AA	AG	AA	AG	AA	AG	AG	AG	AG
S1_17395865	T/C	1	17395865	+	NA	NA	NA	NA	NA	NA	TT	TT	TC	TT	TC	TT	TT	TT	TT	TT	TT	TT	TT	TT	TT	TT	TT	TT	TC	TT	TT	TT	TT	TT	TC	TT	TC	TT	TT	TT	TT	TC	TC	TT	TC	TT	TT	TT	TC
S1_17395882	T/A	1	17395882	+	NA	NA	NA	NA	NA	NA	TT	TT	TA	TT	TA	TT	TT	TT	TT	TT	TT	TT	TT	TT	TT	TT	TT	TT	TA	TT	TT	TT	TT	TT	TA	TT	TA	TT	TT	TT	TT	TA	TA	TT	TA	TT	TT	TT	TA
S1_17395908	T/A	1	17395908	+	NA	NA	NA	NA	NA	NA	TT	TT	TA	TT	TA	TT	TT	TT	TT	TT	TA	TT	TT	TT	TA	TT	TT	NN	TA	NN	TT	TT	TT	TT	TT	TT	AA	TT	TT	TA	TT	TT	TA	TT	TA	TT	TT	TT	TA
S1_17395910	T/A	1	17395910	+	NA	NA	NA	NA	NA	NA	TT	TT	TA	TT	TA	TT	TT	TT	TT	TT	TA	TT	TT	TT	TA	TT	TT	NN	TA	NN	TT	TT	TT	TT	TT	TT	AA	TT	TT	TA	TT	TT	TA	TT	TA	TT	TT	TT	TA
S1_17396199	A/T	1	17396199	+	NA	NA	NA	NA	NA	NA	AA	AA	AT	AA	AA	AA	AA	AA	AA	AA	AA	AA	AA	AA	AT	AA	AA	AA	AA	AA	AA	AA	AA	AA	AA	AA	AT	AA	AA	AA	AA	AA	AA	AA	AA	AA	AA	AA	AT
S1_17396273	A/G	1	17396273	+	NA	NA	NA	NA	NA	NA	AA	AA	AA	AA	AA	AA	AA	AA	AA	GG	AA	AA	AA	AA	AA	AA	AA	AA	AA	AA	AA	AA	AG	AA	AG	GG	AG	AG	AA	AA	GG	AG	AG	GG	AA	AG	AG	GG	AA
S1_17423044	A/G	1	17423044	+	NA	NA	NA	NA	NA	NA	AA	AA	AG	AA	AG	AA	AA	AA	AA	AA	AA	AA	AA	AA	AG	AA	AA	AA	AG	AA	AA	AA	AA	AA	AA	AA	AA	AA	AA	AA	AA	AA	AG	AA	AG	AA	AA	AA	AG
S1_17423111	A/G	1	17423111	+	NA	NA	NA	NA	NA	NA	AA	AA	AG	AA	AG	AA	AA	NN	AA	AA	AA	NN	AA	AA	AG	AA	AA	AA	AA	NN	AA	AA	AA	AA	AA	AA	AG	AA	AA	AA	AA	AA	AG	AA	AG	AA	AA	AA	AG
S1_17430232	T/C	1	17430232	+	NA	NA	NA	NA	NA	NA	TT	TT	TT	TT	TT	TT	TT	TT	TT	TT	TT	TT	TT	TT	TT	TT	TT	TT	TT	TT	TT	TT	TT	TT	TT	TT	TT	TT	TT	TC	TT	TC	TT	TT	TT	TT	TT	TT	TT
S1_17430251	C/T	1	17430251	+	NA	NA	NA	NA	NA	NA	CC	CC	CC	CC	CT	CC	CC	CC	CC	CC	CC	CC	CC	CC	CC	CC	CC	CC	CC	CC	CC	CC	CC	CC	CC	CC	CC	CC	CC	CT	CC	CT	CC	CC	CC	CC	CC	CC	CC
S1_17440093	G/A	1	17440093	+	NA	NA	NA	NA	NA	NA	GG	GG	GA	GG	GA	GG	GG	GG	GG	GG	GG	GG	GG	GG	GA	GG	GG	GG	GA	GG	GG	GG	GG	GG	GG	GG	GA	GG	GG	GG	GG	GG	GG	GG	GG	GG	GG	GG	GG
S1_17440145	T/A	1	17440145	+	NA	NA	NA	NA	NA	NA	TT	TT	TT	TT	TT	TT	TT	TT	TT	TT	TT	TT	TT	TA	TT	TT	TT	TT	TT	TT	TT	TT	TT	TA	TT	TT	TT	TT	TA	TA	TA	TT	TT	TT	TT	AA	TT	TT	TT
S1_17440150	G/A	1	17440150	+	NA	NA	NA	NA	NA	NA	GG	GG	GG	GG	GG	GG	GG	GG	GG	GG	GG	GG	GG	GA	GG	GG	GG	GG	GG	GG	GG	GG	GG	GA	GG	GG	GG	GG	GA	GA	GA	GG	GG	GG	GG	AA	GG	GG	GG
S1_17440160	G/A	1	17440160	+	NA	NA	NA	NA	NA	NA	GG	GG	GG	GG	GG	GG	GG	GG	GA	GA	GA	GA	AA	GA	GG	GA	GA	GG	GG	GG	GG	GA	GA	GG	GA	GG	GG	GA	GG	GG	GA	GG	GA	GG	GA	GG	GG	GG	GG
S1_17440166	T/C	1	17440166	+	NA	NA	NA	NA	NA	NA	TT	TT	TT	TT	TT	TT	TT	TT	TT	TC	TC	TC	CC	TC	TT	TT	TC	TT	TT	TT	TT	TC	TC	TT	TT	TT	TT	TT	TT	TT	TC	TT	TC	TT	TT	TT	TT	TT	TT
S1_17443898	A/G	1	17443898	+	NA	NA	NA	NA	NA	NA	AG	AG	AA	AA	AA	AA	AA	AA	AA	AA	AA	AG	AA	AG	GG	AG	AA	AG	GG	GG	AA	AG	GG	AA	AG	AG	AA	AG	AG	AA	AG	AG	AA	AA	AA	GG	AA	GG	GG
S1_17887377	A/G	1	17887377	+	NA	NA	NA	NA	NA	NA	AA	AA	AA	AA	AA	AA	NN	AA	AA	AA	AA	AG	AA	AG	AA	AA	AA	AA	AA	AA	AG	AA	AA	AA	AG	AA	AG	AA	AA	AA	AA	AA	AA	AA	AA	AA	AA	AA	AG
S1_17986592	G/A	1	17986592	+	NA	NA	NA	NA	NA	NA	GG	GG	GG	GG	GG	AA	GA	GG	GA	GG	GG	GG	GG	GG	GG	GG	GG	GG	GG	GA	GA	GA	AA	GG	AA	GG	GG	GA	AA	GA	GA	AA	GA	GA	AA	GA	GA	AA	AA
S1_17986595	A/G	1	17986595	+	NA	NA	NA	NA	NA	NA	AA	AA	AA	AA	AA	AA	AA	AA	AA	AA	AA	AA	AA	AA	AA	AA	AA	AA	AA	AA	AA	AA	AA	AA	AG	AA	AA	AG	GG	AA	AA	AA	AG	AA	GG	AA	AA	AA	AA
S1_18118559	T/A	1	18118559	+	NA	NA	NA	NA	NA	NA	TT	TT	TA	TT	TA	TT	TA	TA	TT	TT	TA	TT	TA	NN	TT	TT	TA	TT	TA	NN	TA	TT	TT	TA	TA	TT	NN	AA	AA	TT	TA	TT	TT	TA	TT	TT	TA	TT	TA
S1_18118613	A/T	1	18118613	+	NA	NA	NA	NA	NA	NA	AA	AA	AA	AA	AA	AA	AA	AA	AA	AA	AA	AA	AA	AA	AA	AA	AA	AA	AA	AA	AA	AA	AA	AA	AT	AA	AT	AT	AT	AA	AA	AA	AA	AA	AA	AA	AT	AA	AT
S1_18118614	G/C	1	18118614	+	NA	NA	NA	NA	NA	NA	GG	GG	GG	GG	GG	GG	GC	GC	GG	GG	GG	GG	GG	CC	GG	GG	GG	GG	GC	GG	GG	GG	GG	GG	GG	GG	GG	GG	GG	GG	GG	GG	GC	GG	GG	GG	GG	GG	GG
S1_18121896	G/A	1	18121896	+	NA	NA	NA	NA	NA	NA	GG	GG	GG	GA	GA	GG	GA	GG	GA	GG	GG	GG	GA	GG	GG	GG	GA	GG	NN	NN	GA	GA	AA	GG	GA	GA	GA	GA	AA	AA	GG	GG	GG	GG	GG	GG	GA	GG	GA
S1_18121913	T/C	1	18121913	+	NA	NA	NA	NA	NA	NA	TT	TT	TT	TT	TC	TT	TT	TT	TT	TT	TT	TT	TT	TT	TT	TT	TC	TT	NN	NN	TT	TT	TC	TT	TC	TC	TC	TC	CC	TC	TT	TT	TT	TT	TT	TT	TC	TT	TT
S1_18296814	G/T	1	18296814	+	NA	NA	NA	NA	NA	NA	GG	GG	NN	GG	GT	GT	TT	GG	GT	GG	GG	GG	GG	GG	GG	GG	GG	GG	GG	GG	GG	GT	GT	GT	GG	GT	GG	GG	GG	GG	GT	GT	GG	GT	GG	GG	GG	GG	NN
S1_18296817	T/C	1	18296817	+	NA	NA	NA	NA	NA	NA	TC	TT	NN	TT	TT	TT	TT	TC	TT	TC	TC	TT	TT	TC	TT	TT	TT	TT	CC	TT	TC	TC	TC	TT	TT	TT	TT	TT	TT	TT	TT	TT	TC	TT	TC	TC	TT	TT	NN
S1_18296821	C/T	1	18296821	+	NA	NA	NA	NA	NA	NA	CT	CC	NN	CC	TT	CT	TT	CC	CT	CC	CC	CC	CC	CC	TT	TT	TT	CC	CC	CC	CC	CT	CT	TT	TT	CT	CT	TT	TT	TT	CT	CT	CC	CT	CC	CT	TT	CT	NN
S1_18296828	C/T	1	18296828	+	NA	NA	NA	NA	NA	NA	CT	CC	NN	CC	CC	CT	CC	CC	CC	CC	CC	CC	CC	CC	CC	TT	CC	CC	CC	CC	CC	CC	CC	CC	TT	CC	CT	TT	TT	CC	CT	CC	CC	CC	CC	CC	CT	CC	NN
S1_18389050	G/A	1	18389050	+	NA	NA	NA	NA	NA	NA	GG	GG	GG	GG	GG	GG	GG	GG	GG	GG	GG	GG	GG	GG	GG	GG	GG	GG	GG	GG	GG	GG	GG	GG	GG	GA	GG	GG	GG	GG	GG	GG	GG	NN	GG	GG	GG	GG	GG
S1_18392959	T/C	1	18392959	+	NA	NA	NA	NA	NA	NA	TT	TT	TT	TT	TC	TC	TT	CC	TC	TC	TC	TT	TC	TT	TT	CC	TT	TC	CC	TC	TC	TC	TT	TT	TT	TC	TT	CC	TC	TT	TC	TT	CC	CC	TT	TC	TC	TT	TC
S1_18392965	G/A	1	18392965	+	NA	NA	NA	NA	NA	NA	GG	GG	GG	GG	GG	GA	GG	AA	GG	GA	GA	GG	GA	GG	GG	GG	GG	GA	AA	GA	GA	GA	GG	GG	GG	GA	GG	AA	GA	GG	GA	GG	AA	AA	GG	GA	GA	GG	GG
S1_18430562	G/A	1	18430562	+	NA	NA	NA	NA	NA	NA	GA	GA	GA	GA	GA	GA	GA	GA	GA	GA	GA	GA	GA	GA	GA	GA	GA	GA	GA	GA	GA	GA	GA	GA	GA	GA	GA	GA	GA	GA	GA	GA	GA	GA	GA	GA	GA	GA	GA
S1_18430565	G/A	1	18430565	+	NA	NA	NA	NA	NA	NA	GA	GG	GA	GA	GG	GA	GG	GA	GA	GA	GA	GA	GA	GA	GA	GA	GA	GA	GA	GA	GG	GA	GA	GA	GA	GA	GA	GG	GG	GA	GG	GA	GG	GA	GG	GA	GG	GA	GG
S1_18430571	G/A	1	18430571	+	NA	NA	NA	NA	NA	NA	GG	GG	GA	GG	GA	GG	GG	GG	GG	GG	GG	GG	GG	GG	GA	GG	GG	GG	GA	GG	GG	GG	GG	GG	GG	GG	GA	GG	GG	GG	GG	GG	GG	GG	GG	GG	GG	GG	GA
S1_18430578	G/A	1	18430578	+	NA	NA	NA	NA	NA	NA	GA	GA	GG	GG	GG	GG	GA	GA	GG	GG	GG	GG	GA	GG	GG	GG	GG	GA	GG	GG	GG	GG	GG	GA	GG	GG	GG	GG	GA	GG	GA	GG	GG	GA	GA	GG	GA	GA	GG
S1_18430583	G/A	1	18430583	+	NA	NA	NA	NA	NA	NA	GA	GA	GG	GA	GA	GG	GA	GA	GG	GA	GG	GG	GA	GA	GA	GG	GG	GA	GG	GG	GA	GG	GG	GA	GA	GG	GG	GA	GA	GG	GA	GG	GA	GA	GA	GG	GA	GA	GG
S1_18438520	G/A	1	18438520	+	NA	NA	NA	NA	NA	NA	AA	AA	GA	GG	GG	GA	GA	GG	GG	GG	GG	GG	GA	GA	GA	GG	AA	GA	GG	GG	GG	GG	GA	AA	AA	GA	AA	GA	AA	GA	AA	AA	GA	GG	AA	AA	GG	AA	GA
S1_18438524	A/G	1	18438524	+	NA	NA	NA	NA	NA	NA	AA	AA	AG	GG	GG	AG	AA	GG	GG	GG	GG	GG	AG	AG	AG	GG	AA	AG	GG	GG	GG	GG	AG	AA	AA	AG	AA	AG	AA	AG	AA	AA	AG	AG	AA	AA	GG	AA	AG
S1_18539380	A/C	1	18539380	+	NA	NA	NA	NA	NA	NA	AA	AA	AA	AA	AA	AA	AA	AA	AA	AA	AA	AA	AA	AA	AA	AA	AA	AA	AA	AA	AA	AA	AA	AA	AA	AA	AA	AA	AC	AA	AA	NN	AA	NN	AC	AC	AA	AC	AA
S1_18539796	A/T	1	18539796	+	NA	NA	NA	NA	NA	NA	TT	TT	AT	TT	AA	NN	AA	AT	AA	AA	AA	AA	AT	AT	AT	AA	AA	AT	AA	AA	AA	AT	AT	AT	AA	AT	AT	AA	AA	AA	AA	NN	AT	TT	AA	AA	AT	AA	AT
S1_18539831	A/G	1	18539831	+	NA	NA	NA	NA	NA	NA	AA	AA	AA	AA	AG	NN	AA	AA	AA	GG	AG	AG	AA	AA	AA	AA	AA	AA	AA	AA	AA	AG	AA	AA	AA	AA	AA	AA	AA	AA	AA	NN	AA	AA	AA	AA	AA	AA	AA
S1_18616692	G/A	1	18616692	+	NA	NA	NA	NA	NA	NA	GA	GA	GA	GA	GA	GA	GG	AA	GA	GA	AA	AA	GA	GG	AA	GA	AA	GA	GA	GG	GA	GG	GA	GA	GA	GG	GG	GA	GA	GG	GA	NN	GG	GG	GA	GG	GA	GA	GG
S1_18619437	T/C	1	18619437	+	NA	NA	NA	NA	NA	NA	TC	TT	TT	TT	TT	TT	TT	TT	TT	TT	TC	TT	TT	TT	TC	TT	TT	TC	TC	TC	TT	TT	TT	TT	TT	TC	TT	TT	TT	TT	TT	TT	TT	TT	TT	TT	TT	TT	TC
S1_18619748	G/T	1	18619748	+	NA	NA	NA	NA	NA	NA	GG	GG	GG	GT	GG	GG	GG	GG	GT	GT	GG	GG	GG	GT	GG	GT	TT	GG	GG	GG	GG	GT	GG	GT	GG	GT	GG	GT	GT	GG	GT	GG	GG	GT	GG	GT	GT	TT	GG
S1_18620656	G/T	1	18620656	+	NA	NA	NA	NA	NA	NA	GG	GT	TT	GG	GG	GG	GT	GT	GT	GG	TT	GG	TT	GG	GT	GT	GG	GT	GT	GG	TT	GT	GG	GG	TT	GG	GG	GT	GT	TT	GT	GG	TT	GT	TT	GG	GT	GG	GT
S1_18625178	C/A	1	18625178	+	NA	NA	NA	NA	NA	NA	CC	CC	CC	CC	CC	CC	CC	CA	CA	CC	CA	CC	CA	CC	CA	CA	CC	CC	CA	CC	CC	CA	CC	CA	CA	CC	CC	CA	CA	CA	CC	CC	CA	CA	AA	CC	CA	CC	CC
S1_18625227	T/G	1	18625227	+	NA	NA	NA	NA	NA	NA	TT	TG	TG	TG	TT	TT	TT	TG	TG	TT	TG	TT	TG	TT	TG	TG	TT	TT	TG	TT	TT	TG	TT	TG	TG	TT	TG	TT	TG	GG	TG	TT	TT	TG	TG	TT	TG	TT	TT
S1_18625229	C/A	1	18625229	+	NA	NA	NA	NA	NA	NA	CC	CA	CA	CA	CC	CC	CC	CA	CA	CC	CA	CC	CA	CC	CA	CA	CC	CC	CA	CC	CC	CA	CC	CA	CA	CC	CA	CC	CA	AA	CA	CC	CC	CA	CA	CC	CC	CC	CC
S1_18693271	G/A	1	18693271	+	NA	NA	NA	NA	NA	NA	GG	GA	GG	GA	GG	GG	GG	GG	GG	GA	GG	GG	GG	GG	GG	GG	GG	GA	AA	GG	GG	GG	GG	GG	GG	GG	NN	GG	GG	GG	GA	GG	GG	GA	GG	GA	GG	GG	GG
S1_18693295	G/T	1	18693295	+	NA	NA	NA	NA	NA	NA	GT	GG	TT	GT	GG	GT	GG	GG	GG	GT	GG	GG	GT	GT	GG	GG	GG	GG	GG	GT	GT	GG	GT	GT	GT	GG	NN	GG	GG	GG	GT	TT	GG	GG	GG	GG	GG	GT	GG
S1_18883289	A/T	1	18883289	+	NA	NA	NA	NA	NA	NA	AT	AT	AA	AA	AA	AA	AT	AT	AA	AT	AT	AA	AA	AT	AA	AT	AA	AA	TT	AT	AT	AA	AT	AT	AA	AA	AA	AA	AA	AA	AT	AA	AA	AA	AA	AA	AA	AA	AA
S1_18922885	A/G	1	18922885	+	NA	NA	NA	NA	NA	NA	AA	AA	AG	AA	GG	AG	AG	AA	AG	AA	AA	GG	AG	AG	AG	AG	GG	AG	AA	AG	AA	AG	GG	AA	AG	AG	AG	AA	AA	AA	AA	AA	GG	NN	AA	AG	AA	AA	AG
S1_19161616	C/A	1	19161616	+	NA	NA	NA	NA	NA	NA	CC	CA	CC	CC	CA	CC	CC	CA	CC	CC	CC	AA	AA	CA	CC	CC	CC	CC	CC	NN	CC	CC	CC	CA	CC	CA	CC	CC	CC	CA	CC	CC	CC	CC	CC	CC	CC	CC	CC
S1_19161629	G/A	1	19161629	+	NA	NA	NA	NA	NA	NA	GA	GA	GG	GG	GG	GG	GA	GA	GG	GA	GA	GG	GG	GG	GA	GG	GG	GG	AA	NN	GA	GA	AA	GA	GA	GG	GG	GG	GA	GG	GA	GG	GG	GA	GG	GG	GG	GG	GG
S1_19161634	T/G	1	19161634	+	NA	NA	NA	NA	NA	NA	TG	TG	TT	TT	TG	TT	TT	TG	TT	TG	TT	GG	GG	TG	TT	TG	TT	TT	TT	NN	TT	TT	TT	TG	TT	TG	TG	TG	TG	TG	TT	TT	TT	TG	TT	TT	TT	TG	TG
S1_19465368	G/C	1	19465368	+	NA	NA	NA	NA	NA	NA	GG	GG	GG	GG	GG	GG	GG	GG	GC	GG	GG	GG	GG	GC	GG	GG	GG	NN	GG	GG	GG	GG	GG	GC	GG	GG	NN	GG	GG	GC	GG	GG	GG	GG	CC	GG	GG	GG	GG
S1_19465377	A/T	1	19465377	+	NA	NA	NA	NA	NA	NA	AA	AA	AA	AT	AA	AT	AA	AT	AA	AT	AT	AT	AT	AA	AA	AT	AA	NN	AA	AA	AT	AT	AT	AA	AA	AA	NN	AA	AA	AA	AA	AA	AA	AA	AA	AA	AA	AA	AA
S1_19465379	A/T	1	19465379	+	NA	NA	NA	NA	NA	NA	AA	AT	AA	AA	AA	AT	AT	AT	AT	AA	AT	AA	AA	AT	AT	AT	TT	NN	AA	AA	AA	AT	AA	AT	AA	AA	NN	AA	AA	AT	AT	AT	AA	AA	TT	AA	AT	AT	AA
S1_19498843	A/G	1	19498843	+	NA	NA	NA	NA	NA	NA	AA	AA	AA	AA	AA	AA	AA	AA	AA	AG	AA	GG	AA	NN	AA	AA	AA	NN	AA	AA	AA	AG	AG	AA	AA	AG	AA	AA	AG	AA	AA	AA	AG	AA	AA	AG	AA	AA	AA
S1_19862911	A/G	1	19862911	+	NA	NA	NA	NA	NA	NA	AG	AA	AA	GG	GG	AA	AG	AA	AA	GG	AA	GG	AG	GG	AG	AA	AA	AA	GG	NN	AG	GG	AG	AA	AG	AG	GG	AA	AG	AA	AA	AA	AA	AG	AG	AG	GG	AG	AA
S1_19868045	T/C	1	19868045	+	NA	NA	NA	NA	NA	NA	TT	TT	TC	TT	TT	TT	TT	NN	TT	TT	TT	TT	TT	TT	TT	TT	TC	CC	TT	TT	TT	TT	TT	TT	TT	TT	TT	CC	TC	TT	TT	NN	TT	TT	TC	TC	TT	TT	TT
S1_19869156	A/G	1	19869156	+	NA	NA	NA	NA	NA	NA	AG	AA	GG	GG	AG	AA	AG	GG	AG	AA	AA	AA	AA	NN	AG	AG	GG	GG	GG	AG	AA	AG	AG	AA	GG	AA	AG	GG	AA	AG	AG	GG	AG	AA	AA	AG	AG	AA	AG
S1_19879024	C/G	1	19879024	+	NA	NA	NA	NA	NA	NA	CC	CC	GG	CC	CC	CC	CC	CG	CC	CC	CC	CC	CC	CC	CC	CC	CC	GG	CC	NN	CC	CC	CG	CC	CG	CC	CC	CG	CC	CC	CC	CC	CC	CC	CC	CC	CG	CC	CC
S1_20033862	C/T	1	20033862	+	NA	NA	NA	NA	NA	NA	CC	CT	CC	CC	CC	CC	CT	CC	CC	CC	CT	CC	CC	CC	CT	CT	TT	CT	CC	CC	CC	CC	CC	CT	CC	CC	CC	TT	CC	CC	CC	CC	CC	CC	CC	CC	CC	CC	CC
S1_20033868	C/G	1	20033868	+	NA	NA	NA	NA	NA	NA	CC	CG	CG	CC	CG	CC	CC	CC	CC	CG	CC	GG	CC	CG	CC	CC	CC	CC	GG	CG	CG	CC	CG	CG	CG	CC	CC	CC	CC	CG	CC	CC	CC	GG	CC	CC	CG	CC	GG
S1_20109865	G/C	1	20109865	+	NA	NA	NA	NA	NA	NA	GG	GG	GC	GG	GG	GG	GC	GG	GG	GG	GG	CC	NN	GG	GG	GG	GG	GG	GG	NN	GG	GG	GG	GG	GG	GG	GG	GC	GC	GG	GG	GG	GG	GG	GG	GG	GG	GG	GG
S1_20109878	T/C	1	20109878	+	NA	NA	NA	NA	NA	NA	TT	TT	TT	TT	TT	CC	TC	TT	TT	TT	CC	TT	NN	TT	TT	TT	TT	CC	TC	NN	TT	TC	TC	TC	TT	TT	TC	TC	TC	TT	TC	CC	TC	TT	TC	TC	TT	TC	TT
S1_21093753	C/T	1	21093753	+	NA	NA	NA	NA	NA	NA	CC	CC	NN	CC	TT	TT	CC	CT	CT	CT	CC	CC	CC	CT	CC	CT	CC	CT	CC	CC	CT	CT	CC	TT	CC	CT	CC	CC	CC	CC	CC	CC	CC	CT	CC	CC	CC	CC	TT
S1_21206902	T/C	1	21206902	+	NA	NA	NA	NA	NA	NA	TT	TT	CC	TT	TC	TC	TT	TT	TT	TT	TT	TT	TC	TC	TC	TT	TT	TT	TC	TT	TT	TC	TT	TC	TC	TC	TC	TC	TC	TC	TT	TT	CC	TC	TC	TT	TC	TC	TC
S1_21206912	A/T	1	21206912	+	NA	NA	NA	NA	NA	NA	AA	AA	AA	AA	AA	AA	AA	AA	AA	AA	AA	AA	AA	AA	AA	AA	AA	AA	AA	AA	AA	AA	AA	AA	AA	AT	AT	AT	AA	AA	AA	AA	AA	AT	AT	AT	AT	AT	AA
S1_21218963	G/A	1	21218963	+	NA	NA	NA	NA	NA	NA	GG	GG	GG	GG	GG	GA	GG	GG	GG	GA	GG	GG	GG	GG	GG	GG	GA	GG	GA	GG	GA	GG	GA	GG	GG	GG	GG	GG	GG	GG	GG	GG	GG	GG	GG	GG	GG	GG	GG
S1_21218984	C/G	1	21218984	+	NA	NA	NA	NA	NA	NA	CC	CC	CC	CC	CC	CG	CC	CC	CC	CG	CC	CC	CC	CC	CC	CC	CG	CC	CG	CC	CG	CC	CG	CC	CC	CC	CC	CC	CC	CC	CC	CC	CC	CC	CC	CC	CC	CC	CC
S1_21222364	C/T	1	21222364	+	NA	NA	NA	NA	NA	NA	CT	TT	TT	CC	CC	CC	TT	TT	CC	CC	CC	CT	CC	NN	CC	CC	TT	CC	TT	CC	CT	CT	CT	CC	CT	CC	CT	CT	CT	TT	CC	CC	CC	CC	CC	CT	TT	CC	CC
S1_21222370	C/A	1	21222370	+	NA	NA	NA	NA	NA	NA	CA	CC	AA	CC	CC	CC	CC	AA	CC	CC	CC	CC	CC	NN	CC	CC	AA	CC	CC	CC	CA	CA	CC	CC	CA	CC	CA	CA	CA	AA	CC	CC	CC	CC	CC	CA	AA	CC	CC
S1_21222433	T/C	1	21222433	+	NA	NA	NA	NA	NA	NA	TT	TT	TT	TT	TT	TT	TT	TC	TT	TT	TT	TT	TT	TT	TT	TT	TT	TT	TT	NN	TT	TT	TT	TT	TT	TT	TT	TT	TT	CC	TT	TT	TT	NN	TT	TC	TC	TT	TT
S1_21225122	T/C	1	21225122	+	NA	NA	NA	NA	NA	NA	TC	NN	TT	TC	TC	TT	NN	TC	TC	TT	TC	CC	TT	TC	TT	TT	NN	TC	TC	TC	TC	TT	CC	TT	TT	TC	TC	TC	TC	TT	TC	TT	TC	TC	TC	TC	TT	CC	TC
S1_21337649	G/T	1	21337649	+	NA	NA	NA	NA	NA	NA	GG	GG	GT	GG	GG	GG	GT	GG	GG	GT	GT	GG	GG	GG	GT	GG	TT	GG	GG	GT	GG	TT	GG	GG	GT	GG	GG	GG	GG	GG	TT	GG	GG	GG	GG	GG	GT	GG	GG
S1_21605557	T/G	1	21605557	+	NA	NA	NA	NA	NA	NA	TT	TT	TT	GG	TT	TT	TT	TT	TT	TG	TT	TT	TT	TT	TT	TT	TT	TT	TT	TT	TT	TT	TT	TT	TT	TT	TT	TT	TG	TG	TT	TT	TT	TT	TT	TT	TT	TT	TT
S1_21644664	C/A	1	21644664	+	NA	NA	NA	NA	NA	NA	CC	AA	CC	CC	CC	CA	CC	CC	CC	CC	CA	CC	CC	CC	CC	CC	CC	CC	CC	CC	CA	CC	CC	CA	CC	CC	CC	CC	CC	CC	CC	CC	CC	CC	CC	CC	CC	CC	CC
S1_21644667	T/C	1	21644667	+	NA	NA	NA	NA	NA	NA	TT	TT	TC	TT	TT	TC	TC	TT	TT	TT	TT	TT	TC	TC	TC	TC	TT	TC	TC	TT	TC	TC	TC	TT	TT	TC	TC	TT	TC	TT	TC	TC	TT	CC	TT	TC	TT	TC	TC
S1_21664239	C/A	1	21664239	+	NA	NA	NA	NA	NA	NA	CC	CA	CC	CC	CC	AA	CC	CC	CC	CC	CA	CC	CC	CC	CC	CC	CC	CC	CC	CC	CA	CC	CC	CC	CC	CC	CC	CC	CC	CC	CC	CC	CC	CC	CC	CC	CC	CC	CC
S1_21731612	C/A	1	21731612	+	NA	NA	NA	NA	NA	NA	CC	AA	CC	CC	CC	CA	CC	CC	CC	CC	CC	CC	CC	CC	CC	CC	CC	CC	CC	NN	CA	CC	CC	CA	CC	CC	CC	CC	CC	CC	CC	CC	CC	CC	CC	CC	CC	CC	CC
S1_21731647	A/C	1	21731647	+	NA	NA	NA	NA	NA	NA	AA	AC	AA	AA	AA	AC	AA	AA	AA	AA	AA	AA	NN	AA	AA	AA	AA	AA	AA	AA	AA	AA	AA	AC	AA	AA	AA	AA	AA	AA	AA	AA	AA	AA	AA	AA	AA	AA	AA
S1_21934210	G/A	1	21934210	+	NA	NA	NA	NA	NA	NA	GG	GG	AA	GG	GA	GG	GA	GG	GA	GG	GG	GG	GG	GA	GG	GG	AA	GG	GG	GG	GA	GG	GG	AA	GG	GG	GG	GG	GG	GG	GG	GG	GG	GG	GG	GA	GG	GG	GG
S1_22036957	G/A	1	22036957	+	NA	NA	NA	NA	NA	NA	GA	GA	AA	AA	AA	GG	AA	AA	GG	GA	GA	GG	GA	AA	GA	AA	AA	GG	GG	GG	AA	NN	GG	GG	GA	GA	AA	GA	AA	GA	AA	AA	GA	AA	GG	AA	GA	AA	GA
S1_22124861	G/A	1	22124861	+	NA	NA	NA	NA	NA	NA	GG	GG	GG	GG	GG	GG	GG	GG	GA	GG	GA	GG	GG	GG	GG	GG	GG	GG	GG	GG	GG	GA	GA	GG	GG	GG	GG	GG	GG	GG	GG	GG	GG	GG	GA	GG	GG	GG	GG
S1_22125324	T/C	1	22125324	+	NA	NA	NA	NA	NA	NA	TT	TC	CC	TT	TT	TT	TT	TT	TC	TT	NN	TT	TC	NN	TT	TT	TC	TT	TT	TT	TC	TT	TT	NN	TT	TC	TT	TT	TC	TT	TT	TT	TC	TT	TT	TC	TT	TT	TT
S1_22125330	G/A	1	22125330	+	NA	NA	NA	NA	NA	NA	GG	GG	GG	GG	GG	GG	GG	GG	GG	GG	NN	GG	GA	NN	GG	GG	GG	GG	GG	GG	GG	GG	GG	NN	GG	GA	GG	GG	GA	GG	GG	GG	GG	GG	GG	GG	GG	GG	GG
S1_22304763	G/T	1	22304763	+	NA	NA	NA	NA	NA	NA	GG	GG	TT	GG	GT	GT	GG	GG	GG	GT	GG	GG	GT	TT	GG	GG	TT	GG	GG	GG	GT	GG	GG	GG	GG	GT	GG	GG	GT	GT	GG	GG	GT	GG	GG	GG	GT	GG	GG
S1_22304771	G/A	1	22304771	+	NA	NA	NA	NA	NA	NA	GA	GA	GG	AA	GA	GA	AA	GA	AA	GA	GA	AA	GG	GG	GA	AA	GG	AA	AA	AA	GG	AA	AA	GA	AA	GG	GA	GA	GG	GA	GG	GG	GG	GA	AA	GA	GG	GA	GG
S1_22406758	A/T	1	22406758	+	NA	NA	NA	NA	NA	NA	AT	AT	AA	TT	AA	AT	AA	AT	AA	AA	AT	TT	AT	AA	AA	AA	AA	AA	AA	AA	AA	AA	AA	AT	AT	AA	AT	AT	AT	TT	AA	AA	AT	AA	AA	AA	AT	AT	AA
S1_22444007	G/A	1	22444007	+	NA	NA	NA	NA	NA	NA	GA	GG	GA	NN	GG	GG	GG	GG	GG	GG	GG	GG	GG	GG	GG	GG	GG	NN	GG	GG	GG	GG	GG	GG	GA	GA	GG	GA	GA	GG	GA	GG	GG	GG	GA	GA	GG	GG	GA
S1_22524487	C/G	1	22524487	+	NA	NA	NA	NA	NA	NA	CC	CC	CC	NN	CC	CC	CG	CC	CC	CC	CC	CC	CG	CC	CC	GG	CC	CC	CC	CC	CC	CG	CG	NN	CC	CG	CG	CC	CC	CC	CG	CC	CC	CC	CC	CG	GG	CC	CC
S1_22940933	G/A	1	22940933	+	NA	NA	NA	NA	NA	NA	GG	GG	GG	GG	GG	GG	GG	GG	GA	GA	GA	GG	GG	GG	GG	GG	GG	GG	GG	GG	GA	GG	GG	GG	GG	GA	GG	GG	GG	GG	GG	AA	GG	GG	GG	GG	GG	GG	GG
S1_22940955	G/C	1	22940955	+	NA	NA	NA	NA	NA	NA	GG	GG	GG	GG	GG	GG	GG	GG	GC	GC	GC	GG	GG	GG	GG	GG	GG	GG	GG	GG	GC	GG	GG	GG	GG	GC	GG	GG	GG	GG	GG	CC	GG	GG	GG	GG	GG	GG	GG
S1_22940968	C/A	1	22940968	+	NA	NA	NA	NA	NA	NA	CC	CC	CC	CC	CA	CC	CC	CC	CC	CC	CC	CC	CC	CC	CC	CC	CC	CC	CC	CC	CC	CC	CC	CC	CA	CC	CC	CC	CC	CC	CC	CC	CC	CC	CC	CC	CC	CC	CC
S1_22991713	A/C	1	22991713	+	NA	NA	NA	NA	NA	NA	AA	AC	AA	AA	AA	AA	AA	AA	AC	AA	AC	NN	AA	NN	AA	AA	AA	NN	AA	AA	AA	AC	AA	AC	AA	AA	AC	AC	AA	CC	AC	CC	AC	AC	AA	AC	AA	AC	AA
S1_22991714	G/A	1	22991714	+	NA	NA	NA	NA	NA	NA	GA	GA	GG	GG	GG	GG	GA	GA	GA	GG	GA	NN	AA	NN	GA	GA	GG	NN	GA	GG	AA	GA	GA	GA	GG	GG	GG	GG	GG	GG	GG	GG	GG	GG	AA	GG	GG	GA	GA
S1_22991727	C/A	1	22991727	+	NA	NA	NA	NA	NA	NA	CC	CC	CC	CC	CC	CC	CC	CC	CA	CC	CA	NN	CC	NN	CC	CC	CC	NN	CC	CC	CC	CA	CC	CA	CC	CC	CC	CA	CC	CC	CC	CA	CC	CC	CC	CA	CC	CC	CC
S1_22991730	T/A	1	22991730	+	NA	NA	NA	NA	NA	NA	TA	TA	TT	TT	TT	TT	TA	TA	TA	TT	TA	NN	AA	NN	TA	TA	TT	NN	TA	TT	AA	TA	TA	TA	TT	TT	TT	TT	TT	TT	TT	TT	TT	TT	AA	TT	TT	TA	TA
S1_23075134	A/T	1	23075134	+	NA	NA	NA	NA	NA	NA	AA	AA	AA	AA	AA	AA	AA	AA	AA	AA	AT	AA	AA	AT	AA	AA	AA	AA	AA	AA	AA	AT	AT	TT	AA	AT	AT	AA	AA	AT	AT	TT	TT	AT	AA	AA	AA	TT	AT
S1_23090481	G/C	1	23090481	+	NA	NA	NA	NA	NA	NA	GC	GG	GG	GG	GC	GG	GG	GG	GG	GG	GG	GG	GG	GC	GG	GG	GG	GG	GG	GG	GC	GG	GG	GG	GC	GG	GG	GG	GG	GC	GG	GG	GG	GG	GC	GG	GG	GG	GC
S1_23090503	C/T	1	23090503	+	NA	NA	NA	NA	NA	NA	CT	CC	CT	CC	CC	CC	CC	CC	CC	CC	CC	CT	CC	CC	CC	CC	CC	CC	CC	CC	CC	CT	CC	CC	CC	CC	CC	CC	CC	CC	CC	CC	CC	CC	CC	CC	CC	CC	CC
S1_23108302	G/A	1	23108302	+	NA	NA	NA	NA	NA	NA	GA	GA	GG	AA	GA	GA	GA	GG	GG	GG	AA	AA	GA	GG	GA	GA	GG	AA	AA	GA	AA	GA	GG	GA	GG	GG	GA	AA	AA	GA	AA	GG	AA	GG	GG	GG	GA	AA	GA
S1_23337318	C/G	1	23337318	+	NA	NA	NA	NA	NA	NA	CC	CC	CC	CC	CG	CC	CC	CC	CC	CC	CC	CG	CC	CC	CC	CC	CC	CC	CC	CC	CC	CC	CC	CC	CC	CC	CC	CC	CC	CC	CC	CC	CC	CC	CC	CC	CC	CC	CC
S1_23337323	T/A	1	23337323	+	NA	NA	NA	NA	NA	NA	TA	TT	TT	TT	TA	TT	TT	TA	TA	TA	TA	TA	TT	TT	TT	TT	TA	TT	TT	TT	TT	TT	TT	TA	TA	TT	TT	TT	TT	TT	TT	TT	TT	TT	TT	TT	TT	TT	TT
S1_23376747	G/T	1	23376747	+	NA	NA	NA	NA	NA	NA	GG	GG	GG	GG	GG	GG	GG	GG	GG	GG	GG	GG	GG	GG	GG	GG	GG	GG	GG	GG	GG	GT	GG	GG	GG	GG	GG	GG	GT	GG	GT	GG	GG	GG	GG	GG	GG	GT	GG
S1_23376987	A/T	1	23376987	+	NA	NA	NA	NA	NA	NA	AA	AT	AT	AT	AA	AA	AT	AT	AA	AA	AA	AT	AT	AA	AA	AA	AA	AT	AT	AA	AA	AA	AA	AT	AT	AA	AA	AA	AA	TT	AA	AA	AT	AA	AA	AT	AA	AA	AA
S1_23380836	G/T	1	23380836	+	NA	NA	NA	NA	NA	NA	TT	TT	TT	GT	TT	GT	TT	TT	TT	TT	GT	TT	TT	GT	GT	NN	GG	GT	GT	TT	GT	GG	GT	GG	TT	GG	GG	TT	GT	TT	GT	GG	GT	GG	GT	GT	GG	GG	GT
S1_23380869	A/T	1	23380869	+	NA	NA	NA	NA	NA	NA	AA	AA	AA	AA	AA	AA	AA	AA	AA	AA	AA	AA	AA	AT	TT	NN	AT	AA	AA	AA	AA	AT	AA	AA	AA	AA	AA	AA	AT	AA	AT	AA	AA	AT	AA	AT	AA	AT	AA
S1_23380890	A/C	1	23380890	+	NA	NA	NA	NA	NA	NA	AA	AA	AA	AA	AA	AA	AA	AA	AA	AA	AA	AA	AA	AC	CC	NN	AC	AA	AA	AA	AA	AC	AA	AA	AA	AA	AA	AA	AC	AA	AC	AA	AA	AA	AA	AA	AA	AC	AA
S1_23397445	C/T	1	23397445	+	NA	NA	NA	NA	NA	NA	CC	CT	CC	CC	CC	CC	NN	CC	CC	CC	CC	CC	CC	CC	CC	CC	CC	CC	CC	CC	CC	CT	CC	CC	CC	TT	CC	CC	CC	CC	NN	CC	CC	CC	CC	CC	CC	CC	CT
S1_23397804	T/C	1	23397804	+	NA	NA	NA	NA	NA	NA	TT	TT	TT	TT	TT	TT	TT	TT	TT	TT	TT	TT	TT	TT	TT	TT	TT	TT	TT	TC	TT	TT	TT	TT	TT	CC	TT	TT	TT	TT	TT	TT	TT	TT	TT	TT	TT	TT	TT
S1_23675065	A/C	1	23675065	+	NA	NA	NA	NA	NA	NA	CC	AA	AA	AA	AA	AA	AC	CC	AC	AC	CC	AA	CC	AA	AC	AA	AA	AA	AA	AA	CC	AC	AA	AA	AC	CC	CC	AC	AC	CC	AC	CC	AC	AA	CC	CC	AA	AC	AC
S1_23675444	G/C	1	23675444	+	NA	NA	NA	NA	NA	NA	GG	CC	CC	CC	CC	CC	GC	GG	GC	GC	NN	CC	GG	GC	GC	GC	CC	CC	CC	GC	GC	GG	CC	CC	GC	GG	GG	CC	GC	GG	GC	GG	GC	CC	GG	GG	CC	GC	GC
S1_23675464	C/T	1	23675464	+	NA	NA	NA	NA	NA	NA	CC	CT	CC	TT	CC	CC	CT	CC	CC	CC	NN	CC	CC	CC	CC	CC	CC	CC	CC	CC	CC	CC	CC	CC	CC	CC	CC	CC	CC	CC	CC	CC	CC	TT	CC	CC	TT	CT	CC
S1_23675501	T/A	1	23675501	+	NA	NA	NA	NA	NA	NA	AA	TT	TT	TT	TT	TT	NN	AA	TA	TA	AA	TT	AA	TT	TA	TA	TT	TT	TT	TT	TT	AA	TT	TT	TT	AA	AA	TT	TT	AA	TA	AA	TT	TT	AA	AA	TT	TT	TA
S1_23675513	T/A	1	23675513	+	NA	NA	NA	NA	NA	NA	AA	TT	TT	TT	TT	TT	NN	AA	TA	TA	AA	TT	AA	TT	TA	TA	TT	TT	TT	TT	TT	TA	TT	TT	TA	AA	AA	TA	TT	AA	AA	AA	TA	AA	AA	AA	TT	TT	TA
S1_23676700	G/A	1	23676700	+	NA	NA	NA	NA	NA	NA	GG	GG	GG	GG	GG	GG	GG	GG	GG	GG	GG	GG	GG	GG	GG	GG	GG	GG	GG	GG	GG	GA	GG	GG	GG	GG	GG	GG	GG	GG	GG	GG	GG	GG	GG	GG	GG	GG	GG
S1_23706135	G/C	1	23706135	+	NA	NA	NA	NA	NA	NA	GG	GG	GG	GG	GG	GG	GG	GG	GG	GG	GG	GG	GG	GG	GG	GG	GG	GG	GG	GG	GG	GG	GG	GG	GG	GC	GG	GC	GC	GG	GC	GG	GG	GG	GG	GG	GG	GG	GC
S1_23722468	T/C	1	23722468	+	NA	NA	NA	NA	NA	NA	CC	TT	TT	TT	TT	TT	TT	TT	TC	TT	TC	TT	TC	TT	TT	TT	TT	CC	TT	TT	TC	TT	TT	TC	TT	TC	TT	TC	TC	TC	CC	TT	CC	TT	TT	TC	TT	TC	TC
S1_23722485	T/A	1	23722485	+	NA	NA	NA	NA	NA	NA	AA	TT	TT	TT	TT	TT	TT	TT	TA	TT	TA	TT	TA	TT	TT	TT	TT	TT	TT	TT	TA	TT	TT	TA	TT	TT	TT	TT	TT	TT	TT	TT	TA	TT	TT	TT	TT	TT	TT
S1_23722530	A/T	1	23722530	+	NA	NA	NA	NA	NA	NA	TT	AA	AA	AA	AA	AA	AA	AA	AT	AA	AT	AA	AT	AA	AA	AA	AA	AT	AA	AA	AA	AA	AA	AT	AA	AT	NN	AT	AT	AT	TT	AA	TT	AA	AA	AT	AA	AT	AT
S1_24051385	C/G	1	24051385	+	NA	NA	NA	NA	NA	NA	CG	CC	CG	CC	GG	CG	CG	GG	CG	CG	CC	CC	CG	CC	GG	GG	CC	CC	CG	CG	CG	CG	CC	CG	CC	CC	CC	CG	GG	CC	CG	CC	CG	CC	CG	CC	CC	CC	CG
S1_24051386	C/T	1	24051386	+	NA	NA	NA	NA	NA	NA	CT	CC	CT	CC	TT	CT	CT	TT	CT	CT	CC	CC	CT	CC	TT	TT	CC	CC	CT	CT	CT	CT	CC	CT	CC	CC	CC	CT	TT	CC	CT	CC	CT	CC	CT	CC	CC	CC	CT
S1_24053702	C/T	1	24053702	+	NA	NA	NA	NA	NA	NA	CT	CT	CT	TT	CC	CC	CC	CC	CC	CC	CC	CC	CC	TT	CC	TT	CC	CC	CC	CC	CC	CC	CT	CT	CT	CT	TT	CT	TT	TT	CC	CC	CT	CT	CC	CT	CT	CT	TT
S1_24053745	G/A	1	24053745	+	NA	NA	NA	NA	NA	NA	GA	GA	GA	AA	GG	GG	GG	GG	GG	GG	GG	GG	GG	GA	GG	GG	GG	GG	GG	NN	GG	GG	GG	GA	GA	GA	AA	GG	GG	AA	GG	GG	GG	GA	GG	GA	GA	GA	GA
S1_24053805	T/C	1	24053805	+	NA	NA	NA	NA	NA	NA	TT	TT	TT	TT	TT	TT	TT	TT	TT	TT	TT	TT	TT	TT	TT	CC	TT	TT	TT	TT	TT	TT	TT	TT	TT	TT	TT	TC	CC	TT	TT	TT	TC	TC	TT	TT	TT	TT	TC
S1_24240167	A/C	1	24240167	+	NA	NA	NA	NA	NA	NA	AA	AA	AA	AA	AA	AA	AC	AA	AA	AA	AA	AA	AA	AA	AA	AC	AC	AA	AC	AA	AA	AA	AA	AC	AC	AA	AA	AC	AC	AA	AC	AC	AC	AC	AA	AC	AA	AC	AA
S1_24633207	C/A	1	24633207	+	NA	NA	NA	NA	NA	NA	CC	CC	CA	CC	CA	CA	CC	CC	CC	CC	CC	CC	CC	CC	CC	CC	CC	CC	CC	CC	CC	CC	CA	CC	CA	CC	CC	CA	CC	CA	CC	CC	CC	CC	CC	CC	CA	CC	CA
S1_24633870	G/T	1	24633870	+	NA	NA	NA	NA	NA	NA	TT	GG	GG	GG	GT	GT	GG	TT	TT	GG	GG	GG	GG	TT	GG	GG	TT	GG	GT	GT	GG	GT	GT	GG	TT	GT	GT	GT	TT	GT	GT	NN	GG	TT	GG	GG	TT	TT	GT
S1_24633941	A/C	1	24633941	+	NA	NA	NA	NA	NA	NA	AC	AC	AC	AC	AC	AC	AC	AC	AA	AC	AA	AC	AC	AC	AC	AC	CC	AA	AC	AC	AC	AA	AC	NN	CC	AA	NN	AA	AA	AA	AA	NN	AA	AC	AA	AA	AA	AC	AC
S1_24634422	G/A	1	24634422	+	NA	NA	NA	NA	NA	NA	GG	GG	GA	GG	GG	GG	GG	GG	GA	GG	GG	GG	GG	GA	GA	GG	GG	GG	GG	GG	GG	GA	GG	GG	GG	GA	GG	GG	GG	GG	GG	NN	GG	NN	GG	GG	GG	GG	GG
S1_24636655	A/T	1	24636655	+	NA	NA	NA	NA	NA	NA	AA	AA	AA	AA	AT	AT	AT	AT	AA	AA	NN	AA	AT	NN	AT	AA	AT	AA	AT	AT	AA	AA	AA	AA	AT	AT	AA	AT	TT	AT	AA	AA	AA	AA	AA	AA	TT	AA	AA
S1_24636705	T/C	1	24636705	+	NA	NA	NA	NA	NA	NA	TT	TT	TT	TT	TT	TT	TT	TT	TT	TT	TT	TT	TT	TT	TT	TT	TT	TT	TT	TT	TT	TT	TT	TT	TT	TC	TT	TT	TC	TT	TT	TT	TT	TT	TT	TT	TT	TT	TT
S1_24636711	G/A	1	24636711	+	NA	NA	NA	NA	NA	NA	GG	GG	GG	GG	GG	GG	GG	GG	GG	GG	GG	GG	GG	GG	GG	GG	GG	GG	GG	GG	GG	GG	GG	GG	GG	GA	GG	GG	GA	GG	GG	GG	GG	GG	GG	GG	GG	GG	GG
S1_24636718	G/C	1	24636718	+	NA	NA	NA	NA	NA	NA	GG	GG	GG	GG	GG	GC	GG	GC	GG	GG	GG	GG	GG	GG	GG	GG	GG	GG	GG	GG	GG	GG	GG	GG	GG	GC	GG	GC	GG	GG	GG	GG	GG	GG	GG	GG	GG	GC	GG
S1_24636731	T/C	1	24636731	+	NA	NA	NA	NA	NA	NA	TC	TT	TT	TT	TC	TT	TC	TT	TT	TT	TT	TT	NN	TC	TC	TT	TC	TT	TC	TC	TT	TT	TT	TT	TC	TT	TT	TC	TC	TC	TT	TT	TT	TT	TT	TT	TC	TT	TT
S1_24732126	G/A	1	24732126	+	NA	NA	NA	NA	NA	NA	AA	GA	GG	GG	AA	GG	GG	GA	GA	GG	GG	GG	NN	GG	GG	GG	GG	GA	AA	GG	GG	GG	GA	GG	GA	GA	AA	GA	AA	AA	AA	GG	GA	AA	GG	GA	GA	GA	GA
S1_24861290	A/T	1	24861290	+	NA	NA	NA	NA	NA	NA	AA	AA	AA	AA	AA	AA	AA	AA	AA	AA	AA	AA	AA	AA	AA	AA	AA	AA	AA	AA	AA	AA	AA	AA	AA	AA	AA	AA	AA	AA	AA	AA	AA	AA	AA	AA	AA	AA	TT
S1_24861302	G/A	1	24861302	+	NA	NA	NA	NA	NA	NA	GG	GG	GG	GG	GG	GG	GG	GG	GG	GG	GG	GG	GA	GA	GG	GG	GG	GG	GA	GG	GG	GG	GG	GA	GG	GA	GG	GG	GG	GG	GG	GG	GG	GG	GA	GG	GG	GG	GG
S1_24865306	C/T	1	24865306	+	NA	NA	NA	NA	NA	NA	TT	CC	CC	CC	CC	CC	CC	CC	CC	CC	CT	CC	CT	TT	CC	CC	CC	CC	CT	CC	CC	CT	CC	CT	CC	CT	CC	CC	CC	CT	CT	CC	CC	NN	CT	CC	CC	CC	TT
S1_24865322	T/C	1	24865322	+	NA	NA	NA	NA	NA	NA	CC	TT	TT	TT	TT	TT	TT	TT	TT	TT	TC	TT	TC	CC	TT	TT	TT	TT	TC	TT	TT	TT	TT	TC	TT	TC	TT	TT	TT	TC	TC	TT	TT	NN	TC	TT	TT	TT	CC
S1_24865343	T/C	1	24865343	+	NA	NA	NA	NA	NA	NA	CC	TT	TT	TT	TT	TT	TT	TT	TT	TT	TC	TT	TC	NN	TT	TT	TT	TT	TC	TT	TT	TC	TT	TC	TT	TC	TT	TT	TT	TC	TC	TT	TT	NN	TC	TT	TT	TT	CC
S1_24865351	T/G	1	24865351	+	NA	NA	NA	NA	NA	NA	GG	TT	TT	TT	TT	TT	TT	TT	TT	TT	TG	TT	TG	NN	TT	TT	TT	TT	TG	TT	TT	TG	TT	TG	TT	TG	TT	TT	TT	TG	TG	TT	TT	NN	TG	TT	TT	TT	GG
S1_24913395	C/A	1	24913395	+	NA	NA	NA	NA	NA	NA	CC	CC	CC	CC	CC	CC	CC	CC	CC	CA	CC	CC	CC	CA	CC	CC	CC	CC	CC	CC	CC	CC	CA	CC	CA	CC	CC	CC	CC	CC	CC	CC	CA	CA	CA	CC	CA	CA	CC
S1_24913417	G/A	1	24913417	+	NA	NA	NA	NA	NA	NA	GG	GG	GG	GG	GG	GG	GG	GG	GG	GG	GG	GG	GG	GG	GG	GG	GG	GG	GG	GG	GG	GG	GG	GG	GG	GG	GG	GG	GG	GG	GG	GG	GG	NN	GG	GG	GG	GG	GG
S1_24916185	C/T	1	24916185	+	NA	NA	NA	NA	NA	NA	CT	CC	CC	CC	CT	CC	CC	CT	CT	CC	CT	CT	CC	CC	CC	CC	CC	CC	CT	CT	CC	CC	CC	CT	CT	CC	CC	CT	CC	CC	TT	TT	CC	CC	CC	CC	CC	CC	CT
S1_24925158	G/A	1	24925158	+	NA	NA	NA	NA	NA	NA	GG	GA	GA	GG	AA	GA	GA	GA	GG	AA	AA	AA	AA	GA	GA	GA	GG	AA	AA	AA	GA	GA	GG	GA	GA	AA	AA	AA	GA	AA	GG	GG	GA	GG	GG	GA	GG	GG	GA
S1_25137998	G/A	1	25137998	+	NA	NA	NA	NA	NA	NA	GG	GG	GA	GG	GG	GG	GG	GA	GG	GG	GA	GG	GG	GG	GG	GG	GG	GG	GG	GG	GG	GG	GG	GG	GG	GG	GG	GG	GA	GG	GG	NN	GG	GG	GG	GG	GG	GG	GA
S1_25298763	G/A	1	25298763	+	NA	NA	NA	NA	NA	NA	GG	GG	GG	GG	GG	GG	GG	GG	GG	GG	GG	GG	GG	GG	GG	GG	GG	GG	NN	GG	GG	GG	GG	GG	GG	AA	GG	GA	GG	GG	GG	GG	AA	GG	GG	GG	AA	GG	GG
S1_25569010	T/C	1	25569010	+	NA	NA	NA	NA	NA	NA	TC	CC	TC	CC	TC	TT	TC	TT	TT	TT	TT	CC	TT	TC	CC	TT	TT	TT	CC	TT	TC	TT	TC	TC	TC	TT	TT	TT	TT	TT	TT	TT	TT	TT	TT	TT	TC	TT	TT
S1_25571220	G/A	1	25571220	+	NA	NA	NA	NA	NA	NA	GA	GA	GA	AA	GA	GA	GA	GG	GG	GG	GG	GA	GG	GA	AA	GG	GG	GG	AA	GG	GA	GG	GG	NN	GA	GG	GG	GG	GG	GG	GG	GG	GG	GG	GG	GG	GA	GG	GG
S1_25571244	G/T	1	25571244	+	NA	NA	NA	NA	NA	NA	GG	GG	GG	GG	GG	GG	GG	GG	GG	GT	GG	GG	TT	GG	GG	GG	TT	TT	GG	GG	GT	GG	GG	NN	GG	GG	GG	GG	GG	GT	GG	GG	GG	GG	GG	GG	GG	GG	GG
S1_25576917	C/T	1	25576917	+	NA	NA	NA	NA	NA	NA	CC	CT	CC	CC	CC	CC	CC	CC	CC	CC	CC	CC	CC	CC	CC	CC	CC	CC	CC	CC	CC	CT	CC	CC	CC	CT	CT	CC	CC	CT	CT	CC	CC	CC	CT	CC	CC	CC	CC
S1_25576929	G/A	1	25576929	+	NA	NA	NA	NA	NA	NA	GG	GA	GA	GG	GG	GG	GG	GG	GG	GG	GG	GG	GG	GG	GG	GG	GG	GG	GG	GG	GA	GA	GA	GG	GG	GA	GA	GG	GG	GA	GA	GG	GA	GG	GA	GG	GG	GG	GA
S1_25576961	T/C	1	25576961	+	NA	NA	NA	NA	NA	NA	CC	TC	TC	CC	CC	CC	CC	TT	TC	CC	TC	CC	CC	TT	CC	TC	CC	CC	CC	TC	NN	TC	TT	TC	TC	TC	TC	TT	TT	TT	TT	TT	TC	CC	TT	TT	TC	TC	TT
S1_25576975	G/T	1	25576975	+	NA	NA	NA	NA	NA	NA	GG	GG	GG	GG	GG	GG	GG	GT	GT	GG	GT	GG	GG	TT	GG	GT	GG	GG	GG	GT	NN	GG	GG	GG	GG	GG	GG	GG	TT	GG	GG	GG	GG	GG	GG	GT	GT	GG	GG
S1_25605705	A/G	1	25605705	+	NA	NA	NA	NA	NA	NA	AA	AA	AG	AA	AA	AA	AG	AA	AA	AA	NN	AA	AG	AA	AA	AA	GG	AA	AA	AA	AG	AG	AG	GG	AG	AA	GG	GG	AA	AG	AG	AA	AA	AA	AG	AA	AA	AA	AG
S1_25605711	C/T	1	25605711	+	NA	NA	NA	NA	NA	NA	CC	CC	CC	CC	CC	CC	CC	CC	CC	CC	NN	CC	CC	CC	CC	CC	CC	CC	CC	CC	CC	CC	CC	CC	CC	CT	CC	CC	CC	CT	CT	TT	CC	CC	CC	CT	CC	CC	CT
S1_26065826	C/T	1	26065826	+	NA	NA	NA	NA	NA	NA	CT	CT	CC	CT	CT	CT	CC	CC	CC	CT	CT	CC	CT	CC	CT	CT	CC	CC	CT	CT	CC	CT	CT	CT	CT	CT	CC	CC	CC	CT	CC	CC	CC	CC	CT	CT	CT	CC	CT
S1_26121236	T/G	1	26121236	+	NA	NA	NA	NA	NA	NA	TT	TT	TT	TT	GG	TT	TT	NN	TT	TT	TG	TT	TG	TT	TT	GG	TT	TT	TT	TT	TT	TT	TT	TG	TT	TT	TG	TG	TG	TT	TT	TT	TT	TT	TT	TT	TT	TT	TT
S1_26121248	A/T	1	26121248	+	NA	NA	NA	NA	NA	NA	AT	AT	AT	AA	AA	AA	AA	NN	AA	TT	AA	AA	AA	AA	AA	AA	TT	TT	AA	AA	TT	AA	AT	AA	TT	AA	AA	AA	AT	AT	AA	AA	AA	AA	AA	AT	AA	AA	TT
S1_26121251	C/G	1	26121251	+	NA	NA	NA	NA	NA	NA	CG	CC	CC	CG	CC	CC	CC	NN	CC	CC	CC	CC	CC	CG	CC	CC	CC	CC	CC	CG	CC	CC	CC	CC	CC	CG	CC	CC	CC	CG	CC	CC	CC	CC	CC	CC	CC	CC	CC
S1_26121261	C/A	1	26121261	+	NA	NA	NA	NA	NA	NA	CA	CA	CA	CC	CC	CC	CC	NN	CC	AA	CC	CC	CC	CC	CC	CC	AA	AA	CC	CC	AA	CC	CA	CC	AA	CC	CC	CC	CA	CA	CC	CC	CC	CC	CC	CA	CC	CC	AA
S1_26188947	G/C	1	26188947	+	NA	NA	NA	NA	NA	NA	GG	CC	GG	GG	GG	GG	GC	GC	GG	GG	CC	GG	GG	GC	GG	GG	GG	GG	GC	GC	GG	GG	GG	GG	GC	GC	GG	GG	GG	GG	GG	GG	GG	GG	GG	GG	GG	GG	GG
S1_26189430	A/G	1	26189430	+	NA	NA	NA	NA	NA	NA	AA	AA	AA	AA	AA	AA	AA	AA	AA	AG	AA	AA	AA	AA	AA	AA	AA	AA	AA	AA	AA	AG	AA	AA	AA	AA	AA	AA	AA	AG	AA	AA	AA	AA	AA	AA	AA	AA	AA
S1_26189431	C/G	1	26189431	+	NA	NA	NA	NA	NA	NA	CC	CC	CC	CC	CC	CC	CC	CC	CC	CG	CC	CC	CC	CC	CC	CC	CC	CC	CC	CC	CC	CG	CC	CC	CC	CG	CC	CC	CC	CG	CC	CC	CC	CC	CC	CC	CC	CC	CC
S1_26192290	A/G	1	26192290	+	NA	NA	NA	NA	NA	NA	AA	AA	AA	AA	AA	AA	AA	AA	AA	AG	AA	AA	AA	AA	AG	AA	AG	AA	AA	AA	AA	AA	AA	AA	AA	AA	AA	AA	AA	AA	AA	AA	AA	AG	AA	AA	AA	AG	AA
S1_26244090	T/C	1	26244090	+	NA	NA	NA	NA	NA	NA	TT	TT	TT	TT	TC	TT	TT	TT	NN	TT	TC	TC	TC	TT	TC	TC	TT	TT	TT	TT	TT	TT	TT	TC	TT	TT	TT	TC	TC	TT	NN	CC	TT	TT	TT	TT	TC	TT	TT
S1_26244115	A/G	1	26244115	+	NA	NA	NA	NA	NA	NA	AG	AA	AG	AG	AA	AA	AA	AA	GG	AG	AA	AA	AG	AA	AA	AA	AA	AA	AG	AA	AA	AA	AG	AA	AA	AG	AG	AA	AA	AA	GG	AA	AG	AA	AG	AA	AA	AA	AA
S1_26248222	G/A	1	26248222	+	NA	NA	NA	NA	NA	NA	AA	AA	GA	AA	GA	GA	GG	AA	AA	GA	AA	GA	AA	GG	GA	GA	GG	GA	GA	GA	GA	GA	AA	GA	GA	GA	AA	GA	AA	GA	GA	AA	GG	GG	GG	GG	GA	GG	GG
S1_26334015	G/A	1	26334015	+	NA	NA	NA	NA	NA	NA	AA	GG	GG	AA	GG	GG	GA	GG	GG	GA	GG	AA	GA	AA	GA	GA	GG	AA	GG	GG	GG	GA	GG	GA	AA	GA	GG	GA	AA	GA	GA	AA	AA	GG	GA	GA	GA	GA	GA
S1_26362082	G/C	1	26362082	+	NA	NA	NA	NA	NA	NA	CC	GG	GG	GC	GG	GG	GG	GC	GG	GG	GG	GC	GG	GG	GG	GG	GG	GC	GG	NN	GG	GG	GG	GG	GG	GG	NN	GG	GG	GG	GG	GG	GG	NN	GG	GG	GG	GG	GG
S1_26587828	A/G	1	26587828	+	NA	NA	NA	NA	NA	NA	AG	AG	AG	AA	AA	AA	AG	AA	AA	AG	AA	GG	AG	AA	GG	AG	AA	AA	AG	AA	AG	AG	AG	AG	AG	GG	GG	AA	AA	AG	AG	GG	GG	AG	AG	AG	AA	AG	AG
S1_26741834	A/G	1	26741834	+	NA	NA	NA	NA	NA	NA	AA	AA	AA	AA	AA	AA	AA	AA	AA	AA	AA	AA	AA	AA	AA	AG	AA	AA	AA	AA	AA	AA	AA	AA	AG	AA	NN	AA	AA	AG	AA	AA	AA	NN	AG	AG	AG	AA	AG
S1_27022910	C/G	1	27022910	+	NA	NA	NA	NA	NA	NA	GG	GG	GG	GG	CG	GG	CG	GG	CG	CG	GG	GG	CG	CG	CC	CG	GG	GG	CG	CG	CG	CG	GG	GG	CC	CC	CG	CG	CG	CC	GG	CC	CC	CG	CC	CC	CC	CC	CG
S1_27022967	G/A	1	27022967	+	NA	NA	NA	NA	NA	NA	GG	GG	GG	GG	GG	GG	GG	GG	GG	GG	GG	GG	GG	GG	GG	GG	GG	GG	GG	GG	GG	GG	GG	GG	GG	GA	GG	GG	GG	GG	GG	GG	GA	GG	GG	GG	GG	GG	GG
S1_27029986	C/G	1	27029986	+	NA	NA	NA	NA	NA	NA	GG	CG	GG	GG	CG	CG	CG	GG	CG	CG	GG	GG	CG	CC	CC	CG	GG	GG	CG	GG	CG	CG	GG	GG	CC	CC	GG	CG	CG	CC	GG	CC	CC	CG	CC	CC	CC	CC	CG
S1_27029992	G/A	1	27029992	+	NA	NA	NA	NA	NA	NA	AA	GA	AA	AA	GA	GA	GA	AA	GA	GA	AA	AA	GA	GG	GG	GA	AA	AA	GA	AA	GA	GA	AA	AA	GG	GG	AA	GA	GG	GG	AA	GG	GG	GA	GG	GG	GG	GG	GA
S1_27221800	A/T	1	27221800	+	NA	NA	NA	NA	NA	NA	AA	AA	AA	AA	AT	AA	AT	AA	AT	AT	AA	AT	AA	AA	AT	AT	AA	AA	AT	AA	AA	AA	AA	AA	TT	TT	AT	AA	AT	AT	AA	TT	TT	TT	TT	TT	TT	AT	AT
S1_27242482	G/A	1	27242482	+	NA	NA	NA	NA	NA	NA	GG	GG	GG	GG	GG	GG	GG	GA	GA	GG	GG	GG	GG	GG	GG	GG	GG	GG	GA	GG	GG	GG	GG	GG	AA	GA	GG	GG	GA	GA	GG	GG	GG	GA	AA	GA	GG	GA	GG
S1_27242903	G/A	1	27242903	+	NA	NA	NA	NA	NA	NA	GG	GG	GG	GG	GA	GG	GA	GA	GA	GA	GG	GG	GG	GG	GA	GA	GG	GG	GA	GG	GG	GG	GG	GG	AA	GA	GG	GG	GG	GA	GG	GG	GG	GG	AA	GA	GG	GG	GG
S1_27268331	T/C	1	27268331	+	NA	NA	NA	NA	NA	NA	TC	TC	TC	TT	TC	TC	TT	TC	CC	TT	TC	TC	TC	TT	TC	TC	TT	TT	TT	TC	TC	TC	TC	TC	CC	TC	TC	TC	TC	TC	TC	TC	TC	TC	TC	TC	TC	TC	TC
S1_27268345	T/A	1	27268345	+	NA	NA	NA	NA	NA	NA	TA	TA	TA	TT	TT	TA	TT	TT	TA	TT	TT	TA	TT	TT	TT	TT	TT	TT	TT	TT	TA	TT	TA	TT	TA	TT	TT	TT	TT	TT	TT	TT	TA	TA	TT	TT	TT	TT	TT
S1_27268403	T/G	1	27268403	+	NA	NA	NA	NA	NA	NA	TT	TT	TT	TT	TT	TT	TT	TT	TT	TT	TT	TT	TT	TT	TG	TG	TT	TT	TT	TT	TT	TT	TT	TG	TG	TT	TT	TT	TT	TT	TG	TT	TT	TT	TT	TT	TT	TT	TT
S1_27468312	C/A	1	27468312	+	NA	NA	NA	NA	NA	NA	AA	AA	AA	AA	AA	AA	AA	CA	AA	AA	AA	AA	AA	AA	AA	AA	AA	AA	AA	AA	AA	CA	AA	AA	CC	CC	CA	CC	CC	CC	CA	CC	CC	CC	CC	CC	CC	CC	CA
S1_27468316	C/A	1	27468316	+	NA	NA	NA	NA	NA	NA	AA	AA	AA	AA	AA	AA	AA	CA	AA	AA	AA	AA	AA	AA	AA	AA	AA	AA	AA	AA	AA	CA	AA	AA	CC	CC	CA	CC	CC	CC	CA	CC	CC	CC	CC	CC	CC	CC	CA
S1_27507829	C/T	1	27507829	+	NA	NA	NA	NA	NA	NA	CT	CT	CT	CT	CT	CT	CT	CT	CT	CT	CT	CT	CT	CT	CT	CT	CT	CT	CT	CT	CT	CT	CT	CT	CC	CC	CT	CC	CC	CT	CT	CC	CC	CC	CC	CC	CC	CC	CT
S1_27507889	A/G	1	27507889	+	NA	NA	NA	NA	NA	NA	AA	AA	AA	AA	AA	AA	AA	AA	AA	AA	AA	AA	AA	AA	AA	AA	AA	AA	AA	AA	AA	AA	AA	AA	AA	AG	AA	AA	AA	AA	AA	AA	AG	AA	AA	AA	AA	AA	AA
S1_27824260	T/A	1	27824260	+	NA	NA	NA	NA	NA	NA	TT	TT	TT	TT	TT	NN	TT	TT	TT	TT	TT	TT	NN	TT	TT	TT	TT	TT	TT	TT	TT	TT	TT	TT	TA	TT	TA	AA	TA	TT	TT	AA	TT	TA	TT	TA	AA	TA	TT
S1_27824262	T/C	1	27824262	+	NA	NA	NA	NA	NA	NA	TT	TC	TT	TT	TT	NN	TT	TC	TT	TT	TT	TT	NN	TT	TT	TT	TT	TT	TT	TT	TT	TT	TC	TT	TT	TT	TT	TT	TC	TC	TT	TT	TT	TT	TT	TT	TT	TT	TC
S1_27824307	G/A	1	27824307	+	NA	NA	NA	NA	NA	NA	GG	GA	GG	GG	GG	GG	GG	NN	GG	GG	GG	GG	GG	GG	GG	GG	GG	GG	GG	NN	GG	GG	GA	GG	GG	GG	GG	GG	GA	GA	GG	GG	GG	GG	GG	GG	GG	GG	GA
S1_27853821	A/T	1	27853821	+	NA	NA	NA	NA	NA	NA	AA	AA	AA	AA	AA	AA	NN	AT	AA	AA	AA	AA	AA	AA	AA	AA	TT	AA	AA	AA	AA	AT	AA	AA	AA	AT	AA	AA	TT	AT	AT	AA	TT	AT	TT	AA	AA	AT	TT
S1_27853824	A/G	1	27853824	+	NA	NA	NA	NA	NA	NA	AA	AA	AA	AA	AA	AA	NN	AA	AA	AA	AA	AA	AA	AA	AA	AA	AA	AA	AA	AA	AA	AA	AA	AA	AA	AA	AA	AA	AG	AA	AA	AA	AG	AA	AA	AA	AA	AA	AG
S1_27853826	A/G	1	27853826	+	NA	NA	NA	NA	NA	NA	AA	AA	AA	AA	AA	AA	NN	AA	AA	AA	AA	AA	AA	AA	AA	AA	GG	AA	AA	AA	AA	AA	AA	AA	AA	AG	AA	AA	AG	AA	AG	AA	AG	AG	GG	AA	AA	AG	AG
S1_27853835	G/C	1	27853835	+	NA	NA	NA	NA	NA	NA	GG	GG	GG	GG	GG	GG	NN	GC	GG	GG	GG	GG	GG	GG	GG	GG	GG	GG	GG	GG	GG	GG	GG	GG	GG	GG	GG	GG	GC	GC	GG	GG	GG	GG	GG	GG	GG	GG	GG
S1_27872577	C/A	1	27872577	+	NA	NA	NA	NA	NA	NA	CC	CC	CC	CC	CC	CA	CC	CC	CC	CC	CC	CC	CC	CC	CC	CC	AA	CC	CC	CC	CC	CC	CC	CC	CC	CA	CA	CA	NN	CC	CC	CA	AA	CA	CA	CA	CA	AA	CA
S1_27872601	C/T	1	27872601	+	NA	NA	NA	NA	NA	NA	CC	CC	CC	CC	CC	CT	CC	CT	CC	CC	CC	CC	CC	CC	CC	CC	TT	CC	CC	CC	CC	CC	CC	CC	CC	CT	CT	CT	NN	CT	CT	CT	TT	CT	CT	CT	CT	TT	CT
S1_27891235	T/G	1	27891235	+	NA	NA	NA	NA	NA	NA	TT	TT	TT	TT	TT	TG	TT	TT	TT	TT	TT	TT	TT	TT	TT	TT	TT	TT	TT	TT	TT	TT	TG	TT	TT	TT	TT	TT	TG	TT	TT	TT	TT	TT	TT	TG	TT	TT	TG
S1_27893081	G/A	1	27893081	+	NA	NA	NA	NA	NA	NA	GG	GA	GG	GG	GG	GG	GG	GG	GG	GG	GG	GG	GG	GG	GG	GG	GG	GG	GG	GG	GG	GA	GG	GG	GG	GG	GG	GG	GG	GA	GG	GG	AA	GG	GG	GG	GG	GG	GG
S1_27904884	G/A	1	27904884	+	NA	NA	NA	NA	NA	NA	GG	GG	GG	GG	GG	GG	GG	GG	GG	GG	GG	GG	GG	NN	GG	GG	GG	GG	GG	NN	GG	GG	GG	GG	GG	GG	GG	GG	GG	GA	GG	GG	GG	GG	GG	GG	GG	GG	GG
S1_27905361	A/T	1	27905361	+	NA	NA	NA	NA	NA	NA	AA	AT	AA	AA	AA	TT	AA	AA	AA	AA	AA	AA	AA	AA	AA	AA	AA	AA	AA	AA	AA	AT	TT	AA	AT	AA	AA	TT	TT	AT	AA	TT	AT	AT	AA	AA	TT	AT	TT
S1_28373003	G/A	1	28373003	+	NA	NA	NA	NA	NA	NA	AA	AA	AA	AA	AA	GA	GA	NN	GA	GA	GA	GG	AA	GA	GA	GA	AA	AA	GA	AA	GG	GA	GA	AA	GG	GG	GG	GG	GG	GG	GG	GG	GG	GG	GG	GG	GG	GG	GA
S1_28408526	C/T	1	28408526	+	NA	NA	NA	NA	NA	NA	CC	CC	CC	CC	CC	CC	CC	CT	CT	CC	CC	CC	CC	CC	CT	CC	CC	CC	CC	CC	CC	CC	CC	CC	CT	CT	CC	CT	CT	CT	CT	TT	CC	TT	CC	CT	CT	CT	CC
S1_28408527	G/T	1	28408527	+	NA	NA	NA	NA	NA	NA	GG	GG	GG	GG	GG	GG	GG	GG	GG	GG	GG	GG	GG	GT	GG	GG	GG	GG	GG	GG	GT	GT	GG	GG	GT	GT	GG	GT	GT	GT	GT	GG	TT	GG	GT	GG	GT	GT	GG
S1_28409621	T/C	1	28409621	+	NA	NA	NA	NA	NA	NA	TT	TT	TT	TT	TT	TT	TT	TT	TT	TT	TT	TT	TT	TC	TT	TT	TT	TT	TT	TT	TC	TC	TT	TT	TC	TC	TT	TC	TC	TC	TC	TT	CC	TT	TC	TT	TC	TC	TC
S1_28660085	T/C	1	28660085	+	NA	NA	NA	NA	NA	NA	CC	CC	CC	CC	TC	CC	CC	CC	CC	CC	CC	CC	CC	CC	CC	CC	CC	TC	CC	TC	CC	CC	CC	CC	TT	TT	TT	TT	TT	TT	TC	TT	TT	TT	TC	TT	TT	TT	TC
S1_28660727	T/C	1	28660727	+	NA	NA	NA	NA	NA	NA	TT	TT	TT	TT	TT	TT	TT	TT	TT	TT	TT	TT	TT	TT	TT	TT	TT	TT	TT	TT	TT	TC	TT	TT	TT	TT	TC	TT	TT	TT	TT	TT	TC	TT	TT	TT	TT	TT	TC
S1_28696560	A/T	1	28696560	+	NA	NA	NA	NA	NA	NA	AA	AA	AA	AA	AT	AA	AA	AA	AA	AA	AA	AA	AA	AA	AA	AA	AA	AA	AA	AA	AA	AA	AA	AA	AT	AA	AA	AA	AA	AA	AA	AA	AA	AA	AA	AA	AT	AA	AA
S1_28696562	A/T	1	28696562	+	NA	NA	NA	NA	NA	NA	AA	AA	AA	AA	AT	AA	AA	AA	AA	AA	AA	AA	AA	AA	AA	AA	AA	AA	AA	AA	AA	AA	AA	AA	AT	AA	AA	AA	AA	AA	AA	AA	AA	AA	AA	AA	AT	AA	AA
S1_28697667	G/A	1	28697667	+	NA	NA	NA	NA	NA	NA	GG	GG	GG	GG	GG	GG	AA	GA	GG	AA	GA	GA	GA	GA	AA	AA	GG	GG	GA	NN	GA	GA	GG	GA	GA	GG	GG	GG	GG	GG	AA	GG	GG	GG	GA	GG	GG	GG	GG
S1_28697892	T/C	1	28697892	+	NA	NA	NA	NA	NA	NA	TT	TT	TC	TT	TC	TT	NN	TC	TT	CC	CC	TC	TC	TC	CC	CC	TT	TT	TC	TC	TC	CC	TT	TT	TC	TT	NN	TT	TT	TT	TC	TT	TT	TT	TC	TT	TC	TT	TT
S1_28697905	G/A	1	28697905	+	NA	NA	NA	NA	NA	NA	GG	GG	GA	GG	GG	GG	NN	GA	GG	AA	AA	GA	GA	GA	AA	AA	GG	GG	GA	GA	GA	AA	GG	GG	GA	GG	NN	GG	GG	GA	GA	GG	GG	GG	GA	GG	GG	GG	AA
S1_28959560	A/T	1	28959560	+	NA	NA	NA	NA	NA	NA	AT	AA	AA	AT	AA	AA	AT	TT	TT	AT	AT	AT	AT	AT	AT	AT	AA	AT	TT	TT	AT	AA	AA	TT	AA	AA	AA	AT	AT	AT	AA	TT	AT	AA	AA	AA	AA	AA	AT
S1_29143215	G/A	1	29143215	+	NA	NA	NA	NA	NA	NA	GA	GG	GG	GG	GG	GG	GG	GA	GG	GG	GG	GG	GG	GG	GG	GG	GA	GG	GG	GG	GG	AA	GA	GG	GG	GG	GG	GG	GA	GA	GG	GG	GG	GG	GA	GG	GG	GA	AA
S1_29143236	T/G	1	29143236	+	NA	NA	NA	NA	NA	NA	TG	TT	TT	TT	TT	TT	TT	TG	TT	TT	TT	TT	TT	TT	TT	TT	TG	TT	TT	TT	TT	TT	TG	TT	TT	TT	TT	TT	TT	TG	TT	TT	TT	TT	TT	TT	TT	TT	TG
S1_29143238	T/C	1	29143238	+	NA	NA	NA	NA	NA	NA	TT	TT	TT	TT	TT	TT	TT	TC	TT	TT	TT	TT	TT	TT	TT	TT	TT	TT	TT	TT	TC	TT	TT	TT	TT	TT	TT	TT	TT	TT	TT	TT	TT	TT	TT	TT	TT	TT	TT
S1_29144113	C/G	1	29144113	+	NA	NA	NA	NA	NA	NA	CG	CC	CG	CG	GG	CG	CC	GG	CC	CC	CC	CC	CC	CC	CG	GG	GG	CC	CC	CG	CG	CG	GG	CG	CC	CC	NN	CC	GG	CC	CC	GG	CC	CC	CG	CC	GG	CG	GG
S1_29363504	C/G	1	29363504	+	NA	NA	NA	NA	NA	NA	CC	CG	CC	CC	CC	CC	CC	CC	CC	CC	CC	CC	CC	CG	CC	CC	CC	CC	CC	CG	CG	CC	CC	CC	CC	CC	CG	CC	CG	CC	CC	CC	CC	CG	CC	CG	CG	CG	CC
S1_29363527	A/G	1	29363527	+	NA	NA	NA	NA	NA	NA	AG	AG	AG	AG	AG	AG	AG	AG	AA	AG	AG	AG	AG	AA	AG	AG	GG	AG	AG	AG	AG	AG	AG	GG	AG	AG	AG	AG	AG	AG	AG	AG	AG	AG	AG	AG	AG	AG	AG
S1_29504591	T/C	1	29504591	+	NA	NA	NA	NA	NA	NA	TT	TT	TT	TT	TT	TT	TT	TT	TT	TT	TT	TT	TT	TT	TT	TT	CC	TT	TT	TT	TT	TT	TT	TT	TT	TT	TC	TC	TC	TC	TT	TT	TC	TT	TC	TT	TC	TT	TT
S1_29504640	G/C	1	29504640	+	NA	NA	NA	NA	NA	NA	GG	GG	GG	GG	GG	GC	GG	GG	GG	GG	GG	GG	GG	GG	GG	GG	CC	GG	GG	GG	GG	GG	GG	GG	GG	GG	GC	GG	GG	GG	GG	GG	GG	GG	GC	GG	GC	GG	GG
S1_29849707	C/T	1	29849707	+	NA	NA	NA	NA	NA	NA	CC	CC	CC	CC	CC	CC	CC	CT	CC	CT	CC	CC	TT	CC	CC	CC	CC	TT	CC	CC	CC	CC	CC	CC	CC	CC	CC	CC	CC	CC	CC	CC	CC	CC	CC	CC	CC	CC	CC
S1_29968852	T/C	1	29968852	+	NA	NA	NA	NA	NA	NA	TT	TT	TT	TT	TT	TT	TT	TT	TT	TT	TT	TT	TT	TT	TT	TT	TT	TT	TT	TT	TT	TT	TT	TT	TT	TT	TT	TC	TT	TT	TT	CC	TT	TT	TT	TC	TC	TT	TT
S1_29970535	A/T	1	29970535	+	NA	NA	NA	NA	NA	NA	AA	AA	AA	AA	AA	AA	AA	AA	AA	AA	AA	AA	AA	AA	AA	AA	AA	AA	AA	AA	AA	AA	AA	AA	AA	AA	AA	AT	NN	AT	AA	TT	AA	AA	AA	TT	AT	AA	AA
S1_29970538	A/G	1	29970538	+	NA	NA	NA	NA	NA	NA	AA	AG	AA	AG	AA	AG	AG	AA	AG	GG	AG	AA	AA	AA	AA	AA	AA	AA	AA	AA	AG	AA	AA	AA	AA	AG	GG	AG	NN	GG	GG	GG	AA	AA	AA	GG	GG	AA	AA
S1_30078550	G/A	1	30078550	+	NA	NA	NA	NA	NA	NA	GA	GG	GG	GA	GA	GA	GA	GG	GA	GA	GA	GG	GA	GG	GG	GG	GA	GA	GG	GA	GG	GA	GA	GG	GG	GA	NN	GA	GG	GA	GA	GG	GA	GA	GA	NN	GG	GA	GA
S1_30078554	G/A	1	30078554	+	NA	NA	NA	NA	NA	NA	GG	GG	GG	GG	GA	GG	GA	GG	GG	GG	GG	GG	GG	GG	GA	GA	GG	GG	GG	GG	GG	GG	GG	GG	GG	GG	NN	GG	GG	GG	GG	GG	GG	GG	GG	NN	GG	GG	GG
S1_30078557	G/A	1	30078557	+	NA	NA	NA	NA	NA	NA	GA	GG	GG	GA	GA	GA	GA	GG	GA	GA	GA	GG	GA	GG	GG	GG	GA	GA	GG	GA	GG	GA	GA	GG	GG	GA	NN	GA	GG	GA	GA	GG	GA	GA	GA	NN	GG	GA	GA
S1_30124823	C/A	1	30124823	+	NA	NA	NA	NA	NA	NA	CC	CA	CC	CC	CC	CC	CC	CC	CC	CC	CC	CC	CA	CC	CC	CC	NN	CC	CC	CC	CC	CC	CC	CC	CC	CC	CC	CC	CC	CA	CA	CC	CC	CC	CC	CC	CC	CC	CC
S1_30497049	C/T	1	30497049	+	NA	NA	NA	NA	NA	NA	CC	CT	CC	CC	CC	CC	CC	CC	CC	CC	CC	CC	CC	CC	CC	CC	CC	CC	CC	CC	CC	CC	CC	CC	CC	CT	CC	CC	CC	CC	CT	CC	CC	CC	CT	CT	CC	CC	CC
S1_30561377	G/A	1	30561377	+	NA	NA	NA	NA	NA	NA	AA	GG	GA	GA	GA	AA	AA	GG	GA	GG	GA	AA	GG	GG	GG	AA	AA	GG	GG	AA	GA	AA	AA	AA	GG	GG	GG	GG	GG	GA	GA	GG	GA	NN	GA	GA	AA	AA	GA
S1_30569673	C/T	1	30569673	+	NA	NA	NA	NA	NA	NA	CC	CC	CC	CT	CC	CC	CC	CT	CT	CT	CC	CC	CC	CC	CC	CC	CC	CC	TT	CC	CT	CC	CC	CC	TT	CT	CT	TT	TT	CT	CC	TT	CT	CT	CT	CC	CC	CC	CT
S1_30579035	C/T	1	30579035	+	NA	NA	NA	NA	NA	NA	CC	CC	CT	CT	CC	CC	CC	CT	CT	CT	CC	CC	CT	CC	CC	CC	TT	CC	TT	NN	CT	CC	CC	CC	CC	CT	CT	CC	TT	CC	CC	TT	CT	CC	CC	CC	CC	CC	CC
S1_30587552	A/T	1	30587552	+	NA	NA	NA	NA	NA	NA	AT	AA	TT	AA	AT	AA	AA	AA	AT	AT	AA	AA	AA	TT	AT	AT	TT	AA	AA	TT	TT	AA	AT	AA	AT	AT	AT	AT	AA	AA	AA	TT	AA	TT	AA	AT	AT	AT	AT
S1_30589462	T/C	1	30589462	+	NA	NA	NA	NA	NA	NA	TT	TC	TT	TC	TC	TT	TT	CC	TT	TC	TT	CC	TC	TT	TT	TT	TT	CC	CC	TT	TT	TC	TC	TC	TT	TC	TC	TC	TT	TC	TC	TT	TT	TT	TT	TT	TC	TT	TT
S1_30589471	C/T	1	30589471	+	NA	NA	NA	NA	NA	NA	CT	CC	TT	CC	CT	CC	CT	CC	CT	CT	CC	CC	CC	TT	CT	CT	TT	CC	CC	CT	CT	CC	CT	CC	CT	CT	CT	CT	CC	CC	CC	TT	CC	TT	CC	CC	CT	CT	CT
S1_30888677	T/G	1	30888677	+	NA	NA	NA	NA	NA	NA	TT	TT	TT	TT	TT	TT	TT	TT	TT	TT	TT	TT	TT	TT	TT	TG	TT	TT	TT	TT	TG	TT	TT	TT	TG	TT	TT	TG	TT	TG	TT	TT	TT	TT	TT	TT	TT	TT	TT
S1_30888686	C/A	1	30888686	+	NA	NA	NA	NA	NA	NA	CA	CC	CC	CC	CC	CC	CC	CC	CC	CC	CC	CC	CC	CC	CC	CA	CC	CC	CC	CC	CA	CC	CC	CC	CA	CC	CC	CA	CC	CA	CC	CC	CC	CC	CC	CA	CC	CC	CC
S1_31155912	G/A	1	31155912	+	NA	NA	NA	NA	NA	NA	AA	GA	GG	GA	GG	GG	GG	GG	GG	GA	GA	GG	AA	GA	GA	GG	GG	AA	GG	GG	GA	GG	GG	GG	AA	GA	GA	GA	AA	GA	GG	AA	GA	AA	GA	GA	GA	GA	GG
S1_31344824	A/G	1	31344824	+	NA	NA	NA	NA	NA	NA	AA	AA	AA	AA	AA	AA	AA	AA	AA	AA	AA	GG	AG	AA	AG	AA	AA	GG	AA	AA	AA	AG	AA	AG	AA	AA	AG	AG	AA	AA	AG	AA	AG	AA	GG	AA	AA	AA	AG
S1_31384593	C/T	1	31384593	+	NA	NA	NA	NA	NA	NA	CC	CC	CC	CC	CC	CC	CC	CC	CC	CC	NN	CC	CC	CC	CC	CT	CC	CC	CC	CC	CC	CC	CC	CC	CC	CT	CC	CT	TT	CC	CC	CC	CC	CC	CC	CC	CT	CC	CC
S1_31729234	C/A	1	31729234	+	NA	NA	NA	NA	NA	NA	CC	CC	CC	CC	CC	CC	CC	CC	CA	CC	CC	AA	CC	CC	CC	CA	CC	CC	CC	CC	CC	CC	CC	CC	CC	CC	CA	CC	CC	CC	CC	CC	CC	CA	CC	CC	CA	CA	CC
S1_31729235	C/T	1	31729235	+	NA	NA	NA	NA	NA	NA	CC	CC	CC	CC	CC	CC	CC	CC	CT	CC	CC	TT	CC	CC	CC	CT	CC	CC	CC	CC	CC	CC	CC	CC	CC	CC	CT	CC	CC	CC	CC	CC	CC	CT	CC	CC	CT	CT	CC
S1_31766834	C/T	1	31766834	+	NA	NA	NA	NA	NA	NA	CC	CC	CC	CC	CC	CC	CC	CC	CC	CC	CC	CC	CC	CC	CC	CC	CC	CC	CC	CC	CC	CT	CC	CC	CT	CC	CC	CC	CC	CC	CC	CC	CC	CC	CC	CC	CT	CC	CC
S1_31768362	G/C	1	31768362	+	NA	NA	NA	NA	NA	NA	GG	GG	GG	GC	GG	GG	GG	GG	GG	GG	GG	GG	GG	GG	GG	GG	GC	GG	GG	GG	GG	GG	GG	GG	GG	GC	GC	GC	GG	GC	GG	GG	GG	GC	GG	GG	GG	GC	GG
S1_31768369	G/C	1	31768369	+	NA	NA	NA	NA	NA	NA	GG	GG	GG	GG	GG	GC	GC	GG	GC	GG	GC	GG	GG	GG	GG	GC	GG	GG	GG	CC	GG	GC	GG	GG	GC	GG	GG	GG	GG	GG	GG	CC	GG	GG	GG	GG	CC	GG	GG
S1_31768387	G/A	1	31768387	+	NA	NA	NA	NA	NA	NA	AA	AA	AA	GA	AA	GA	GA	GG	GG	GA	GA	AA	AA	GA	AA	GA	GG	AA	AA	GG	GA	GA	AA	AA	GA	GA	GG	GA	AA	GA	GA	GG	GG	GA	AA	GA	GG	GA	GA
S1_31768754	A/T	1	31768754	+	NA	NA	NA	NA	NA	NA	AA	AA	AA	AA	AA	AA	AA	AA	AA	AA	AA	AA	AA	AA	AA	AA	AA	AA	AA	AT	AA	AA	AA	AA	AA	AA	AT	AA	AA	AA	AA	TT	AA	AA	AA	AA	AA	AA	AT
S1_31786774	T/C	1	31786774	+	NA	NA	NA	NA	NA	NA	TT	TT	CC	TT	TC	TT	TT	TT	TT	TT	TT	TT	TT	TC	TC	TC	TT	TT	TT	TT	TT	TT	TC	TT	TT	TT	TT	TT	TT	TT	TT	TT	TT	TT	TT	TT	TT	TT	TT
S1_31881336	G/A	1	31881336	+	NA	NA	NA	NA	NA	NA	GG	GG	GA	AA	GA	GG	GG	GG	GG	GA	GG	GG	GG	AA	GA	AA	AA	GG	GG	GG	GA	GG	GG	GA	GG	GA	AA	AA	GG	AA	GG	GG	GG	GA	GA	GG	GA	GA	GG
S1_31922709	A/G	1	31922709	+	NA	NA	NA	NA	NA	NA	AA	AA	AA	AA	AA	AA	AA	AA	AG	AA	AA	AA	AA	AA	NN	NN	AA	AA	AA	AA	AA	AA	AA	NN	AA	AA	AA	AA	AG	AA	AA	AA	AA	AG	AA	AG	AA	AA	AA
S1_32032745	C/A	1	32032745	+	NA	NA	NA	NA	NA	NA	AA	CC	CA	CC	CC	CC	CC	CA	CC	CC	CC	CC	CC	CA	CC	CA	AA	CC	AA	CC	CA	CC	CA	CC	CC	CC	CC	AA	CC	CC	CA	CC	AA	CC	CA	CC	CC	CC	CC
S1_32032767	C/G	1	32032767	+	NA	NA	NA	NA	NA	NA	GG	CC	CG	CC	CC	GG	CC	CG	CC	CG	CC	CC	CC	CG	CG	GG	GG	CC	GG	CG	GG	CC	CG	GG	CC	CC	CC	GG	GG	CG	CG	GG	GG	CC	CG	CC	CG	CC	CC
S1_32033937	T/C	1	32033937	+	NA	NA	NA	NA	NA	NA	TT	TT	TT	TT	TT	TT	TT	TT	TT	TT	TT	TT	TC	NN	TT	TT	TT	TT	TT	TT	TT	TT	TT	TT	TC	TT	TT	TT	TC	TT	TT	TT	TT	TT	TT	TC	TT	TT	TT
S1_32033938	A/G	1	32033938	+	NA	NA	NA	NA	NA	NA	GG	AA	AA	GA	GA	GG	GA	GA	AA	GA	AA	AA	GA	NN	GA	GG	GG	AA	GG	GA	GG	AA	GA	GA	GA	AA	AA	GG	GG	GA	GA	GG	GG	AA	GA	GA	GA	AA	AA
S1_32111416	A/G	1	32111416	+	NA	NA	NA	NA	NA	NA	AA	AA	AA	AA	AA	AA	AA	AA	AA	AA	AA	AA	NN	AA	AA	AA	GG	AA	NN	AA	AA	AA	AA	AA	AG	AG	AG	AG	AA	AA	AA	AA	AA	AG	AA	AG	AG	AG	AG
S1_32113913	T/A	1	32113913	+	NA	NA	NA	NA	NA	NA	AA	TA	TT	TT	TA	TA	TT	TA	TA	AA	TT	AA	TT	TT	TA	TT	AA	TT	AA	TT	TA	TA	TT	TA	TA	TA	TA	TT	TA	TA	AA	AA	AA	AA	AA	TT	TA	AA	TA
S1_32113966	T/A	1	32113966	+	NA	NA	NA	NA	NA	NA	AA	TA	TT	TT	TA	TT	TT	TA	TA	AA	TA	AA	TT	TT	TT	TT	TT	TT	TT	TT	TA	TA	TT	TT	TT	TA	TA	TT	TA	TA	AA	AA	TA	TA	AA	TT	TA	AA	TA
S1_32148826	C/G	1	32148826	+	NA	NA	NA	NA	NA	NA	GG	CC	CC	CC	CC	CC	CC	CC	CC	CC	CC	CC	CC	CC	CC	CC	CC	CC	CC	CC	CC	CC	CG	NN	CC	CC	CC	CC	CC	CC	CC	CC	CC	NN	CC	CC	CC	CC	CC
S1_32149112	C/A	1	32149112	+	NA	NA	NA	NA	NA	NA	CC	CA	AA	AA	CA	CA	AA	CA	CA	CA	CA	CC	CA	AA	CA	AA	CC	AA	AA	CC	CA	CC	CA	CA	CA	AA	CC	CA	CC	CA	CA	CC	CC	CC	CC	AA	CA	CC	CA
S1_32150466	T/C	1	32150466	+	NA	NA	NA	NA	NA	NA	TT	TT	TT	TT	TT	TT	TT	TT	TT	TT	NN	TT	TT	TT	TT	TT	TT	TT	TT	TT	TT	TT	TT	TT	TT	TT	NN	TT	TT	TC	TC	TC	TC	TT	TT	TT	TT	TC	TT
S1_32170320	A/G	1	32170320	+	NA	NA	NA	NA	NA	NA	AG	GG	GG	AG	AA	AG	NN	AA	GG	AG	AG	GG	AA	AG	AA	AA	AA	GG	AG	AG	AG	AA	AA	AG	GG	GG	AA	AG	AA	AG	AG	AA	AG	AA	AA	AG	AA	AA	AA
S1_32185046	G/T	1	32185046	+	NA	NA	NA	NA	NA	NA	GT	GG	GT	GT	TT	GT	GG	TT	GG	GG	GG	GG	GG	GT	GT	TT	TT	GG	GG	NN	GT	GT	TT	TT	GG	GG	GG	GG	TT	GT	GG	TT	GG	GG	GT	GG	TT	GT	TT
S1_32776608	A/G	1	32776608	+	NA	NA	NA	NA	NA	NA	AA	AA	AA	AA	AA	AA	AA	AA	AA	AA	AA	AA	AA	AA	AA	AA	AA	AA	AA	AA	AA	AG	AA	AA	AA	AA	AA	AA	GG	AA	AA	AA	AA	AA	AG	AA	AA	AG	AG
S1_32779283	T/G	1	32779283	+	NA	NA	NA	NA	NA	NA	TT	TT	TT	TT	TT	TT	TT	TT	NN	TT	TT	TT	TT	TT	TT	TT	TT	TT	TT	TT	TT	TG	TT	TT	TT	TT	TT	TT	TG	TT	TT	TT	TT	TT	GG	TG	TT	TG	GG
S1_32779305	A/T	1	32779305	+	NA	NA	NA	NA	NA	NA	AA	AA	AA	AA	AA	AA	AA	AA	AA	AA	AA	AA	AA	AA	AA	AA	AA	AA	AA	AA	AA	AT	AA	AA	AA	AA	AA	AA	AT	AA	AA	AA	AA	AA	AT	AA	AA	AT	AT
S1_32994647	A/T	1	32994647	+	NA	NA	NA	NA	NA	NA	AA	AT	AT	AT	AT	AT	AA	AA	AT	AA	AT	AT	AT	AT	AT	AT	NN	AT	AT	AT	AT	AA	AT	AT	AA	AA	AT	AT	AA	AA	AT	AT	AA	AA	AT	AT	AT	AA	AA
S1_33120908	C/T	1	33120908	+	NA	NA	NA	NA	NA	NA	TT	CC	CT	CC	CC	CC	CT	CC	CC	CC	CC	CC	CC	CC	CC	CC	TT	CC	CC	CC	CC	CC	CT	CC	CC	CC	CC	CC	CC	CC	CC	CC	CC	CC	CC	CC	CC	CC	CC
S1_33120911	T/C	1	33120911	+	NA	NA	NA	NA	NA	NA	CC	TT	TC	TT	TT	TT	TC	TT	TT	TT	TT	TT	TT	TT	TT	TT	CC	TT	TT	TT	TT	TT	TC	TT	TT	TT	TT	TT	TT	TT	TT	TT	TT	TT	TT	TT	TT	TT	TT
S1_33120919	T/C	1	33120919	+	NA	NA	NA	NA	NA	NA	TT	TT	TT	TT	TT	TT	TT	TC	TT	TT	TT	TT	TT	TT	TT	TT	TT	TT	TT	TT	TT	TT	TT	TT	TT	TT	TT	TT	TT	TT	TC	TT	TT	TC	TT	TT	TT	TT	TT
S1_33223430	A/G	1	33223430	+	NA	NA	NA	NA	NA	NA	AA	AA	AA	AA	AA	AA	AA	AA	AA	AA	AA	AA	AA	AA	AA	AG	AA	AA	AA	AA	AA	AG	AA	AA	AG	AG	AG	GG	AA	AG	AG	AA	AG	AA	AA	AA	AA	AG	AG
S1_33235161	A/G	1	33235161	+	NA	NA	NA	NA	NA	NA	AG	AG	GG	AA	AA	AG	GG	AG	GG	AA	AG	GG	AA	AG	AA	AA	AA	AA	AA	AA	AA	AA	GG	AG	AA	AG	AA	AA	AG	AG	AG	GG	AA	AA	AA	AG	AA	AA	AG
S1_33259963	T/G	1	33259963	+	NA	NA	NA	NA	NA	NA	TT	TT	GG	TT	TT	TT	TT	TT	TT	TT	TT	TT	TT	TT	TT	TT	TT	TT	TG	TG	TT	TT	TT	TG	TT	TT	TT	TT	TT	TT	TT	TT	TT	TT	TT	TT	TG	TT	TT
S1_33261977	G/A	1	33261977	+	NA	NA	NA	NA	NA	NA	GG	GA	GA	GG	GG	GG	GG	GG	GG	GG	GG	GG	GG	GG	GG	GG	GG	GG	GA	GG	GG	GG	GG	GA	AA	GG	GA	GA	GA	GA	GG	GG	GG	GA	GG	GG	GA	GA	GA
S1_33360106	T/A	1	33360106	+	NA	NA	NA	NA	NA	NA	TT	TT	TT	TA	TA	TT	TA	TT	TT	TT	TA	AA	TT	TT	AA	TT	TT	TT	TA	TT	TA	TA	TT	TT	TT	TT	TA	TT	TT	TT	TT	TT	TT	TT	TA	TT	TT	TT	TT
S1_33360110	G/C	1	33360110	+	NA	NA	NA	NA	NA	NA	GG	GG	GC	GG	GG	CC	GG	GG	GG	GG	GG	GG	GG	GG	GG	GG	GG	GG	GC	GC	GG	GG	CC	GC	CC	GC	GG	GC	GG	GG	GG	GG	GG	GG	GG	GG	GG	GG	GG
S1_33867200	C/T	1	33867200	+	NA	NA	NA	NA	NA	NA	CC	CT	CC	CC	CC	CC	CC	CT	CC	CC	CC	CC	CC	CC	CC	CC	CC	CC	CC	CC	CC	CC	CC	CC	CT	CT	CT	CC	CC	CT	CC	CC	CC	CT	CC	CC	CC	CT	CC
S1_33876572	T/C	1	33876572	+	NA	NA	NA	NA	NA	NA	TC	TT	TT	TT	TT	TT	TT	TC	TT	TT	TT	TT	TT	TT	TT	TT	TT	TT	TT	TT	TT	TC	TC	TT	TT	TT	TT	TT	TC	TT	TT	TT	TT	TT	TT	TT	TT	TT	TT
S1_34173811	G/A	1	34173811	+	NA	NA	NA	NA	NA	NA	AA	AA	GA	GA	GG	GG	AA	GG	AA	GA	GA	GG	GA	GG	AA	GA	GG	AA	AA	GA	GA	GA	GA	AA	GG	GG	GA	GG	GG	GG	GA	AA	GG	GG	GA	GA	GA	GG	GG
S1_34173856	C/T	1	34173856	+	NA	NA	NA	NA	NA	NA	CC	CC	CC	CC	CC	CC	CC	NN	CC	CC	CC	CC	CC	CC	CC	CC	CC	CC	CC	CC	CC	CC	CC	CC	TT	CT	CT	CT	TT	TT	CT	CC	CT	CT	CT	CC	CT	CT	CT
S1_34190103	C/G	1	34190103	+	NA	NA	NA	NA	NA	NA	CC	CC	CG	CC	GG	CC	CC	GG	CC	CG	CC	NN	CC	CC	CC	CG	GG	CC	CC	NN	CC	CG	CG	CC	CC	CG	CC	CC	CC	CC	CC	CC	CC	CG	CC	CC	CC	CC	CC
S1_34312013	A/G	1	34312013	+	NA	NA	NA	NA	NA	NA	AA	AA	AG	AA	AA	AA	AA	NN	AA	AA	AA	AA	AA	AA	AA	AG	AA	AA	GG	NN	AA	AA	AA	AG	AA	AA	AA	AA	AA	AA	AA	AA	AA	AA	AG	AA	AG	AA	AA
S1_34419648	T/C	1	34419648	+	NA	NA	NA	NA	NA	NA	CC	TC	TT	TC	TT	TT	TT	TT	TC	TT	TC	TT	TT	TT	TT	TT	TT	TT	TC	TT	TT	TC	TC	TT	TT	TT	TT	TT	TT	TT	TT	TT	TT	NN	TT	TT	TT	TT	TT
S1_34419694	A/G	1	34419694	+	NA	NA	NA	NA	NA	NA	AG	AG	AA	AG	AA	AA	AA	AA	AG	AA	AA	AA	AA	AG	AA	AA	AA	AA	AG	AA	AA	AG	AG	AA	AA	AA	AA	AA	AA	AA	AA	AA	AA	AA	AA	AA	AA	AA	AA
S1_35189044	G/C	1	35189044	+	NA	NA	NA	NA	NA	NA	GG	GC	NN	GG	GG	CC	GG	GC	GG	GG	GG	GG	GG	GG	GG	GG	GG	GG	GG	GC	CC	GG	GG	GG	GG	GG	GG	GG	GG	GG	GG	CC	GG	GG	GG	GG	GG	GG	GG
S1_35289549	G/A	1	35289549	+	NA	NA	NA	NA	NA	NA	GG	GG	GG	GG	GG	GG	GG	GG	GG	GG	NN	GG	GG	GG	GG	GA	GG	GG	GG	GG	GG	GG	GG	GG	AA	AA	AA	GA	AA	AA	GA	GG	GA	GA	GA	GG	GA	GA	GA
S1_35362314	C/T	1	35362314	+	NA	NA	NA	NA	NA	NA	CT	CT	TT	CC	TT	TT	TT	CT	TT	TT	CT	TT	CT	CT	CT	CT	TT	TT	TT	CC	CC	CT	TT	TT	CC	CC	CC	CC	CC	CC	CC	TT	CC	CT	CT	TT	CC	CC	CC
S1_35362357	G/C	1	35362357	+	NA	NA	NA	NA	NA	NA	GG	GC	GG	GC	GG	GG	GG	GG	GG	GG	GG	GG	CC	GG	GG	GC	GC	GG	GG	GG	GG	GG	GG	GG	CC	CC	CC	GC	CC	CC	GC	CC	GG	GC	GC	GG	GC	GC	GC
S1_35362909	C/T	1	35362909	+	NA	NA	NA	NA	NA	NA	CC	CT	CC	CT	CC	CC	CC	CC	CC	CC	CC	CC	CC	CC	CC	CT	CC	CC	CC	CC	CC	CC	CC	CC	TT	TT	TT	CT	TT	TT	CT	TT	CT	CT	CT	CC	CT	CT	CT
S1_35362974	A/T	1	35362974	+	NA	NA	NA	NA	NA	NA	AA	TT	AA	AT	AA	AA	AA	NN	AA	AA	AA	AA	AA	AA	AA	AT	AA	AA	AA	AA	AA	AA	AA	AA	TT	TT	TT	AT	TT	TT	TT	AA	AT	TT	AT	AA	AT	AT	AT
S1_35363035	T/A	1	35363035	+	NA	NA	NA	NA	NA	NA	TA	TT	AA	TT	TT	AA	TT	TT	TA	TT	TT	TT	TT	TT	TT	TT	TT	TT	TT	TA	TT	TT	TA	TT	TT	TT	TA	TT	TT	TT	TT	AA	TT	TT	TT	TT	TT	TT	TT
S1_35445334	A/G	1	35445334	+	NA	NA	NA	NA	NA	NA	AA	AA	AA	AA	AA	AG	AA	NN	AA	AA	AA	AA	AA	AA	AA	AA	AA	AA	AA	AA	NN	AA	AG	AA	AA	AA	NN	AA	AA	AA	AG	AA	AA	AA	AA	AA	AA	AG	AG
S1_35446409	T/C	1	35446409	+	NA	NA	NA	NA	NA	NA	TT	TT	TT	TC	TT	TC	TT	TT	TT	TT	TT	TT	TT	TT	TC	TT	TT	TT	TT	TC	CC	TT	TC	TT	TC	TC	TT	TC	TC	TT	TC	TT	TT	TT	TC	TT	TC	TC	TC
S1_35527782	T/A	1	35527782	+	NA	NA	NA	NA	NA	NA	TA	TT	TT	AA	TT	AA	TT	TA	TT	TT	TA	TT	TA	AA	TA	TT	TT	TT	TA	AA	AA	TA	TA	TT	TA	TA	TT	TA	TA	TT	TA	TT	TT	TT	TA	TT	TA	TA	TA
S1_35527796	A/G	1	35527796	+	NA	NA	NA	NA	NA	NA	AA	AA	AA	AG	AA	AG	AA	AA	AA	AA	AA	AA	AA	AG	AG	AA	AA	AA	AA	GG	AG	AA	AG	AA	AG	AG	AA	AG	AG	AA	AG	AA	AA	AA	AG	AA	AG	AG	AG
S1_35527844	G/C	1	35527844	+	NA	NA	NA	NA	NA	NA	GC	GG	GG	GC	GG	GG	GG	GC	GG	GG	GC	GG	GG	GG	GG	GG	GG	GG	GC	NN	GC	GC	GG	GG	GG	GG	NN	GG	GG	GG	GG	GG	GG	GG	GG	GG	GG	GG	GG
S1_35597065	C/A	1	35597065	+	NA	NA	NA	NA	NA	NA	CC	CC	CC	CA	CC	CA	CC	CC	CC	CC	CC	CC	CC	CA	CA	CC	CC	CC	CC	CA	CA	CC	CA	CC	CA	CA	CC	CA	CA	CC	CA	CC	CC	CC	CA	CC	CA	CA	CA
S1_35692654	T/A	1	35692654	+	NA	NA	NA	NA	NA	NA	TT	TT	TT	TA	TT	TA	TT	TT	TT	TT	TT	TT	TT	TA	TA	TT	TT	TT	TT	TA	TA	TT	TA	TT	TA	TA	TT	TA	TA	TT	TA	TT	TT	TA	TA	TT	TA	TA	TA
S1_35781570	T/C	1	35781570	+	NA	NA	NA	NA	NA	NA	TC	TT	TC	TC	CC	TT	TT	TT	TT	TT	CC	CC	TC	TT	TT	TC	CC	TT	TC	TC	TT	CC	TT	TC	TT	TT	NN	TT	CC	TT	TT	TT	TC	TC	CC	CC	CC	TT	TT
S1_35781572	A/T	1	35781572	+	NA	NA	NA	NA	NA	NA	AT	AA	AA	AA	AA	AA	AA	AA	AA	AA	AA	AA	AA	AA	AA	AA	AA	AA	AT	AA	AA	AA	AA	AA	AA	AA	NN	AA	AA	AA	AA	AA	AA	AA	AA	AA	AA	AA	AA
S1_35781576	A/C	1	35781576	+	NA	NA	NA	NA	NA	NA	AA	AA	AA	AA	AA	AC	AA	AC	AA	AC	AA	AA	AA	AC	AA	AA	AA	AA	AA	AA	CC	AA	AC	AC	AC	AC	NN	AC	AA	AA	CC	AA	AA	AA	AA	AA	AA	AA	AA
S1_35841004	G/A	1	35841004	+	NA	NA	NA	NA	NA	NA	GA	GA	GG	GA	GG	GA	GA	GA	GA	GA	GA	GG	GG	GA	GA	GA	GG	GA	GA	GA	GA	GA	GA	GA	GA	AA	AA	AA	GG	AA	AA	NN	GG	GA	GG	GG	GG	GA	GG
S1_35841007	T/C	1	35841007	+	NA	NA	NA	NA	NA	NA	TT	TT	TT	TT	TT	TT	TT	TT	TT	TT	TT	TT	TT	TT	TT	TT	TT	TT	TT	TT	TT	TT	TT	TT	TT	TC	TT	TT	TT	CC	TT	NN	TT	TT	TT	TT	TT	TT	TT
S1_35842305	G/A	1	35842305	+	NA	NA	NA	NA	NA	NA	GG	GA	GG	GG	GG	GA	GG	GA	GA	GG	GG	GG	GG	GG	GA	GG	GG	GA	GA	GA	GG	GG	GG	GA	GA	AA	GA	NN	GG	AA	GA	AA	GG	GG	GA	GG	GG	GG	GG
S1_35977681	A/C	1	35977681	+	NA	NA	NA	NA	NA	NA	CC	AA	AC	AA	AA	AC	AA	AC	AA	AA	AA	AA	AA	AC	AA	AC	AA	AA	AC	AC	AA	AC	AC	AA	AC	AC	AC	AC	AA	AA	AC	AC	AC	AC	AA	AA	AC	AC	AC
S1_36062874	T/G	1	36062874	+	NA	NA	NA	NA	NA	NA	TT	TT	TT	TT	TT	TT	TT	TG	TT	TT	TT	TT	TT	TT	TT	TT	TT	TT	TT	TT	TG	TG	TT	TT	TT	TT	TT	TT	TT	TT	TT	TT	TT	TT	TT	TT	TT	TT	TT
S1_36062877	T/G	1	36062877	+	NA	NA	NA	NA	NA	NA	TT	TT	TT	TT	TT	TT	TT	TG	TT	TT	TT	TT	TT	TT	TT	TT	TT	TT	TT	TT	TG	TG	TT	TT	TT	TT	TT	TT	TT	TT	TT	TT	TT	TT	TT	TT	TT	TT	TT
S1_36062879	G/T	1	36062879	+	NA	NA	NA	NA	NA	NA	GT	GG	GT	GG	GG	GG	GG	GG	GG	GG	GG	GG	GG	GG	GG	GG	GG	GG	GG	GG	GG	GG	GG	GG	GG	GG	GG	GG	GG	GG	GG	GG	GG	GG	GG	GG	GG	GG	GG
S1_36471716	G/T	1	36471716	+	NA	NA	NA	NA	NA	NA	TT	TT	GT	GG	GG	GG	TT	GG	TT	GG	TT	GG	GT	GG	TT	GT	GG	TT	GT	GT	GG	GG	GG	GG	GG	GT	GT	GT	GT	GT	GG	GG	GT	GT	GG	GG	GG	GT	GG
S1_36471977	A/T	1	36471977	+	NA	NA	NA	NA	NA	NA	AA	AA	AA	AA	AT	AA	AA	AT	AA	AT	AA	AT	AT	AT	AA	AA	AT	AA	NN	NN	AA	AT	AA	AA	AA	AT	AA	AA	AT	AA	AA	TT	AT	AA	AT	AT	TT	AA	AT
S1_36580312	T/G	1	36580312	+	NA	NA	NA	NA	NA	NA	TT	TT	TT	TG	TT	TT	TT	TT	TG	TG	TT	TT	TT	TT	TT	TG	TT	TT	TT	TG	TG	TT	TT	TT	TT	TT	TT	TT	TT	TG	TG	TT	TT	TT	TT	TG	TT	TG	TG
S1_36672567	T/C	1	36672567	+	NA	NA	NA	NA	NA	NA	NN	TT	TT	TT	TT	TT	TT	TT	TT	TT	TT	TT	TT	TT	TT	TT	TT	TT	TT	TT	TT	TT	TT	TT	TT	TC	TC	TT	TT	TT	TC	CC	TT	TT	TT	TT	TC	TT	TT
S1_36672568	A/T	1	36672568	+	NA	NA	NA	NA	NA	NA	NN	AA	AA	AA	AA	AA	AA	AA	AA	AA	AA	AA	AA	AA	AA	AA	AA	AA	AA	AA	AA	AA	AA	AA	AA	AT	AT	AA	AA	AA	AT	TT	AA	AA	AA	AA	AT	AA	AA
S1_36672569	C/T	1	36672569	+	NA	NA	NA	NA	NA	NA	NN	CT	CT	CC	CC	TT	CT	CC	CC	CC	CC	TT	CC	CT	CC	CC	CC	CC	CT	CC	CC	CC	CT	CT	CC	CC	CC	CC	CC	CC	CC	CC	CC	CC	CC	CC	CC	CC	CC
S1_36934506	C/T	1	36934506	+	NA	NA	NA	NA	NA	NA	CT	CT	CT	CC	CC	CC	TT	CT	CT	CC	CC	TT	CC	CT	CT	CT	TT	CC	CC	TT	CT	CT	CC	CT	CC	CT	CT	CT	CC	CT	CC	CC	TT	TT	CT	CT	CT	CT	CT
S1_36956150	C/A	1	36956150	+	NA	NA	NA	NA	NA	NA	CC	CC	CC	CC	CC	CC	CC	CC	CC	CC	NN	CC	CC	CC	CC	CC	CC	NN	CC	CC	CC	CC	CC	CC	CA	CC	CC	CC	CC	CC	CA	CC	CC	CC	CC	CA	CC	CC	CC
S1_36956152	A/G	1	36956152	+	NA	NA	NA	NA	NA	NA	AA	AA	AA	AG	AG	AA	AA	AA	AA	AA	NN	AA	AA	AA	AA	AA	AA	NN	AG	AA	AG	AG	AA	AA	AA	AA	AA	AA	AG	AA	AG	AA	AA	AA	AG	AA	AA	AA	AA
S1_36959468	A/G	1	36959468	+	NA	NA	NA	NA	NA	NA	AA	AA	AA	GG	GG	AA	AA	GG	AA	GG	GG	AA	AG	AA	GG	GG	AA	AA	AG	AA	GG	AG	AA	AG	GG	AG	GG	AA	AG	AG	AA	AA	AG	NN	AA	AA	AG	GG	AA
S1_36959483	A/G	1	36959483	+	NA	NA	NA	NA	NA	NA	AA	AA	AA	GG	GG	AA	AA	GG	AA	GG	GG	AA	AG	AA	GG	GG	AA	AA	AG	AA	GG	AG	AA	AG	GG	AG	GG	AA	AG	AG	AA	AA	AG	NN	AA	AA	AG	GG	AA
S1_36959509	G/A	1	36959509	+	NA	NA	NA	NA	NA	NA	GA	GG	GG	GA	GA	GG	GG	GA	GG	AA	GA	GG	GA	GG	AA	AA	GG	GG	GA	GG	AA	GA	GG	GA	GA	GA	GA	GG	GA	GA	GG	GG	GA	GG	GG	GG	GA	GA	GG
S1_36965733	T/C	1	36965733	+	NA	NA	NA	NA	NA	NA	TC	TT	CC	CC	TC	CC	TT	TT	TT	TT	TC	TT	TC	TC	TC	TT	TT	CC	TC	TT	TT	TC	CC	CC	TT	TT	TT	TT	TT	TT	TC	TT	TT	TT	TT	TT	TC	TT	TT
S1_36965780	C/T	1	36965780	+	NA	NA	NA	NA	NA	NA	CT	CC	TT	CT	CT	TT	CC	CC	CC	CC	CT	CC	CT	CT	CT	CC	CC	TT	CT	CC	CC	CT	CT	CT	CC	CC	CC	CC	CC	CC	CT	CC	CC	CC	CC	CC	CT	CC	CC
S1_36965791	C/G	1	36965791	+	NA	NA	NA	NA	NA	NA	CC	CC	CC	CG	CC	CC	CC	CC	CC	CC	CC	CC	CC	CC	CC	CG	CC	CC	CC	CC	CC	CC	CC	CC	CG	CC	CG	CG	CC	CC	CG	CC	CC	CC	CC	CC	CG	CG	CG
S1_36976604	G/T	1	36976604	+	NA	NA	NA	NA	NA	NA	GG	GG	GT	GG	GG	GG	GT	GG	GG	GG	GG	GG	GG	GG	GG	GG	GG	GG	GT	GG	GG	GG	GG	GG	GG	GG	GT	GT	GG	GG	GG	GG	GG	GG	GG	GG	GG	GG	GG
S1_36976624	T/C	1	36976624	+	NA	NA	NA	NA	NA	NA	TT	TT	TT	TT	TT	TT	TT	TT	TT	TT	TT	TT	TT	TT	TT	TT	TT	TT	TT	TT	TT	TT	TT	TT	TT	TC	TT	TT	TT	TT	TC	TT	TT	TT	TT	TT	TC	TT	TT
S1_36977102	A/C	1	36977102	+	NA	NA	NA	NA	NA	NA	AA	NN	AA	AA	AA	AA	AA	AA	AA	AA	AA	AA	AA	AA	AA	AA	AA	AA	AA	AA	AC	AA	AA	AA	AC	AA	AC	AA	AA	AC	AA	AA	AC	AA	AA	AA	AA	CC	AA
S1_37321618	G/A	1	37321618	+	NA	NA	NA	NA	NA	NA	GG	GG	GG	NN	GG	GG	GA	GA	NN	GG	GG	GA	GG	GA	GA	GG	GA	GG	GA	GG	GG	GG	NN	GG	GG	GG	GG	GG	GG	GA	GG	GG	GA	GG	GA	GG	GG	GG	GG
S1_37321622	G/A	1	37321622	+	NA	NA	NA	NA	NA	NA	GG	GA	GG	GG	GG	GA	GG	GG	GA	GG	GG	GG	GA	GG	GA	GG	GG	GA	GA	GA	GG	GG	GG	GG	GA	GG	GG	GG	GG	GG	GA	GA	GG	GG	GA	GA	GG	GG	GA
S1_37321631	C/G	1	37321631	+	NA	NA	NA	NA	NA	NA	CC	CC	CC	CC	CC	CG	CC	CC	CC	CC	CC	CC	CG	CG	CG	CC	CC	CG	CG	CG	CG	CG	CC	CG	CG	CG	CC	CG	CG	CC	CC	CG	CC	CC	CC	CG	CC	CG	CG
S1_37321637	C/T	1	37321637	+	NA	NA	NA	NA	NA	NA	CC	CT	CC	CC	CC	CT	CC	CC	CT	CC	CC	CC	CT	CT	CT	CC	CC	CT	CT	CT	CT	CT	CT	CT	CT	CT	CC	CT	CT	CC	CC	CT	CC	CC	CC	CT	CC	CT	CT
S1_37434677	C/T	1	37434677	+	NA	NA	NA	NA	NA	NA	CT	CC	CT	CT	TT	CC	CT	CT	CC	TT	CC	CC	CT	CC	CC	CT	CC	CC	CC	CT	CC	CT	CC	CT	CC	CT	CT	CT	CC	CC	CT	CC	CC	CT	CC	CC	CT	CT	CC
S1_37434704	C/T	1	37434704	+	NA	NA	NA	NA	NA	NA	CC	CT	CC	CT	CC	CC	CC	CC	CT	CC	CC	CC	CC	CC	CC	CC	CC	CC	CC	CC	CC	CC	TT	CC	CC	CC	CC	CC	CC	CC	CC	CC	CC	CC	CC	CC	CC	CC	CC
S1_37504896	T/C	1	37504896	+	NA	NA	NA	NA	NA	NA	TC	TT	TT	TT	TT	TT	TT	TC	TT	TT	TC	CC	TT	TC	TC	TT	CC	TT	CC	TC	CC	TT	TT	TT	TT	TT	NN	TT	TC	TC	TT	CC	TC	TC	TC	CC	TC	TT	TC
S1_37504908	C/G	1	37504908	+	NA	NA	NA	NA	NA	NA	CC	CC	CC	CC	CC	CC	CC	CC	CC	CC	CG	CC	CC	CC	CC	CC	CC	CC	CC	CC	CC	CC	CC	CC	CC	CC	NN	CC	CG	CG	CC	CC	CC	CC	CC	CC	CG	CC	CC
S1_37605358	G/C	1	37605358	+	NA	NA	NA	NA	NA	NA	GG	GC	GG	GG	GC	GG	GG	GG	GG	GC	GG	GG	GG	GG	GG	GG	CC	GG	GG	GG	GC	GG	GG	GC	GC	CC	GG	GC	GG	GC	GG	NN	GG	GC	GG	GG	GG	GG	GG
S1_37605364	G/A	1	37605364	+	NA	NA	NA	NA	NA	NA	GG	GG	GG	GA	GA	GG	GA	GG	GG	GG	GG	GA	GG	GA	AA	GG	GG	GG	GG	GG	GA	GA	GG	GA	GA	GG	GG	GA	GG	GA	GG	NN	GA	GG	GG	GG	GA	GG	GG
S1_37637214	C/G	1	37637214	+	NA	NA	NA	NA	NA	NA	CC	CC	CC	CC	CC	CC	CC	CC	CC	CC	CC	CC	CC	CG	CC	CC	GG	CC	CC	CC	CC	CC	CC	CC	GG	CG	CC	CG	CC	CC	CC	CC	CG	CG	CG	CG	CC	CC	CG
S1_37642016	G/A	1	37642016	+	NA	NA	NA	NA	NA	NA	GG	GG	GG	GG	GG	GG	GG	GG	GG	GG	GG	GG	GG	GA	GG	GG	AA	GG	GG	GG	GG	GG	GG	GG	GG	GG	GG	GG	GG	GG	GG	GG	GG	GG	GA	GG	GG	GG	GG
S1_37642080	T/A	1	37642080	+	NA	NA	NA	NA	NA	NA	TT	TT	TA	TT	TT	AA	TT	TT	TT	TT	TT	TT	TT	TT	TT	TT	TT	TT	TT	TA	AA	TA	TT	TT	TT	TT	TA	TT	TT	TA	TT	TT	TT	TA	TT	TT	TA	TA	TT
S1_37642933	A/G	1	37642933	+	NA	NA	NA	NA	NA	NA	AA	AG	AA	AA	AA	AA	AG	AA	AA	AA	AG	AA	AG	AA	AA	AG	AA	GG	GG	AG	AA	AA	AA	AA	AA	AA	AA	AA	AG	AA	AA	AA	AA	AA	AA	AA	AA	AG	AG
S1_37643708	T/C	1	37643708	+	NA	NA	NA	NA	NA	NA	TT	TT	TC	TT	TT	CC	TT	TT	TC	TT	TT	TT	TT	TT	TT	TT	TT	TT	TT	TT	CC	TC	TT	TT	TT	TT	TC	TT	TT	TC	TT	TT	TT	TC	TT	TT	TC	TC	TT
S1_37644051	C/A	1	37644051	+	NA	NA	NA	NA	NA	NA	CC	CA	CC	CC	CC	CC	CA	CA	CC	CC	CC	CC	CA	CC	CC	CC	CC	AA	CC	CC	CC	CC	CA	CC	CC	CC	CC	CC	CC	CC	CC	CC	CC	CC	CC	CC	CC	CA	CA
S1_37645626	T/G	1	37645626	+	NA	NA	NA	NA	NA	NA	TT	TT	TT	TT	TT	TT	TT	TT	TT	TT	TT	TT	TT	TT	TT	TT	TT	TT	TT	TT	TT	TT	TT	TT	TG	TG	TG	TG	TT	TT	TT	TT	TG	TG	TG	TT	TT	TT	TG
S1_38035849	A/G	1	38035849	+	NA	NA	NA	NA	NA	NA	AA	AG	AA	AG	GG	AA	AA	AG	AA	AA	AG	GG	AA	AA	GG	GG	AA	AA	AG	AA	AA	AG	AA	AA	AG	AA	AG	AG	AA	AG	AA	AA	AG	GG	AA	AA	AA	GG	AA
S1_38035856	A/G	1	38035856	+	NA	NA	NA	NA	NA	NA	AA	AG	AA	AG	GG	AA	AA	AG	AA	AA	AG	GG	AA	AA	GG	GG	AA	AA	AG	AA	AA	AG	AA	AA	AG	AA	AG	AG	AA	AG	AA	AA	AG	GG	AA	AA	AA	GG	AA
S1_38035887	A/G	1	38035887	+	NA	NA	NA	NA	NA	NA	AG	GG	AG	AG	GG	AA	AA	AG	AG	AA	AG	GG	AG	GG	GG	AG	AA	GG	AG	GG	AA	AG	GG	AG	GG	AA	AG	AG	AG	AG	AG	AA	AG	AG	AG	AG	AG	AG	AA
S1_38035901	C/A	1	38035901	+	NA	NA	NA	NA	NA	NA	CC	CA	CA	CA	AA	CC	CC	CA	CC	CC	CA	AA	CC	CA	AA	CA	CC	CC	CA	CC	CC	CA	CC	CA	CA	CC	CA	CA	CC	CA	CC	CC	CA	CA	CC	CC	CC	CA	CC
S1_38078354	T/G	1	38078354	+	NA	NA	NA	NA	NA	NA	TT	TT	TT	TT	TT	NN	TT	NN	TT	TT	TT	NN	TT	TT	TT	TT	TT	TT	NN	TT	TT	TT	TT	TT	TT	TT	TT	TT	TT	TT	TT	GG	TT	TG	TT	TT	TT	TG	GG
S1_38343135	G/A	1	38343135	+	NA	NA	NA	NA	NA	NA	GG	GG	GG	GG	GG	GA	GA	GG	GG	GG	GA	GG	GA	GA	GG	GG	GG	GA	GA	GG	GG	GG	GA	GG	GG	GA	GG	AA	NN	GG	GA	GG	GG	GG	GG	GA	GG	GG	GG
S1_38752857	T/C	1	38752857	+	NA	NA	NA	NA	NA	NA	TT	TC	TC	TT	TT	TT	TT	TT	TC	TC	TT	TT	TC	TT	CC	TT	CC	CC	TT	TT	TC	TC	TT	TT	TC	TT	TT	TT	TT	TC	TT	TT	TT	TT	TT	TT	TT	TC	TC
S1_38752886	T/C	1	38752886	+	NA	NA	NA	NA	NA	NA	CC	TT	CC	CC	TT	TT	TT	TC	TC	CC	TT	CC	CC	TC	CC	CC	CC	CC	TT	CC	TC	TC	TT	CC	CC	CC	TT	TC	TC	TC	CC	TT	CC	TT	TC	TT	CC	TC	TC
S1_38752903	C/T	1	38752903	+	NA	NA	NA	NA	NA	NA	TT	CC	TT	TT	CC	CC	CC	CT	CT	TT	CC	TT	TT	CT	TT	TT	TT	TT	CC	TT	CT	CT	CC	TT	TT	TT	CC	CT	CT	CT	TT	CC	TT	CC	CT	CC	TT	CT	CT
S1_38899189	G/A	1	38899189	+	NA	NA	NA	NA	NA	NA	GG	GG	GG	GG	GG	GA	AA	GA	GG	GG	GG	GG	GG	GG	GA	GG	GG	GG	GG	GG	GG	GG	GG	GG	GA	GG	GG	GG	NN	GG	GG	GG	GA	GA	GG	GG	GA	GG	AA
S1_39063547	A/G	1	39063547	+	NA	NA	NA	NA	NA	NA	AA	AA	AA	AA	AA	AG	GG	AA	AA	AA	AA	AA	AA	AA	AA	AA	AA	AA	AA	AA	AG	AA	AA	AA	GG	AA	AG	AA	AG	AA	AA	AA	GG	AG	AA	AA	AG	AA	AA
S1_39064901	T/G	1	39064901	+	NA	NA	NA	NA	NA	NA	TT	TT	TT	TT	TT	TT	TT	TT	TT	TT	TT	TT	TG	TT	TG	TT	TT	GG	TT	TT	TT	TG	TG	TT	TT	TT	TT	TT	TT	GG	TT	GG	TT	TT	TT	TT	TT	TT	TT
S1_39064943	G/A	1	39064943	+	NA	NA	NA	NA	NA	NA	GG	GG	GG	GG	GG	GA	AA	GG	GG	GG	GG	GG	GG	GG	GG	GG	GG	GG	GG	GG	GA	GG	GG	GG	AA	GG	GA	GG	GG	GG	GG	GG	AA	GA	GG	GG	GG	GG	GG
S1_39080403	G/A	1	39080403	+	NA	NA	NA	NA	NA	NA	GG	GG	GG	GA	GG	GA	GA	GG	GG	GG	GG	GG	GG	GA	GA	GG	GG	GG	GG	GA	GA	GG	GG	GG	GA	GG	GG	GG	GG	GG	GG	GG	GA	GG	GA	GA	GG	GA	GA
S1_39080427	A/G	1	39080427	+	NA	NA	NA	NA	NA	NA	AA	AA	AA	AA	AA	AA	AA	AA	AA	AA	AA	AA	AA	AA	AA	AA	AA	AA	AA	AA	AA	AA	AA	AA	AG	AA	AG	AA	AG	AA	AA	AA	AG	AG	AA	AA	AA	AA	AA
S1_39088119	A/G	1	39088119	+	NA	NA	NA	NA	NA	NA	GG	GG	GG	AG	AG	AG	AA	AG	GG	GG	GG	GG	AA	AG	AA	GG	GG	AA	GG	AG	AG	AA	AG	GG	AA	GG	AA	AG	AG	AA	GG	AA	AA	AA	AG	AA	AG	AA	AA
S1_39202777	A/G	1	39202777	+	NA	NA	NA	NA	NA	NA	AG	AG	AG	AG	AG	AG	AG	AA	AA	AG	AA	AG	AG	AG	AG	AG	AG	AG	AG	AG	AG	AG	AA	AA	AG	AG	AG	AA	AA	AG	AG	GG	AG	AG	AG	AG	NN	AG	AG
S1_39203426	A/G	1	39203426	+	NA	NA	NA	NA	NA	NA	AA	AA	AA	AA	AA	AA	AA	AA	AA	AA	AA	AA	AA	AA	AA	AA	AA	AA	AA	AG	AA	AA	NN	AA	AA	AA	AA	AA	AA	AA	AA	AA	AG	AG	AA	AA	AA	AG	AA
S1_39232411	C/T	1	39232411	+	NA	NA	NA	NA	NA	NA	CT	CC	CC	CT	CC	CC	CC	CC	CT	CC	CC	TT	CC	CT	CC	TT	CC	CC	CT	CT	CC	CC	CC	CT	CC	CC	CC	CT	CC	CC	CC	CC	CC	CC	CC	CC	CC	CC	CC
S1_39240376	A/T	1	39240376	+	NA	NA	NA	NA	NA	NA	AA	AA	AA	AA	AA	AA	AA	AT	AA	AA	AA	AA	AA	AA	AT	AA	AA	AA	AA	AA	AA	AA	AA	AT	AA	AA	TT	AA	AA	AA	AA	AA	TT	TT	AA	AT	AA	TT	TT
S1_39240389	T/C	1	39240389	+	NA	NA	NA	NA	NA	NA	TT	TT	TC	TC	TT	TC	CC	TT	TT	TC	TC	TT	TC	TC	TT	TT	TT	TT	TC	TT	TC	TT	TC	TT	TC	TC	TT	TT	TC	TT	TC	TT	TT	TT	TT	TC	TT	TT	TT
S1_40133259	A/G	1	40133259	+	NA	NA	NA	NA	NA	NA	AA	AA	AA	AA	AA	AA	AA	NN	AA	AA	AA	AA	AA	AA	AA	AG	AA	AA	AG	AA	AA	AA	AA	AA	AG	AA	AA	AG	AA	AG	AA	AA	AA	AG	AG	AG	AG	AG	AG
S1_40303144	G/T	1	40303144	+	NA	NA	NA	NA	NA	NA	GT	GG	GG	GG	GG	GG	GG	GG	GT	GT	GG	GG	GT	GG	GG	GG	GG	TT	GG	GG	GG	GG	GG	GT	GG	GG	GG	GG	GG	GG	GT	GT	GG	GG	GG	GG	GG	GG	GG
S1_40303156	G/T	1	40303156	+	NA	NA	NA	NA	NA	NA	GT	GG	GG	GG	GG	GG	GG	GG	GT	GT	GG	GG	GT	GG	GG	GG	GG	TT	GG	GG	GG	GG	GG	GT	GG	GT	GG	GG	GG	GG	GT	TT	GG	GG	GG	GG	GG	GG	GG
S1_40356160	C/T	1	40356160	+	NA	NA	NA	NA	NA	NA	CC	CC	CT	CC	CC	CC	CC	CT	CC	CC	CC	CC	CC	CC	CT	CC	CC	CC	CC	CC	CC	CC	CC	CC	CT	CC	NN	CC	CT	CC	CC	CC	CC	TT	CT	CC	CT	CT	CT
S1_40356822	G/A	1	40356822	+	NA	NA	NA	NA	NA	NA	GG	GG	GG	GG	GG	GA	GG	GG	GG	GG	GG	GG	GG	GG	GG	GG	GG	GG	GA	GG	GG	GG	GG	GG	GG	GG	GA	GA	GG	GG	GG	GG	GA	GG	GA	GG	GG	GG	GG
S1_40366868	T/C	1	40366868	+	NA	NA	NA	NA	NA	NA	TC	TT	TC	TT	TT	TC	TT	TC	TT	TT	TT	TT	TT	TT	TC	TT	TT	TT	TC	TC	TT	TT	TC	TT	TT	TC	CC	TT	TC	TT	TC	TT	TC	TC	TC	TT	TC	CC	CC
S1_40417354	C/G	1	40417354	+	NA	NA	NA	NA	NA	NA	CC	CG	CC	GG	CG	CC	NN	CC	CC	CC	GG	GG	GG	GG	GG	GG	GG	GG	CG	CC	CC	CG	GG	CG	GG	CC	CC	CG	CG	GG	CC	GG	CC	CC	CC	CG	CG	CC	CC
S1_40461187	C/T	1	40461187	+	NA	NA	NA	NA	NA	NA	CC	CC	CC	CC	CC	CT	CT	CC	CC	CC	CC	CC	CC	CC	CC	CC	CC	CC	CC	CT	CC	CC	CC	CC	CC	CC	CC	CC	CC	CC	CC	CC	CC	CC	CT	CC	CC	CC	CC
S1_40463212	T/C	1	40463212	+	NA	NA	NA	NA	NA	NA	TT	TT	TT	TT	TT	TT	TT	TT	TT	TC	TT	TT	TC	CC	TT	TT	TT	CC	TT	TT	TC	TT	TT	TC	TC	TT	TT	TT	TT	TC	TT	TT	TT	TC	TT	TT	TT	TT	TT
S1_40463218	G/A	1	40463218	+	NA	NA	NA	NA	NA	NA	GG	GG	GG	GG	GG	GG	GG	GG	GG	GA	GG	GG	GA	AA	GG	GG	GG	AA	GG	GG	GA	GG	GG	GA	GA	GG	GG	GG	GG	GA	GG	GG	GG	GA	GG	GG	GG	GG	GG
S1_40539124	T/C	1	40539124	+	NA	NA	NA	NA	NA	NA	TT	CC	CC	TC	TT	TC	TT	NN	TC	TC	TT	TC	TT	TT	TC	TT	CC	TT	TT	CC	TT	TC	TC	TC	TC	TT	TT	TT	TC	TT	TT	TT	TC	TT	CC	TT	TT	TT	TC
S1_40539145	A/G	1	40539145	+	NA	NA	NA	NA	NA	NA	AA	GG	GG	AG	AA	AG	AA	NN	AG	GG	AA	AG	AA	AG	AG	AA	GG	AA	AA	GG	AA	AG	AG	AG	AG	AA	AA	AA	AG	AG	AA	AA	AG	AG	GG	AA	AG	AA	AG
S1_40557041	A/T	1	40557041	+	NA	NA	NA	NA	NA	NA	AA	AT	AT	AT	AT	AT	AT	AT	AT	AT	AT	AT	AA	AA	AT	AA	TT	AA	AT	TT	AT	AT	AT	AT	TT	AA	AA	AA	AA	AA	AA	AA	AT	AT	TT	AA	AA	AA	AA
S1_40558899	G/C	1	40558899	+	NA	NA	NA	NA	NA	NA	GG	GC	GC	GC	GC	GC	GG	GC	GC	GC	GC	GC	GG	GG	GC	GG	CC	GG	GC	GC	GC	GC	GC	GC	CC	GG	GG	GG	GG	GG	GG	GG	GC	GG	CC	GG	GG	GG	GG
S1_40559231	T/G	1	40559231	+	NA	NA	NA	NA	NA	NA	TT	TG	TG	TG	TG	TG	NN	TT	TG	TG	TG	NN	TT	TT	TG	TT	GG	TT	TG	TG	TG	TG	TG	TG	GG	TT	TT	TT	TT	TT	TT	TT	TG	TT	GG	TT	TT	TT	TT
S1_40559257	A/G	1	40559257	+	NA	NA	NA	NA	NA	NA	AA	AG	AG	AG	AG	AG	NN	AA	AG	AG	AG	NN	AA	AA	AG	AA	GG	AA	AG	AG	AG	AG	AG	AG	GG	AA	AA	AA	AA	AA	AA	AA	AG	AA	GG	AA	AA	AA	AA
S1_40559302	C/T	1	40559302	+	NA	NA	NA	NA	NA	NA	CC	CT	CT	CT	CT	CT	CC	CT	CT	CT	CT	CT	CC	CC	CT	CC	TT	CC	CT	CT	CT	CT	TT	CC	TT	CC	CC	CC	CC	CC	CC	CC	CT	NN	TT	CC	CC	CC	CC
S1_40581743	T/C	1	40581743	+	NA	NA	NA	NA	NA	NA	CC	TT	TC	TC	TT	CC	TC	NN	TC	TT	TC	CC	CC	TC	TT	CC	CC	CC	TC	TT	TC	CC	TC	TC	TC	CC	CC	TC	TT	TT	CC	TT	TT	TT	TT	TC	TT	CC	TC
S1_40581805	G/T	1	40581805	+	NA	NA	NA	NA	NA	NA	GG	GG	GG	GG	GG	GG	GT	GG	GG	GG	GG	GG	GG	GT	GG	GG	GG	GG	GT	GG	GT	GG	GG	GG	GG	GG	GG	GG	GT	GT	GG	GG	GG	GT	GT	GG	GT	GG	GT
S1_40584692	T/C	1	40584692	+	NA	NA	NA	NA	NA	NA	TT	TT	TT	TT	TT	TT	TT	TT	TT	TT	TT	TT	TT	TT	TT	TT	TT	TT	TC	CC	TC	TT	TT	TT	TT	TT	TC	TT	TC	TC	TT	TT	TT	CC	TT	TT	TC	TC	TC
S1_40838783	C/T	1	40838783	+	NA	NA	NA	NA	NA	NA	CC	CC	CC	CC	CC	CC	CC	CC	CC	CC	CC	CC	CT	CC	CC	CC	TT	TT	CC	CT	TT	CC	CC	CC	CT	CC	CT	CC	CC	CC	CC	CC	CC	CC	CC	CC	CC	CC	CC
S1_40838800	T/A	1	40838800	+	NA	NA	NA	NA	NA	NA	TT	TT	TT	TT	TT	TT	TT	TT	TT	TT	TT	TT	TA	TT	TT	TT	AA	AA	TT	TA	AA	TT	TT	TT	TA	TT	TA	TT	TT	TT	TT	TT	TT	TT	TT	TT	TT	TT	TT
S1_40946854	G/A	1	40946854	+	NA	NA	NA	NA	NA	NA	GG	GG	GG	GG	GG	GG	GG	GG	GG	GG	GG	GG	GG	GG	GG	GG	GG	GG	GG	GG	GG	GA	GG	GG	GG	GA	GA	GG	GG	GA	GG	GG	GG	GA	GG	GG	GG	GA	GG
S1_40954239	G/A	1	40954239	+	NA	NA	NA	NA	NA	NA	GA	GG	GA	GA	AA	GG	GA	GA	GG	GA	GA	GG	GG	GG	GG	AA	GG	GG	AA	GA	GG	GG	GA	GA	GA	GG	GG	GA	GG	GG	AA	GG	GA	NN	GA	GA	GA	GG	GG
S1_42081896	A/G	1	42081896	+	NA	NA	NA	NA	NA	NA	AA	AG	AA	AG	AA	AA	AA	AA	AA	GG	AA	AG	AA	AG	AA	AA	AA	AA	AA	AA	AA	AG	AA	AG	GG	AA	AA	AG	AA	AA	AA	AA	AG	AA	AG	AA	AA	AA	AG
S1_42082420	T/C	1	42082420	+	NA	NA	NA	NA	NA	NA	TT	TC	TC	TC	TC	TT	TT	TT	TT	CC	TT	TC	TC	CC	TT	TT	TT	TT	TT	TC	TT	TC	TT	CC	CC	TT	TT	TC	TC	TT	TT	TT	TC	TT	TC	TT	TT	TT	TC
S1_42082423	A/C	1	42082423	+	NA	NA	NA	NA	NA	NA	AA	AC	AA	AA	AA	AA	CC	AA	AA	AA	AC	AC	AA	AA	AA	AC	AA	AA	AC	AA	AA	AC	CC	AA	AA	CC	AC	AA	AC	CC	AA	CC	AC	AC	AA	CC	CC	CC	AC
S1_42083180	C/G	1	42083180	+	NA	NA	NA	NA	NA	NA	CC	CG	CG	CG	GG	CG	CC	CC	CC	GG	CC	CC	CG	CG	CC	CC	CC	CC	CC	NN	CC	CG	CC	CG	GG	CC	CC	CG	CG	CC	CC	CC	CG	CC	CG	CC	CC	CC	CG
S1_42084082	G/T	1	42084082	+	NA	NA	NA	NA	NA	NA	GG	GT	GG	GT	GG	GG	GG	GG	GG	GT	GG	GG	GG	GG	GG	GG	GG	GG	GG	GG	GG	GG	GG	GG	GT	GG	GG	GG	GG	GG	GG	GG	GT	GG	GG	GG	GG	GG	GG
S1_42094875	G/T	1	42094875	+	NA	NA	NA	NA	NA	NA	GG	GG	GG	GG	NN	GT	GG	GG	GG	TT	GG	GG	GG	TT	GG	GG	GG	GG	GG	GT	GG	GT	GG	TT	TT	GG	GG	GT	GG	GG	GG	GG	TT	GT	GG	GG	GG	GG	GT
S1_42322108	C/T	1	42322108	+	NA	NA	NA	NA	NA	NA	CC	CC	CC	CT	CC	CC	CC	CC	CC	CC	CC	CC	CC	CC	CC	CC	CC	CC	CC	CC	CC	CT	CC	CC	CC	CC	CC	CC	CC	CC	CC	CC	CC	CC	CC	CC	CC	CT	CC
S1_42329999	A/G	1	42329999	+	NA	NA	NA	NA	NA	NA	AA	AA	AA	AA	AA	AA	AA	AA	AA	AA	AA	AA	AA	AA	AA	AA	AA	AA	AA	AA	NN	AA	AA	AA	AA	AG	AA	AA	AG	AG	AA	AA	AA	AA	AA	AA	AA	AA	AA
S1_42359820	T/C	1	42359820	+	NA	NA	NA	NA	NA	NA	TT	TT	TT	TT	TT	TC	TT	TT	TC	TC	TC	TT	TC	NN	TT	TT	TT	TT	TC	TT	TC	TT	TC	TC	TT	TT	NN	TT	TT	TT	TT	TT	TT	TT	TT	TT	TT	TT	TT
S1_42365576	T/G	1	42365576	+	NA	NA	NA	NA	NA	NA	TT	TG	TG	TT	TT	TT	TT	TT	TT	TT	TT	TG	TT	TG	TT	TG	TT	TT	TT	TG	TG	TT	TG	TT	TT	TT	TT	TT	TT	TT	TT	GG	TT	TT	TT	TT	TT	TT	TT
S1_42446943	A/G	1	42446943	+	NA	NA	NA	NA	NA	NA	AA	AG	AG	AA	AA	AA	AA	AA	AA	AA	AA	AG	AA	GG	AA	AG	AA	AA	AA	AA	AG	AA	AG	AG	AA	AA	AA	AA	AA	AA	AA	GG	AA	AA	AA	AA	AA	AA	AA
S1_42945806	A/G	1	42945806	+	NA	NA	NA	NA	NA	NA	AA	AA	AA	AA	AA	AG	AA	AA	AG	AG	AG	AA	AG	AA	AA	AA	AA	AA	AG	AA	AG	AA	AG	AG	AA	AA	AA	AA	AA	AA	AA	AA	AA	AA	AA	AA	AA	AA	AA
S1_43005206	A/G	1	43005206	+	NA	NA	NA	NA	NA	NA	AA	AG	AG	AA	AA	AA	AG	AA	AA	AA	AA	AG	AA	AG	AA	AA	AA	AA	AG	AG	AG	AA	AA	AA	AG	AA	NN	AA	AA	AA	AA	AA	AA	AA	AA	AA	AA	AA	AA
S1_43212993	C/G	1	43212993	+	NA	NA	NA	NA	NA	NA	CC	CG	CG	CG	CC	CC	NN	CC	CC	CC	CC	CG	CC	CG	CC	CC	CC	CC	CC	CG	CC	CC	CG	CC	CG	CC	NN	CC	CC	CC	CC	CC	CG	CC	CC	CC	CC	CC	CC
S1_43213167	A/T	1	43213167	+	NA	NA	NA	NA	NA	NA	AA	AT	AT	AT	AA	AA	AA	AA	AA	AA	AA	AT	AA	AA	AA	AA	AA	AA	AA	AT	AA	AA	AT	AA	AT	AA	AA	AA	AA	AA	AA	AA	AT	AA	AA	AA	AA	AA	AA
S1_43504975	A/G	1	43504975	+	NA	NA	NA	NA	NA	NA	AA	AA	AA	AA	AA	AG	AA	AA	AG	AG	AA	AA	AA	AA	AA	AA	AA	AA	AG	AA	AG	AA	AG	AG	AA	AA	AA	AA	AA	AA	AA	AA	AA	AA	AA	AA	AA	AA	AA
S1_43595937	T/A	1	43595937	+	NA	NA	NA	NA	NA	NA	TT	TT	TT	TT	TT	TT	TT	TT	TT	TT	TT	NN	TT	TA	TT	TA	TT	TT	TT	NN	TA	TT	TA	TT	TT	TT	TT	TT	TT	TT	TT	AA	TT	TT	TT	TT	TT	TT	TT
S1_43602114	A/G	1	43602114	+	NA	NA	NA	NA	NA	NA	AA	AA	AA	AG	AG	AG	AG	AA	AG	AG	AG	AA	AG	AA	AA	AA	GG	GG	AG	AA	AA	AA	AA	AA	AA	AA	AA	AA	AA	AA	AG	AA	AA	AA	AA	AA	AA	AA	AG
S1_44091778	C/T	1	44091778	+	NA	NA	NA	NA	NA	NA	CT	CC	TT	CC	CC	CC	CC	CC	CC	CC	CT	CC	CC	CT	CT	CC	CC	CC	CC	CC	CC	CC	CC	CC	CC	CC	CC	CC	CC	CC	CT	CC	CC	NN	CC	CC	CC	CC	CC
S1_44093057	G/A	1	44093057	+	NA	NA	NA	NA	NA	NA	GG	GG	GG	GG	GG	GG	GG	GG	GG	GG	GG	GG	GG	GG	GG	GG	GG	GG	GG	GG	GG	GA	GG	GG	GA	GG	GA	AA	AA	AA	GA	GG	AA	GA	GA	AA	GA	GA	GA
S1_44334457	A/T	1	44334457	+	NA	NA	NA	NA	NA	NA	AA	AA	AA	AA	AA	AA	AA	AA	AA	AA	AA	AA	AA	AA	AA	AA	AA	AA	AA	AA	AA	AA	AA	AA	AA	AA	TT	AA	AA	AA	AT	TT	AA	AT	AA	AA	AT	AA	AT
S1_44334469	G/T	1	44334469	+	NA	NA	NA	NA	NA	NA	GT	GG	GT	GG	GG	GG	GG	GG	GG	GT	GT	GG	GG	GT	GT	GG	GG	GG	GG	GG	GG	GG	GG	GG	GG	GG	GG	GG	GG	GG	GT	GG	GG	GG	GG	GG	GG	GG	GG
S1_44334481	G/C	1	44334481	+	NA	NA	NA	NA	NA	NA	GC	GG	GC	GC	GG	GG	GG	GG	GG	GC	GC	GG	GG	GC	GC	GG	GG	GG	GG	GG	GG	GG	GG	GG	GG	GC	GG	GG	GG	GG	GC	GG	GG	GC	CC	GG	GG	GG	GG
S1_44346766	G/A	1	44346766	+	NA	NA	NA	NA	NA	NA	GA	AA	GA	AA	AA	AA	AA	AA	AA	GA	GA	AA	AA	GA	AA	AA	AA	AA	AA	GA	AA	GG	AA	AA	GA	AA	GG	GG	GG	GG	GG	GG	GA	GG	GG	GG	GA	GA	GG
S1_44352525	T/C	1	44352525	+	NA	NA	NA	NA	NA	NA	CC	TC	CC	TC	CC	CC	CC	CC	CC	CC	CC	CC	CC	CC	TC	TC	TT	CC	CC	TC	CC	TC	CC	TC	TT	CC	TT	TT	TT	TT	TC	TT	TT	TC	TC	TT	TT	TT	TT
S1_44357553	C/A	1	44357553	+	NA	NA	NA	NA	NA	NA	CA	CA	CA	CA	AA	AA	AA	AA	AA	CA	AA	AA	AA	CA	CA	CA	CC	AA	AA	AA	AA	CC	AA	CC	CC	CC	CC	CC	CC	CC	CC	CC	CC	NN	CC	CC	CC	CC	CC
S1_44357574	G/A	1	44357574	+	NA	NA	NA	NA	NA	NA	AA	GA	AA	GA	AA	AA	AA	AA	AA	AA	AA	AA	AA	AA	GA	GA	GG	AA	AA	AA	AA	GA	AA	GG	GG	AA	GG	GG	GG	GG	GA	GG	GG	NN	GG	GG	GG	GG	GG
S1_44358570	A/T	1	44358570	+	NA	NA	NA	NA	NA	NA	AA	AA	AA	AA	AA	AA	AA	AA	AA	AA	AA	AA	AA	AA	AA	AA	AA	AA	AA	AA	AA	AA	AA	AA	AA	AA	AA	TT	TT	AT	AA	AA	AA	AA	AA	TT	AA	AA	AT
S1_44358979	G/A	1	44358979	+	NA	NA	NA	NA	NA	NA	GG	GG	GG	GG	GG	GG	GG	GG	GG	GG	GG	GG	GG	GG	GG	GG	GG	GG	GG	GG	GG	GG	GG	GG	GG	GA	GG	GG	GG	GG	GG	GG	GG	GA	GA	GG	GG	GG	GG
S1_44441597	G/A	1	44441597	+	NA	NA	NA	NA	NA	NA	GG	GG	GG	GG	GG	GG	GG	GG	GG	GG	GG	GG	GG	GG	GG	GG	GG	GG	GG	GG	GG	GG	GG	GG	GG	GG	AA	GG	GG	GA	GA	AA	GA	GA	GA	GG	GA	GG	GA
S1_44460686	C/T	1	44460686	+	NA	NA	NA	NA	NA	NA	CC	CT	CC	CC	CC	CC	CC	CC	CC	CC	CC	CC	CC	CC	CC	CC	CC	CT	CC	CC	CC	CC	CC	CC	CC	CC	TT	TT	TT	TT	CT	TT	CT	CT	CT	TT	CT	CC	CT
S1_44460693	T/C	1	44460693	+	NA	NA	NA	NA	NA	NA	TC	TC	TC	TC	CC	TC	CC	CC	CC	TC	CC	CC	CC	TC	TC	TC	TT	TC	CC	TC	CC	TT	CC	TT	TT	TT	TT	TT	TT	TT	TT	TT	TT	TT	TT	TT	TT	TT	TT
S1_44544366	A/G	1	44544366	+	NA	NA	NA	NA	NA	NA	AA	AG	AA	AA	AA	AA	AA	NN	AA	AA	AA	AG	AA	AA	AA	AG	AA	AA	AA	AA	AG	AG	AA	AG	AG	AG	AA	AA	AA	AA	AA	AA	AA	AA	AA	AA	AA	AA	AG
S1_44558842	T/C	1	44558842	+	NA	NA	NA	NA	NA	NA	TC	TC	TT	TC	TC	TT	TT	TT	TC	TC	TT	TC	TC	TC	TC	TC	TT	TT	TC	TC	TC	TT	TC	TC	TT	TC	TC	TC	TT	TC	TC	TC	TC	TC	TC	TC	TC	TC	TC
S1_44558847	T/A	1	44558847	+	NA	NA	NA	NA	NA	NA	TA	TA	TT	TA	TA	TT	TT	TT	TA	TA	TT	TA	TA	TA	TA	TA	TT	TT	TA	TA	TA	TT	TA	TA	TT	TA	TA	TA	TT	TA	TA	TA	TA	TA	TA	TA	TA	TA	TA
S1_44895146	C/T	1	44895146	+	NA	NA	NA	NA	NA	NA	CC	CC	CC	CC	CC	CT	TT	CC	CT	CC	CT	CC	TT	CT	CT	CC	TT	TT	CC	CT	CC	CC	CC	CC	NN	CT	CC	CC	TT	CT	CC	TT	CC	CC	CC	CT	CC	NN	CC
S1_44895958	A/G	1	44895958	+	NA	NA	NA	NA	NA	NA	AA	AA	AA	AA	AA	AA	AA	AA	AA	AA	AA	AA	AA	AA	AG	AA	GG	AA	AA	AG	AA	AA	AA	AA	AA	AG	AA	AA	AA	AG	AA	GG	AA	AA	AA	AG	AG	AA	AA
S1_44896518	G/A	1	44896518	+	NA	NA	NA	NA	NA	NA	GG	GG	GG	GG	GG	GG	GG	GG	GG	GG	GG	GG	GG	GG	GG	GG	GG	GG	GG	GG	GG	GG	GG	GG	GG	GG	GG	GA	GG	GG	GG	GG	GG	GG	GG	GG	GA	GG	GA
S1_44922130	A/G	1	44922130	+	NA	NA	NA	NA	NA	NA	AA	AA	AA	AA	AA	AA	AA	AA	AA	AA	AA	AA	AA	AA	AA	AA	AA	AA	AA	AA	AA	AA	AA	AA	AA	AA	AG	AA	AA	AA	AA	AA	AA	AG	AA	AA	AA	AA	AG
S1_45093652	C/T	1	45093652	+	NA	NA	NA	NA	NA	NA	TT	TT	CC	CC	CC	CT	CC	CC	CC	CC	CC	TT	CC	CT	CC	CT	CC	CC	CC	CT	CC	CT	CT	CT	TT	CT	CC	CT	CT	CT	CC	CC	CT	CC	TT	CC	CT	CT	CT
S1_45093655	A/G	1	45093655	+	NA	NA	NA	NA	NA	NA	AA	AA	AG	AG	AA	AA	GG	AA	AA	AG	AG	AA	AG	AA	AG	AG	GG	GG	AA	AG	AA	AA	AA	AG	AA	AG	AA	AG	AA	AA	AG	AA	AG	GG	AA	GG	AG	AG	AA
S1_45093703	T/C	1	45093703	+	NA	NA	NA	NA	NA	NA	TT	TT	TC	TC	TT	TT	CC	TT	TT	TC	TC	TT	TC	TT	TC	TC	TC	CC	TT	TC	TT	TT	TT	TC	TT	TC	TT	TC	TT	TT	TC	TT	TC	NN	TT	TC	TC	TC	TT
S1_45093714	G/A	1	45093714	+	NA	NA	NA	NA	NA	NA	AA	AA	GG	GG	GG	GA	GG	GG	GG	GG	GG	AA	GG	GG	GG	GA	GA	GG	GG	GA	GG	GA	GA	GA	AA	GA	GG	GA	GA	GA	GG	GG	GA	NN	GA	GG	GA	GA	AA
S1_45244777	A/T	1	45244777	+	NA	NA	NA	NA	NA	NA	AA	AA	AT	AA	TT	AT	AA	AA	TT	AT	AT	AA	AT	AT	AT	AA	AA	AA	AT	AA	TT	AA	AT	AA	AA	AA	AA	AA	AA	AA	AA	AA	AA	AA	AA	AA	AA	AA	AA
S1_45303671	T/C	1	45303671	+	NA	NA	NA	NA	NA	NA	TT	TT	TT	TC	TT	TT	TT	TT	TT	TT	TT	TT	TT	TT	TT	TT	CC	TT	TT	TT	TT	TT	TT	TT	CC	TT	TT	TC	TT	TT	TT	TT	TC	TC	TC	TT	TT	TC	TC
S1_45519128	C/G	1	45519128	+	NA	NA	NA	NA	NA	NA	CC	CC	CC	CC	CC	CC	CC	CC	CC	CC	NN	CC	CC	CC	CC	CC	CC	NN	CC	CC	CC	CC	NN	CC	CC	CC	CC	CC	CC	CC	CC	CC	CC	CC	CC	CC	CG	CG	CC
S1_45551506	G/C	1	45551506	+	NA	NA	NA	NA	NA	NA	GG	GG	GC	GG	GG	GG	GG	GG	GG	GG	GG	GG	GG	GC	GG	GC	GG	GG	GG	GC	GG	GG	GG	GC	GC	GG	GG	GG	GG	GG	GG	GG	GG	GG	GG	GG	GG	GC	GG
S1_45551514	T/A	1	45551514	+	NA	NA	NA	NA	NA	NA	TT	TT	TA	AA	TA	AA	TA	TT	AA	AA	AA	TT	AA	TA	TA	TA	AA	AA	TA	TA	TA	TT	TA	TA	TA	TT	TT	TT	TT	TT	TA	TT	TT	TT	TT	TT	TT	TA	TT
S1_45588475	C/G	1	45588475	+	NA	NA	NA	NA	NA	NA	CC	CC	CG	GG	CG	GG	CC	CC	GG	GG	GG	CC	GG	CG	CG	CG	GG	GG	CG	CC	GG	CC	GG	CG	CG	CC	CC	CC	CC	CC	CG	NN	CC	CC	CC	CC	CC	CG	CC
S1_45588525	T/G	1	45588525	+	NA	NA	NA	NA	NA	NA	TT	TG	TG	GG	TG	GG	TG	TT	GG	GG	GG	TG	GG	TG	TG	TG	GG	GG	GG	TG	GG	TT	GG	TG	TG	TT	TT	TT	TG	TT	TG	GG	TT	TT	TT	TT	TT	TG	TT
S1_45707851	G/A	1	45707851	+	NA	NA	NA	NA	NA	NA	GA	GG	GA	GG	GG	GG	GG	GA	GA	GA	GG	GG	GG	GG	GA	GA	GG	GG	GG	NN	GG	GG	GG	GG	GG	GA	GG	GG	GG	GG	GG	GA	GG	GG	GA	GG	GA	GG	GA
S1_45707969	T/C	1	45707969	+	NA	NA	NA	NA	NA	NA	TT	TT	TC	TT	TT	TT	TT	TT	TT	TT	TT	TT	TT	TC	TT	TC	TT	TT	TT	TC	TT	TT	TT	TC	TC	TT	TT	TT	TT	TT	TT	TT	TT	TT	TT	TT	TT	TT	TT
S1_45708031	A/C	1	45708031	+	NA	NA	NA	NA	NA	NA	AC	AA	AC	AA	AA	AA	AA	AC	AC	AC	AA	AA	AA	AA	AC	AC	AA	AA	AA	AC	AA	AC	AA	AA	AA	AA	AA	AA	AA	AA	AA	AC	AA	AA	AC	AA	AC	AA	AC
S1_45755833	A/C	1	45755833	+	NA	NA	NA	NA	NA	NA	AA	AA	AA	AA	AA	AA	AA	AA	AA	AA	AA	AA	AA	AA	AA	AA	AA	AA	AA	AA	AA	AA	AA	AA	AA	AC	AC	AA	AC	AC	AA	AA	AA	AA	AC	AA	AA	AA	AA
S1_45757570	A/G	1	45757570	+	NA	NA	NA	NA	NA	NA	AA	AG	AA	GG	AG	GG	AG	AA	GG	GG	GG	AG	GG	AG	AA	AG	GG	GG	GG	GG	GG	AA	GG	AG	AG	AA	NN	AA	GG	AA	AG	AA	AA	NN	AA	AA	AG	AG	AA
S1_45863228	G/C	1	45863228	+	NA	NA	NA	NA	NA	NA	GG	GG	GG	GG	GG	GG	GC	GG	GG	GG	GG	GG	GG	NN	GC	GC	GC	GG	GG	GG	GC	GG	GG	GG	GG	GC	GC	GC	GG	GC	GC	NN	GG	GC	GC	GC	GG	GC	GC
S1_45996536	C/T	1	45996536	+	NA	NA	NA	NA	NA	NA	CC	CT	CT	CT	CT	TT	CT	CC	TT	TT	TT	CT	CT	CT	CC	CT	TT	TT	CT	CT	CT	CC	TT	TT	CC	CC	CC	CC	NN	CC	CT	CC	CC	CC	CC	CC	CC	CC	CT
S1_46043135	A/G	1	46043135	+	NA	NA	NA	NA	NA	NA	GG	AG	AG	AA	AG	AG	AG	GG	AG	AA	AA	AG	AG	AG	GG	AG	AA	AA	AG	AG	AG	AG	AG	AG	AA	AG	AA	GG	AA	AG	AG	AA	GG	AG	AG	AG	AG	AG	AA
S1_46107171	A/G	1	46107171	+	NA	NA	NA	NA	NA	NA	AA	AA	AA	GG	AG	AA	AG	AA	AG	GG	GG	AA	AA	AA	AA	AA	GG	GG	AG	AA	AA	AG	AA	AA	GG	AG	GG	AA	GG	AG	AG	GG	AA	AG	AG	AG	AG	AG	GG
S1_46110729	T/A	1	46110729	+	NA	NA	NA	NA	NA	NA	TT	TT	TT	TT	TT	TT	NN	TT	TT	TT	TT	TT	TA	TT	TT	TT	TT	TT	TA	TT	TT	TT	TT	TT	TA	TA	AA	TT	TT	TA	TT	TT	TA	TA	AA	AA	AA	AA	TA
S1_46266478	C/T	1	46266478	+	NA	NA	NA	NA	NA	NA	CC	CC	CC	CC	CC	CC	CC	CC	CC	CC	NN	CC	CC	CC	TT	CT	TT	NN	CT	CC	CC	CC	CC	CT	CC	CT	CC	CC	CC	TT	CT	CC	CT	CT	CC	CC	CC	CC	CC
S1_46389580	C/G	1	46389580	+	NA	NA	NA	NA	NA	NA	CC	CC	CC	CG	CC	CC	CC	CC	CC	CC	CG	CC	CC	CC	CC	CC	CC	CC	CC	CC	CC	CC	CC	CC	CC	CC	CG	CG	CC	CC	CC	GG	CC	CC	CG	CG	CC	CC	CC
S1_46538422	C/T	1	46538422	+	NA	NA	NA	NA	NA	NA	CT	CC	CC	CC	CC	CC	CC	CT	CC	CC	NN	CC	TT	CC	CC	CT	CC	CC	CC	CC	CC	CT	TT	CC	CT	CC	CT	TT	CT	CT	CC	TT	CT	CC	CT	CT	TT	CC	CT
S1_47313775	C/A	1	47313775	+	NA	NA	NA	NA	NA	NA	CC	CC	CC	CA	CA	CC	CA	CC	CC	CA	CC	CA	CC	CC	CC	CC	AA	CC	CC	NN	CC	CA	CC	CC	CC	CA	AA	CA	CA	CC	CC	AA	CA	AA	CC	CC	CC	CA	CC
S1_47629297	C/T	1	47629297	+	NA	NA	NA	NA	NA	NA	CC	CT	CT	CT	CT	CT	CT	CC	CC	CC	CC	CC	CC	CT	CC	CC	CC	CC	CC	CC	CC	CT	CC	CT	CC	CT	CC	CT	CT	CC	CC	CT	TT	CT	CC	CC	CC	CC	CT
S1_47629310	G/A	1	47629310	+	NA	NA	NA	NA	NA	NA	AA	GA	GG	GG	GG	GA	GG	GA	AA	GA	GA	GA	GA	GA	GG	AA	GG	AA	GA	GA	GG	GA	GA	GG	AA	GA	AA	GG	GG	GG	GG	GG	GG	GA	GA	GA	GA	AA	GA
S1_47633358	T/C	1	47633358	+	NA	NA	NA	NA	NA	NA	TT	TT	TC	TT	CC	TT	TC	TC	TT	TC	TT	CC	TT	TT	CC	TT	TT	TT	TC	TT	CC	TT	TT	TT	TC	TT	TT	TC	CC	CC	CC	TT	TT	TT	TT	CC	TT	TT	TT
S1_47769425	T/C	1	47769425	+	NA	NA	NA	NA	NA	NA	TT	TT	TT	TT	TT	TT	TT	TT	TT	TT	TT	TT	TT	TT	TT	TT	TT	TT	TT	TT	TT	NN	TT	TT	TC	TC	TC	TT	CC	TT	TT	TT	TT	TT	TT	TT	TT	TC	TC
S1_47769459	A/G	1	47769459	+	NA	NA	NA	NA	NA	NA	AG	AG	AA	AA	AA	AA	AA	AA	AA	AG	AA	AA	AG	AA	AA	AG	AA	GG	AG	AA	AA	AG	AA	AG	AG	AG	GG	AG	AG	AA	AA	GG	AG	AA	AG	AG	AG	GG	AG
S1_47810765	A/G	1	47810765	+	NA	NA	NA	NA	NA	NA	AG	AA	AA	AG	AG	AA	AA	AA	AG	AA	AA	AA	AA	AA	AA	AA	AA	AA	AA	AA	AG	AA	AG	AG	AG	GG	AA	AA	AG	AG	AA	AA	AA	AA	AG	AA	AA	AG	AG
S1_47810809	C/A	1	47810809	+	NA	NA	NA	NA	NA	NA	CA	CC	CC	CA	CA	CC	CC	CC	CA	CC	CC	CC	CC	CC	CC	CC	CC	CC	CC	CC	CA	CC	CC	CA	CC	CA	CC	CC	CC	CC	CC	CC	CC	CC	CA	CC	CC	CC	CC
S1_47810812	G/T	1	47810812	+	NA	NA	NA	NA	NA	NA	GG	GG	GT	GG	GG	GT	GT	GG	GG	GG	GG	GT	GG	GT	GG	GG	GG	GG	GG	GG	GG	GG	GG	GG	GG	GG	GG	GG	GG	GG	GG	GG	GT	GG	GG	GG	GG	GG	GG
S1_47810828	T/C	1	47810828	+	NA	NA	NA	NA	NA	NA	TT	TT	TC	TT	TT	TC	TC	TT	TT	TT	TT	TC	TT	TC	TT	TT	TT	TT	TT	TT	TT	TT	TT	TT	TT	TT	TT	TT	TT	TT	TT	TT	TC	TT	TT	TT	TT	TT	TT
S1_47812256	G/C	1	47812256	+	NA	NA	NA	NA	NA	NA	GG	GG	GC	GG	GG	GC	GC	GG	GG	GG	GG	GC	GG	GC	GG	GG	GG	GG	GG	GG	GG	GG	GG	GG	GG	GG	GG	GG	GG	GG	GG	GG	GC	GG	GG	GG	GG	GG	GG
S1_47842234	G/C	1	47842234	+	NA	NA	NA	NA	NA	NA	GC	GC	GG	GG	GC	GG	NN	GG	GC	GG	GG	GG	GG	GG	GG	GC	GG	GG	GC	GG	GC	GG	GG	GG	GG	GG	GG	GG	GG	GG	GG	GG	GG	GG	GG	GG	GG	GG	GG
S1_47973010	A/T	1	47973010	+	NA	NA	NA	NA	NA	NA	AA	AA	AT	AA	AA	AA	AT	AA	AA	AT	AA	AA	AA	AA	AA	AA	TT	AA	AA	AA	AA	AA	AA	AA	AA	AA	AA	AT	AA	AT	AT	AA	AA	AA	AA	AA	NN	AA	AA
S1_47973037	T/C	1	47973037	+	NA	NA	NA	NA	NA	NA	TT	TC	TC	TT	TC	TT	TC	TC	TT	TC	TT	TT	TT	TT	TT	TT	CC	TT	TT	TC	TC	TC	TT	TT	CC	TC	CC	TC	TC	CC	CC	TT	TC	CC	TC	TT	NN	TC	CC
S1_47973060	C/G	1	47973060	+	NA	NA	NA	NA	NA	NA	CC	CG	CG	CC	CG	CC	CG	CC	CC	CG	CC	CC	CC	CC	CC	CC	GG	CC	CC	CC	CC	CC	CC	CC	CC	CC	CC	CG	CC	CG	CG	CC	CC	CC	CC	CC	NN	CC	CC
S1_48126337	G/A	1	48126337	+	NA	NA	NA	NA	NA	NA	GG	GA	GA	GA	GA	GA	AA	GG	GG	GA	GG	GG	GG	GA	GG	GG	AA	GG	GG	GG	GA	GG	GA	GG	GA	GA	GG	AA	GG	AA	GA	GG	GG	GG	GG	GG	GG	GG	GG
S1_48624032	C/G	1	48624032	+	NA	NA	NA	NA	NA	NA	CC	CC	CC	CC	CC	CC	CC	CC	CC	CC	CC	CC	CC	CC	CC	CC	CC	CC	CC	CC	CC	CG	CC	CC	CC	CC	CC	CC	CC	CC	CC	CC	CG	CC	CG	CC	CG	CC	CG
S1_48708114	T/C	1	48708114	+	NA	NA	NA	NA	NA	NA	TT	TT	TT	TT	TT	TT	TT	TT	TT	TT	TT	TT	TT	TT	TT	TT	TT	TT	TT	TT	TT	TC	TT	TT	TC	TT	TT	TT	TT	TT	TT	TT	TC	TT	TC	TT	TC	TT	TC
S1_48804598	G/T	1	48804598	+	NA	NA	NA	NA	NA	NA	GG	GG	GT	GG	GG	GG	GG	GG	GT	GT	GG	GG	TT	GG	GT	GT	GG	NN	GG	GT	GG	GT	GT	GG	TT	GT	GT	GT	GT	GT	GG	GG	GT	GT	TT	GT	TT	TT	TT
S1_48817462	G/C	1	48817462	+	NA	NA	NA	NA	NA	NA	GG	GG	GG	GG	GG	GG	GG	GG	GG	GG	GG	GG	GG	GG	GG	GG	GG	NN	GG	GG	GG	GC	GG	GG	GC	GG	NN	GG	GG	GG	GG	GG	GC	GG	GC	GC	GG	GG	GC
S1_48856622	C/G	1	48856622	+	NA	NA	NA	NA	NA	NA	GG	CG	CG	CG	GG	GG	CG	GG	CG	CG	CC	CC	GG	CG	CG	CG	GG	GG	GG	GG	CG	CG	CG	GG	CG	CC	CC	CC	CC	CC	CG	CC	CC	CC	CC	CC	CC	CC	CC
S1_48856636	C/G	1	48856636	+	NA	NA	NA	NA	NA	NA	GG	CG	CG	CG	GG	GG	CG	GG	CG	CG	CC	CC	GG	CG	CG	CG	GG	GG	GG	GG	CG	CG	CG	GG	CG	CC	CC	CC	CC	CC	CG	CC	CC	CC	CC	CC	CC	CC	CC
S1_48894630	G/C	1	48894630	+	NA	NA	NA	NA	NA	NA	GG	GG	GG	GG	GG	GC	GG	GG	GG	GG	NN	GG	GG	GG	GG	GG	GG	GG	GG	GG	GC	GG	GG	GG	GG	CC	CC	GC	GC	GC	GC	CC	GC	GC	GC	GC	GG	GC	GC
S1_48916091	G/A	1	48916091	+	NA	NA	NA	NA	NA	NA	GG	GG	GG	GG	GG	GG	GG	GG	GG	GG	GA	GG	GG	GG	GG	GG	GG	GG	GG	GG	GA	GG	GG	GG	AA	AA	AA	GA	GG	GA	GA	AA	AA	GA	AA	AA	GA	AA	AA
S1_49007519	A/G	1	49007519	+	NA	NA	NA	NA	NA	NA	AA	AA	AA	AA	AA	AA	AA	AA	AA	AA	AA	AA	AA	AA	AA	AA	AA	AA	AA	AA	AA	AA	AA	AA	AG	AA	AA	AA	AG	AA	AA	AA	AA	AA	AA	AG	AG	AA	AA
S1_49017206	A/G	1	49017206	+	NA	NA	NA	NA	NA	NA	AA	AA	AA	AA	AA	AA	AA	AA	AA	AA	AA	AA	AA	AA	AA	AA	AA	AA	AA	AA	AA	AA	AA	AA	AG	AA	AA	AA	AG	AA	AA	AA	AA	AG	AA	AG	GG	AA	AA
S1_49048559	C/A	1	49048559	+	NA	NA	NA	NA	NA	NA	CC	CA	CC	CC	CC	CC	CA	CA	CA	CC	CC	CA	CC	CA	CC	CC	CC	CC	CC	CC	CA	CC	CA	CC	CC	CC	CC	CC	CC	CA	CC	CC	CC	CC	CC	CC	CC	CC	CC
S1_49398821	C/T	1	49398821	+	NA	NA	NA	NA	NA	NA	CC	CC	CC	CT	CT	CT	CT	CC	CC	CC	CC	CC	CC	CT	CT	CC	CC	CC	CC	CT	CT	CT	CC	CC	CT	CC	CT	CC	CC	CC	CC	CC	CC	CT	CT	CC	CC	CT	CC
S1_49441048	C/T	1	49441048	+	NA	NA	NA	NA	NA	NA	CC	CT	CT	CT	CC	CC	CT	CC	CC	CT	CT	CT	CT	CT	CT	CC	CC	TT	CT	CT	CT	CC	CT	CC	CC	CC	CC	CC	CC	CT	CT	CC	CC	CC	CC	CC	CC	CC	CC
S1_49490711	T/A	1	49490711	+	NA	NA	NA	NA	NA	NA	TT	TT	TA	AA	TT	TT	TA	TT	TT	AA	NN	TT	TA	TA	TA	TA	TT	AA	TA	TA	AA	TT	TA	TT	TT	TT	TT	TT	TT	TA	TA	TT	TT	TT	TT	TT	TA	TA	TT
S1_49490733	C/G	1	49490733	+	NA	NA	NA	NA	NA	NA	CC	CG	CG	GG	CC	CC	CG	CC	CG	GG	CG	CG	CG	CG	CG	CG	CC	GG	CG	CG	GG	CC	GG	CG	CG	CC	CC	CC	CC	CG	CG	CC	CC	CC	CC	CC	CG	CG	CC
S1_49823213	C/T	1	49823213	+	NA	NA	NA	NA	NA	NA	CC	CC	CT	CC	CC	CC	CC	CC	CC	CC	CC	CC	CC	CC	CC	CC	CC	CC	CC	NN	CC	CC	CC	CC	CC	CC	CC	CC	CC	CT	CC	CC	CC	CC	CC	CC	CT	CC	CC
S1_49918067	C/A	1	49918067	+	NA	NA	NA	NA	NA	NA	CC	CC	CC	CA	CC	CC	CC	CC	CC	CA	CC	CA	CA	NN	CA	CC	AA	AA	CC	CC	CC	CC	CC	CC	CC	CC	CC	CC	CC	CC	CA	CC	CA	CC	CA	CC	CC	CA	CC
S1_49955110	C/G	1	49955110	+	NA	NA	NA	NA	NA	NA	CC	GG	CC	CG	CC	CC	CG	NN	CG	GG	CG	GG	GG	CG	CG	CC	GG	GG	CC	CG	CC	CC	CG	CG	CC	CC	CC	GG	CC	CC	CG	GG	CG	CC	CG	CC	CC	CC	CG
S1_49955174	A/C	1	49955174	+	NA	NA	NA	NA	NA	NA	AA	AC	AA	AC	AC	AC	AC	AA	AA	AC	AA	AC	AC	CC	AC	AA	AA	AC	AC	AA	AC	AC	AC	AA	AA	AA	AA	AA	AA	AA	AC	AA	AC	AA	AC	AA	AC	AC	AA
S1_49955612	A/G	1	49955612	+	NA	NA	NA	NA	NA	NA	AA	AG	GG	AG	AG	AG	AA	AG	AG	AG	AA	AG	AG	AG	AG	AA	AA	AG	AG	AA	AG	AG	AG	AA	AA	AG	AG	AA	AG	AG	AG	AA	AG	AG	AG	AG	AA	AG	AA
S1_49977607	T/C	1	49977607	+	NA	NA	NA	NA	NA	NA	TT	TT	TT	TT	TT	TT	TT	TT	TT	TT	TT	TT	TT	TT	TT	TT	TT	TT	TT	TT	TT	TT	TT	TT	TC	TT	TT	TT	TT	TC	TC	CC	TT	TT	TT	TT	TT	TT	TT
S1_50060760	C/A	1	50060760	+	NA	NA	NA	NA	NA	NA	CC	CC	CC	AA	CC	CC	CC	CC	CA	CC	CC	CA	CA	CC	CC	CC	CC	CA	AA	CC	CC	CC	CA	CA	CC	CC	CC	CC	CC	CC	CC	CC	CC	CC	CC	CC	CC	CC	CC
S1_50063733	A/G	1	50063733	+	NA	NA	NA	NA	NA	NA	AA	AA	AA	GG	AA	AA	AA	AA	AG	AA	AG	AG	AG	AG	AA	AA	AA	AG	GG	AA	AA	AA	AG	AG	AA	AA	AA	AA	AA	AA	AG	GG	AA	AA	AA	AA	AA	AA	AA
S1_50524463	T/A	1	50524463	+	NA	NA	NA	NA	NA	NA	TA	TT	TT	TT	TT	TT	TT	TA	TT	TT	TT	TT	TA	TT	TT	TA	TT	TT	TT	TT	TT	TA	TA	TT	TA	TT	TA	TA	TT	TA	TT	TT	TA	TA	TA	TT	AA	TA	AA
S1_50524467	G/T	1	50524467	+	NA	NA	NA	NA	NA	NA	GT	GT	GT	GG	GG	GG	GT	GT	GG	GG	GG	GG	TT	GG	GG	GT	GG	TT	GG	GG	GG	GT	GT	GT	GT	GG	GT	GT	GG	GT	GG	TT	GT	GT	GT	GG	TT	GT	TT
S1_50525793	G/C	1	50525793	+	NA	NA	NA	NA	NA	NA	GC	GG	GG	GG	GG	GG	GG	GC	GG	GG	GG	GG	GC	GG	GG	GC	GG	GG	GG	GG	GG	GC	GC	GG	GC	GG	GC	GC	GC	GC	GG	GG	GC	GC	GC	GG	CC	GC	CC
S1_50784265	G/A	1	50784265	+	NA	NA	NA	NA	NA	NA	GG	GG	GG	GG	GG	GG	NN	GG	GG	GG	GG	NN	GA	GG	GG	GA	GG	NN	GG	GG	GG	GG	GG	GG	GA	GG	GA	GG	GG	GA	GG	AA	GG	GA	GG	GA	GG	AA	GA
S1_50901968	G/T	1	50901968	+	NA	NA	NA	NA	NA	NA	GG	GG	TT	GT	GG	GG	GT	GG	GG	GT	GT	TT	GG	TT	GT	GT	TT	GG	GT	GG	GT	GG	GT	TT	GG	GT	GG	GT	GG	GT	GT	GG	GT	GT	TT	TT	GG	GG	GG
S1_50901969	T/C	1	50901969	+	NA	NA	NA	NA	NA	NA	TT	TT	TT	TT	TT	TT	TT	TT	TT	TT	TT	TT	TC	TT	TT	TC	TT	TT	TT	TT	TT	TT	TT	TT	TT	TT	TC	TT	TT	TC	TT	CC	TT	TC	TT	TT	TC	TC	TC
S1_50902309	A/T	1	50902309	+	NA	NA	NA	NA	NA	NA	AA	AA	AA	AA	AA	AA	AA	AA	AA	AA	AA	AA	AT	AA	AA	AT	AA	AA	AA	AA	AA	AT	AA	AA	AA	AA	NN	AA	AA	AT	AA	TT	AA	AA	AA	AA	AA	AT	AT
S1_50918179	A/G	1	50918179	+	NA	NA	NA	NA	NA	NA	AG	AA	AA	AA	AG	AA	AA	GG	AA	AA	AA	AA	AA	AA	AA	AA	AA	AA	AA	AA	AA	AG	AA	AA	AG	AA	AA	AG	AG	AA	AA	AA	AG	AA	AA	AA	AG	AA	AG
S1_50918188	G/T	1	50918188	+	NA	NA	NA	NA	NA	NA	GG	GG	GG	GG	GG	GG	GT	GG	GG	GG	GG	GG	GG	GT	GG	GG	GG	GG	GG	GG	GG	GG	GG	GG	GG	GG	GG	GG	GG	GG	GG	GG	GG	GG	GG	GT	GG	GT	GG
S1_51049196	T/C	1	51049196	+	NA	NA	NA	NA	NA	NA	TT	TT	TT	TT	TC	TT	TT	TC	TC	TC	TT	TT	TT	TT	TC	TT	TT	TT	TC	TT	TT	TC	TC	TC	TC	TC	TT	TC	TT	NN	TC	TC	TT	NN	TT	TT	TC	TT	TT
S1_51089730	C/T	1	51089730	+	NA	NA	NA	NA	NA	NA	CC	CT	CC	CC	CC	CC	CC	CC	CC	CC	CC	CC	CT	CC	CC	CC	CC	TT	CC	CC	CC	CC	CC	CC	CT	CC	CT	CT	CT	CC	CC	CC	CT	CC	CT	CC	CT	CT	TT
S1_51129774	T/C	1	51129774	+	NA	NA	NA	NA	NA	NA	TC	TC	TC	TC	TC	TC	TT	TC	TC	TT	TT	TT	TT	TT	CC	TT	TT	TT	TC	CC	TC	TC	TT	TT	TC	TT	TT	TT	TT	TT	TC	TT	TT	TT	TT	TT	TT	TT	TT
S1_51205165	C/T	1	51205165	+	NA	NA	NA	NA	NA	NA	TT	TT	CT	TT	TT	TT	CC	TT	CT	CC	CT	CT	CT	CT	TT	CC	CC	TT	CT	TT	CT	TT	CT	CC	CT	CC	TT	CT	CT	CC	CT	CC	CT	CT	CC	CT	CT	CT	TT
S1_51319704	A/G	1	51319704	+	NA	NA	NA	NA	NA	NA	AA	AA	AG	AA	AG	AA	AA	AA	AA	AA	AA	AA	AG	AA	AG	GG	GG	AA	AA	AG	AA	AA	AA	AG	AA	AG	AG	AA	AA	AA	AA	AA	AA	AA	AA	AA	AA	AG	AG
S1_51324965	G/C	1	51324965	+	NA	NA	NA	NA	NA	NA	GG	GG	GG	GG	GG	GG	GG	GG	GG	GG	GG	GG	GG	GG	GC	GG	GG	GG	GG	GG	GG	GC	GG	GG	GG	GC	GG	GC	GG	GG	GC	CC	GG	GC	NN	GG	GC	GG	GG
S1_51324983	G/C	1	51324983	+	NA	NA	NA	NA	NA	NA	GG	GG	GG	GG	GG	GG	GG	GG	GG	GG	GG	GG	GG	GG	GC	GG	GG	GG	GG	GG	GG	GC	GG	GG	GG	GC	GG	GC	GG	GG	GC	CC	GG	GG	NN	GG	GC	GG	GG
S1_51337738	T/G	1	51337738	+	NA	NA	NA	NA	NA	NA	TT	TT	TT	TT	TT	TT	TT	TT	TT	TT	TT	TT	TT	TT	TT	TT	TG	TT	TT	TT	TT	TT	TT	TG	TT	TT	TT	TT	TT	TG	TT	TT	TT	TT	TG	TT	TT	TT	TT
S1_51587720	C/T	1	51587720	+	NA	NA	NA	NA	NA	NA	CC	CT	CC	CC	CC	CC	CC	CC	CT	CT	CC	CC	CT	CC	CC	CT	CC	CC	CC	CC	CC	CC	CC	TT	CC	CT	CC	CC	CC	CC	CT	CC	CC	CC	CC	CC	CT	CC	CC
S1_51593444	A/G	1	51593444	+	NA	NA	NA	NA	NA	NA	AA	AG	AA	AA	AA	AA	AG	AA	AG	AG	AA	AA	AG	AA	AG	GG	AA	AA	GG	AA	AG	AA	AG	GG	AA	GG	AA	AA	AA	AA	AA	GG	AG	AA	AA	AA	AG	AA	AA
S1_51628851	T/A	1	51628851	+	NA	NA	NA	NA	NA	NA	TT	TT	TT	TT	TT	TT	TA	TT	NN	TT	TT	AA	TT	TT	TT	TT	TT	TT	TT	TT	TT	TT	TT	TT	TA	TT	TT	TT	TA	TT	TT	TT	TT	TT	TT	TA	TT	TT	TT
S1_51628915	A/T	1	51628915	+	NA	NA	NA	NA	NA	NA	AT	AT	TT	AA	AT	TT	AT	TT	TT	AA	AT	TT	AA	AT	TT	AA	AA	AA	AT	AT	AT	AT	AA	AA	TT	AT	AT	TT	TT	AT	AT	AA	AA	AT	AT	TT	AT	TT	TT
S1_51631988	G/C	1	51631988	+	NA	NA	NA	NA	NA	NA	GG	GG	GG	GC	GG	GG	GG	GG	GG	GC	GC	GG	GC	GC	GG	GC	GC	GC	GG	GG	GC	GC	GC	CC	GG	GC	CC	GG	GG	GG	CC	CC	CC	CC	GC	GG	GC	GG	GG
S1_51632003	C/G	1	51632003	+	NA	NA	NA	NA	NA	NA	CC	CC	CC	CC	CC	CC	CG	CC	CC	CC	CC	CG	CC	CC	CC	CC	CC	CC	CC	CC	CC	CC	CC	CC	CG	CC	CC	CC	CG	CC	CC	CC	CC	CC	CC	GG	CC	CC	CC
S1_51648671	C/T	1	51648671	+	NA	NA	NA	NA	NA	NA	CC	CC	CC	CT	CC	CC	CC	CC	CC	CT	CT	CC	CT	TT	CC	CC	CC	CC	CC	CC	CT	CT	CT	TT	CT	CC	CT	CC	CC	CC	CT	TT	TT	CT	CT	CC	CT	CC	CC
S1_51648672	C/G	1	51648672	+	NA	NA	NA	NA	NA	NA	GG	CG	CC	CC	CG	CC	CG	CC	CC	CG	CC	CC	CG	CC	CC	GG	GG	GG	CG	CC	CC	CC	CG	CC	CG	CC	CG	CC	CC	CG	CC	CC	CC	CG	CG	CC	CC	GG	CG
S1_51648688	G/A	1	51648688	+	NA	NA	NA	NA	NA	NA	AA	GA	GG	GG	GA	GG	GA	GG	GG	GA	GG	GG	GA	GG	GG	AA	AA	AA	GA	GG	GG	GG	GA	GG	GA	GG	GA	GG	GG	GA	GG	GG	GG	GA	GA	GG	GG	AA	GA
S1_51720837	T/C	1	51720837	+	NA	NA	NA	NA	NA	NA	TT	TT	TT	TC	TC	TT	TC	TT	TT	TT	TT	TC	TT	TT	TC	TT	CC	TC	TC	TT	TC	TC	TT	TT	TC	TT	CC	TC	TC	TC	TT	CC	TT	CC	TT	TT	TT	TC	TT
S1_51723070	T/C	1	51723070	+	NA	NA	NA	NA	NA	NA	TT	TT	TT	TT	TC	TT	TT	TT	TT	TT	TT	TC	TT	TT	TT	TT	CC	TT	TT	TT	TT	TC	TT	NN	TT	NN	CC	TT	TT	TT	TT	TT	TT	CC	TT	TT	TT	TC	TT
S1_51916724	A/C	1	51916724	+	NA	NA	NA	NA	NA	NA	CC	AA	AC	CC	CC	AA	AC	AC	CC	AC	AC	AC	AC	AC	CC	AC	CC	CC	AC	AC	AC	AA	AC	CC	AC	AA	AC	CC	AC	AC	CC	AA	AC	CC	AA	AA	AA	AC	AA
S1_51922345	A/T	1	51922345	+	NA	NA	NA	NA	NA	NA	AA	AA	AA	AA	AA	AA	AA	AA	AT	AT	AT	AA	AA	AT	AT	AA	AA	AA	TT	AT	AA	AA	AA	AA	AA	AT	AA	AT	AA	AA	AA	AA	AA	AA	TT	AA	AA	AA	AA
S1_51922401	G/A	1	51922401	+	NA	NA	NA	NA	NA	NA	GG	GA	GG	GG	GG	GA	GG	GG	GG	GA	GA	GA	GG	GA	GG	GA	GG	GG	GG	GG	GG	GG	NN	GG	GG	GG	GG	GG	GA	GG	GG	GG	GA	GG	GG	GG	GG	GG	GG
S1_52032412	A/T	1	52032412	+	NA	NA	NA	NA	NA	NA	AA	AA	AA	AA	AA	AA	AA	AA	AA	AA	AA	AA	AA	AA	AA	AA	AA	AA	AA	AA	AA	AA	AA	AA	AA	AA	AA	AA	AA	AT	AT	AA	AA	AA	AA	AA	AT	AA	AA
S1_52032419	G/T	1	52032419	+	NA	NA	NA	NA	NA	NA	GG	GG	GG	GG	GG	GG	GG	GG	GG	GG	GG	GG	GG	GG	GG	GG	GG	GG	GG	GG	GG	GG	GG	GG	GG	GG	GG	GG	GG	GT	GT	GG	GG	GG	GG	GG	GT	GG	GG
S1_52036721	T/C	1	52036721	+	NA	NA	NA	NA	NA	NA	TT	TT	TT	TT	TT	TT	TT	TT	TT	TT	TT	TT	TT	TT	TT	TT	TT	TT	TT	TT	TT	TC	TT	TC	TT	TT	TC	TC	TT	TT	TT	NN	TT	TT	TC	TT	TC	TC	CC
S1_52036747	C/G	1	52036747	+	NA	NA	NA	NA	NA	NA	CC	CC	CC	CC	CC	CG	CC	CC	CC	CC	CG	CC	CC	CC	CC	CC	CC	CC	CC	CC	CC	CG	CG	CC	CC	CC	CG	CG	CC	CC	CC	NN	CG	CC	CG	CG	GG	CG	GG
S1_52036748	C/G	1	52036748	+	NA	NA	NA	NA	NA	NA	CC	CC	CC	CC	CC	CG	CC	CC	CC	CC	CG	CC	CC	CC	CC	CC	CC	CC	CC	CC	CC	CG	CG	CC	CG	CG	CG	CG	CC	CC	CC	NN	CG	CC	CG	CG	GG	CG	GG
S1_52070500	G/T	1	52070500	+	NA	NA	NA	NA	NA	NA	GG	GG	GG	GG	GT	GG	GT	GG	GG	GG	GG	GT	GG	GG	GG	GT	GG	GG	GG	GG	GT	GT	GT	GG	GG	GT	GG	GG	GT	GT	GT	TT	GT	GG	GG	GG	GT	GG	GG
S1_52084521	G/T	1	52084521	+	NA	NA	NA	NA	NA	NA	GG	GG	GG	GG	GG	GG	GG	GG	GG	GG	GG	GG	GT	GG	GG	GG	TT	GT	GG	GG	GG	GG	GG	GT	GG	GG	GG	GT	GG	GG	GG	GG	GG	GG	GG	GG	GG	GT	GT
S1_52085625	G/T	1	52085625	+	NA	NA	NA	NA	NA	NA	GG	GG	GG	GG	GG	GG	GG	GG	GG	GG	GG	GG	GG	GG	GG	GG	GG	GG	GG	GG	GG	GG	GG	GG	GG	GG	GG	GG	GG	GT	GT	TT	GT	GG	GG	GG	GT	GG	GG
S1_52085633	C/T	1	52085633	+	NA	NA	NA	NA	NA	NA	CC	CT	CC	CC	CC	CC	CC	CC	CC	CC	CC	CC	CT	CC	CC	CC	CC	CC	CC	CC	CC	CC	CC	CC	CC	CC	CT	CC	CC	TT	CT	TT	CT	CT	CC	CC	CT	CT	CC
S1_52103545	G/C	1	52103545	+	NA	NA	NA	NA	NA	NA	GC	GG	GC	GG	GG	GG	GG	GG	GG	GG	GC	GG	GG	GG	GC	GG	GG	GG	GG	GG	GG	GG	GG	GG	GG	GG	GG	GG	GG	GG	GG	GG	GG	GG	GG	GG	GG	GG	GG
S1_52174972	T/A	1	52174972	+	NA	NA	NA	NA	NA	NA	TA	TA	AA	TT	TT	TT	TA	TT	TT	TT	TA	TT	TA	TA	TT	TT	TT	TA	TT	TA	TA	TT	TA	TT	TA	TA	TA	TA	TA	TA	AA	AA	TA	TT	TT	TT	TA	TA	TA
S1_52176780	T/C	1	52176780	+	NA	NA	NA	NA	NA	NA	TT	TT	TT	TT	TT	TT	TT	TT	TT	TT	TT	TT	TT	TC	TT	TT	TT	TT	TT	TC	TT	TC	TT	TT	TC	TT	TC	TT	TT	TT	TC	CC	TT	TT	TT	TT	TC	TT	TC
S1_52176807	C/G	1	52176807	+	NA	NA	NA	NA	NA	NA	CC	CC	CC	CC	CC	CC	CC	CC	CC	CC	CG	CC	CC	CC	CC	CC	CC	CC	CC	CC	CC	CC	CC	CC	CC	CC	CC	CC	CC	CG	CC	CC	CG	CC	CC	CC	CC	CC	CC
S1_52178639	C/T	1	52178639	+	NA	NA	NA	NA	NA	NA	CC	CC	CC	CC	CC	CC	CC	CC	CC	CC	CC	CC	CC	CT	CC	CC	CC	CC	CC	CT	CC	CT	CC	CC	CT	CC	CT	CC	CC	CC	CT	TT	CC	CC	CC	CC	CT	CC	CT
S1_52179303	T/C	1	52179303	+	NA	NA	NA	NA	NA	NA	TC	TC	TC	TT	TT	TT	TT	TT	TT	TT	TC	TT	TC	TC	TT	TT	TT	TC	TT	TC	TT	TC	TT	TT	TC	CC	TC	TT	TC	TC	CC	CC	TT	TC	TT	TT	TC	TC	TC
S1_52179949	A/G	1	52179949	+	NA	NA	NA	NA	NA	NA	AA	AA	AA	AA	AA	AA	AA	AA	AA	AA	AA	AA	AA	AA	AA	AA	AA	AA	AA	AA	AA	AG	AA	AA	AG	AA	AG	AG	AA	AA	AG	AG	AA	AG	AA	AA	AG	AG	AG
S1_52180110	G/A	1	52180110	+	NA	NA	NA	NA	NA	NA	GG	GG	GG	GG	GG	GG	GG	GG	GG	GG	GG	GG	GG	GA	GG	GG	GG	GG	GG	GG	GG	GA	GG	GG	GG	GG	GA	GA	GG	GG	GG	GA	GG	GA	GG	GG	GA	GA	GA
S1_52180128	G/A	1	52180128	+	NA	NA	NA	NA	NA	NA	GG	GG	GG	GG	GG	GG	GG	GG	GG	GG	GG	GG	GG	GA	GG	GG	GG	GG	GG	GG	GG	GA	GG	GG	GG	GG	GG	GA	GG	GG	GG	GA	GG	GA	GG	GG	GA	GA	GA
S1_52180136	G/A	1	52180136	+	NA	NA	NA	NA	NA	NA	GG	GG	GG	GG	GG	GG	GG	GG	GG	GG	GG	GG	GG	GA	GG	GG	GG	GG	GG	GG	GG	GA	GG	GG	GG	GG	GG	GA	GG	GG	GG	GA	GG	GA	GG	GG	GA	GA	GA
S1_52189525	C/G	1	52189525	+	NA	NA	NA	NA	NA	NA	CG	CG	CG	CC	CC	CC	CC	CC	CC	CC	CC	CG	CG	CG	CC	CC	CC	CC	CC	CG	CC	CC	CC	CC	CC	CC	CC	CC	CC	CC	CG	CC	CC	CC	CC	CC	CC	CC	CC
S1_52214960	G/A	1	52214960	+	NA	NA	NA	NA	NA	NA	AA	GA	AA	GA	GA	AA	AA	AA	AA	AA	AA	GG	GA	GA	GG	GA	GG	GG	AA	AA	GG	GA	GA	GG	GG	GG	AA	GG	GA	GA	GA	GG	GG	AA	GG	GG	GA	GA	GA
S1_52223555	C/T	1	52223555	+	NA	NA	NA	NA	NA	NA	CC	CC	CC	CC	CC	CC	CC	CC	CC	CC	CC	CC	CC	CT	CC	CC	CC	CC	CC	CT	CC	CT	CC	CC	CC	CC	CT	CT	CC	CC	CT	CT	CC	CT	CC	CC	CT	CT	CT
S1_52223558	T/G	1	52223558	+	NA	NA	NA	NA	NA	NA	TT	TT	TT	TT	TT	TT	TT	TT	TT	TT	TT	TT	TT	TG	TT	TT	TT	TT	TT	TG	TT	TG	TT	TT	TT	TT	TG	TG	TT	TT	TG	TG	TT	TG	TT	TT	TG	TG	TG
S1_52223606	T/C	1	52223606	+	NA	NA	NA	NA	NA	NA	TT	TT	TT	TT	TT	TT	TT	TT	TT	TT	TT	TT	TT	TC	TT	TT	TT	TT	TT	TT	TT	TC	TT	TT	TC	TT	TC	TC	TT	TT	TC	TC	TT	TC	TT	TT	TC	TC	TC
S1_52268220	T/C	1	52268220	+	NA	NA	NA	NA	NA	NA	TT	TT	TT	TT	TC	TC	TT	TT	TC	TT	TC	TT	TC	TC	TT	TT	TT	TT	TT	TT	TT	TT	TT	NN	TC	TT	TC	TT	TT	TC	TT	TT	TT	TC	TT	TT	TT	TT	TT
S1_52322330	G/A	1	52322330	+	NA	NA	NA	NA	NA	NA	GG	GA	GA	GA	GA	GG	GG	AA	GA	GG	GG	GA	GG	GA	GA	GA	AA	GG	GA	GA	GG	GA	GA	GA	GA	GA	NN	GG	GA	GA	GA	AA	GA	GG	GA	GA	AA	GA	GA
S1_52394105	C/A	1	52394105	+	NA	NA	NA	NA	NA	NA	CA	CA	CC	CA	NN	CA	AA	CA	CC	CC	CA	CC	CC	CC	CC	CA	CC	CC	CA	CC	CA	CA	CC	CC	CC	CC	NN	CC	CC	CC	CC	CC	CC	CC	CC	CC	CC	CC	CC
S1_52394571	C/T	1	52394571	+	NA	NA	NA	NA	NA	NA	CT	CT	CC	CT	CC	CT	TT	CT	CC	CC	CT	CC	CC	CC	CC	CT	CC	CC	CT	NN	CT	CT	CC	CC	CC	CC	CC	CC	CC	CC	CC	CC	CC	CC	CC	CC	CC	CC	CC
S1_52586812	G/A	1	52586812	+	NA	NA	NA	NA	NA	NA	GG	GA	GA	GA	GG	GA	GA	GG	GG	GA	GA	GA	GG	NN	AA	AA	AA	GG	AA	GG	AA	GA	GG	GA	GG	GG	GG	GG	GG	GG	GG	AA	GG	GG	GA	GG	GA	GG	GG
S1_52663066	G/A	1	52663066	+	NA	NA	NA	NA	NA	NA	GA	GG	GA	GG	GG	GG	GA	GG	GG	GG	GG	GG	GG	GG	GG	GG	GA	GG	GG	GG	GG	GG	GG	GG	GG	GG	GG	GG	GG	GG	GG	AA	GG	GG	GA	GG	GG	GG	GG
S1_52663070	A/G	1	52663070	+	NA	NA	NA	NA	NA	NA	AA	AA	AA	AA	AA	AG	AA	AA	AG	AG	AG	AA	AA	AA	AA	AA	AA	AA	AA	AA	AA	AA	AA	AA	AG	AG	AA	AA	AA	GG	AA	AA	AA	AG	AA	AA	AA	AA	AA
S1_52663085	C/T	1	52663085	+	NA	NA	NA	NA	NA	NA	CC	CC	CT	CT	CT	CT	CC	CT	CT	CC	CC	TT	CC	CT	CC	CC	CC	TT	CC	CC	CC	CT	TT	CT	CT	CT	TT	CC	TT	CC	TT	CC	TT	CC	CT	TT	CT	CT	TT
S1_52760486	T/C	1	52760486	+	NA	NA	NA	NA	NA	NA	TT	TT	TT	CC	TT	TT	TT	TT	TC	TT	TT	TC	TC	TT	TT	TT	TT	CC	CC	TT	TC	TC	TC	TC	TC	TT	TT	TT	TT	TT	TC	CC	TC	TT	TT	TT	TC	TC	TC
S1_52761920	C/T	1	52761920	+	NA	NA	NA	NA	NA	NA	CC	CT	CT	CC	CC	CC	CT	CT	CT	TT	CC	CT	CT	CT	CT	CT	TT	CC	CC	CT	CC	CC	CT	CT	CC	CT	CC	CT	CC	CT	CT	CC	CC	CC	CC	CT	CT	CC	CC
S1_52848173	T/C	1	52848173	+	NA	NA	NA	NA	NA	NA	TC	CC	TC	CC	TT	TT	TT	TC	TT	TT	TT	TT	TT	TC	TT	CC	TT	TT	TC	TT	TT	TC	TT	TT	TT	TC	TT	TT	TC	CC	TC	CC	CC	TC	CC	CC	TC	TT	CC
S1_52849545	G/A	1	52849545	+	NA	NA	NA	NA	NA	NA	GG	NN	GA	GG	GG	GG	GG	NN	GG	GG	GG	GG	GG	GG	GG	GG	AA	GG	GG	GA	GG	GG	GG	GG	GG	GG	GA	GA	GG	GA	GA	GG	GG	GG	GG	GG	GG	GA	GG
S1_52850599	C/A	1	52850599	+	NA	NA	NA	NA	NA	NA	CC	CA	CC	CC	CA	AA	CC	CC	AA	CC	CA	AA	CA	CA	CA	CC	CC	CC	CA	CA	CA	CC	CA	CC	CC	CC	NN	CC	CC	CC	CC	CC	CC	CC	CC	CC	CC	CC	CC
S1_52899753	C/A	1	52899753	+	NA	NA	NA	NA	NA	NA	CC	CC	CC	CC	CA	AA	CA	CA	AA	CC	CC	AA	CA	CA	CA	CA	CC	CC	CA	AA	CA	CA	AA	CC	CC	CA	CC	CC	CC	CC	CC	CC	CC	CC	CC	CC	CC	CC	CC
S1_52900677	T/C	1	52900677	+	NA	NA	NA	NA	NA	NA	TT	TT	TT	TT	TC	CC	TC	TC	CC	TT	TC	CC	TT	NN	TC	TC	TT	TT	TC	TT	TC	TT	CC	TT	TT	TC	TT	TT	TT	TT	TT	TT	TT	TT	TT	TT	TT	TT	TT
S1_52924474	C/T	1	52924474	+	NA	NA	NA	NA	NA	NA	CC	CC	CT	CC	CT	TT	CT	CT	CT	CC	CT	CT	CT	CT	CT	CT	TT	CC	CT	CT	CT	CT	NN	CC	CT	CT	CC	CC	CC	CT	CC	CC	CT	CC	CC	CC	CC	CT	CC
S1_52933837	A/G	1	52933837	+	NA	NA	NA	NA	NA	NA	AA	AG	AA	AA	GG	GG	GG	AG	GG	GG	AA	AG	GG	AG	GG	AG	GG	GG	AG	NN	AG	AG	GG	NN	GG	GG	AA	AG	AA	AA	AA	AA	AG	AA	AA	AA	AA	GG	AA
S1_52933856	C/G	1	52933856	+	NA	NA	NA	NA	NA	NA	CC	CC	CC	CC	CG	GG	CG	CG	GG	CC	CC	CG	CG	CG	CG	CG	GG	CC	CG	NN	CG	CG	GG	NN	CG	CC	CC	CC	CC	CC	CC	CC	CG	CC	CC	CC	CC	CG	CC
S1_53536346	C/G	1	53536346	+	NA	NA	NA	NA	NA	NA	CC	CC	CC	CC	CC	CC	CC	CC	CC	CC	CC	CC	CC	CC	CC	CC	CC	CC	CC	CG	CC	CC	CC	CC	CC	CC	CC	CC	CC	CG	CC	CC	CC	CC	CC	CC	CC	CC	CC
S1_53538350	G/A	1	53538350	+	NA	NA	NA	NA	NA	NA	GG	GA	GG	GG	GG	GG	GG	GG	GG	GG	GG	GG	GG	GG	GG	GA	GG	GG	GG	GG	GG	GA	GG	GG	GG	GG	GG	GG	GA	GG	GA	AA	AA	AA	AA	GA	GG	GA	GA
S1_53539342	T/C	1	53539342	+	NA	NA	NA	NA	NA	NA	TT	TT	TT	TT	TT	TT	TT	NN	TT	TT	TT	TT	TT	TT	TT	TT	TT	TT	TT	TT	TT	TT	TT	TT	TT	TT	TC	TT	TC	TT	TT	TT	TT	TT	TT	TT	TT	TT	TC
S1_54286873	C/T	1	54286873	+	NA	NA	NA	NA	NA	NA	CC	CC	CC	CT	CT	CC	CC	CC	CC	CT	CC	CT	CC	CC	CC	CC	CT	CC	CC	NN	CC	TT	CT	CC	CT	CT	CC	TT	CT	CC	CT	TT	CT	CC	CT	CC	CC	CC	CT
S1_54292524	A/G	1	54292524	+	NA	NA	NA	NA	NA	NA	AA	AA	AA	AA	AA	AA	AA	AG	AA	AG	AA	AA	AA	AA	AA	AA	AA	AA	AA	AA	AA	AA	AA	AA	AA	AA	AA	AA	AA	AA	AA	AA	AG	AG	AA	AA	AA	AA	AA
S1_54302382	C/G	1	54302382	+	NA	NA	NA	NA	NA	NA	CC	CC	CC	CC	CC	CC	CC	CC	CG	CC	CC	CC	CC	CG	CC	CC	CC	CC	CC	CC	CC	CC	CC	CC	CC	CC	CC	CC	CC	CG	CC	CC	CC	CC	CC	CC	CC	CC	CC
S1_54302423	T/C	1	54302423	+	NA	NA	NA	NA	NA	NA	CC	TT	TT	TT	TC	TT	TT	TT	TT	TT	TT	TT	TT	TT	TT	TT	TT	TT	TT	TC	TT	TT	TT	TT	TC	CC	TT	TC	TC	TT	TT	TT	TT	TC	TT	TT	NN	TT	TT
S1_54302448	C/T	1	54302448	+	NA	NA	NA	NA	NA	NA	CC	CC	CT	CT	CC	TT	CC	CT	TT	CC	CC	CT	CT	CT	CT	CT	CT	TT	CT	CC	CT	CT	CC	CT	CT	CC	CT	CC	CC	CT	CT	CC	CC	CC	TT	CC	NN	CC	CT
S1_54327989	T/C	1	54327989	+	NA	NA	NA	NA	NA	NA	TT	TT	TT	TT	TT	TT	TT	TT	TT	TT	TT	TT	TT	TT	TT	TT	TT	TT	TT	TT	TT	TT	TT	TT	TT	TT	TC	TT	TT	TT	TT	TT	TT	TT	TC	TT	TT	TT	TC
S1_54358263	C/T	1	54358263	+	NA	NA	NA	NA	NA	NA	CC	CC	CT	CC	CC	CC	CC	CC	CC	CC	CC	CC	CC	CC	CC	CC	CC	CC	CC	CC	CC	CC	CC	CC	CC	TT	CC	CT	CC	CC	CC	CC	CC	CC	NN	CC	CC	CC	CC
S1_54365250	C/T	1	54365250	+	NA	NA	NA	NA	NA	NA	CC	CC	CC	CC	CC	CT	CT	CC	CC	CC	CC	CT	CC	CC	CT	CC	TT	CT	TT	CC	CC	TT	CC	TT	CC	CT	CC	CC	NN	CC	CT	CC	CC	CT	TT	CC	CC	CC	CC
S1_54366535	A/G	1	54366535	+	NA	NA	NA	NA	NA	NA	AA	AA	AA	AA	AA	AG	AG	AA	AA	AA	AA	AA	AA	AA	AA	AA	AG	AA	AA	AA	AA	GG	AA	AG	AA	AG	AA	AA	AA	AA	AA	AA	AA	GG	AG	AA	AA	AA	AA
S1_54366542	G/C	1	54366542	+	NA	NA	NA	NA	NA	NA	GG	GG	GG	GG	GG	GC	GC	GG	GG	GG	GG	GG	GG	GG	GG	GG	GC	GG	GG	GG	GG	CC	GG	GC	GG	GC	GG	GG	GG	GG	GG	GG	GG	CC	GC	GG	GG	GG	GG
S1_54369901	G/C	1	54369901	+	NA	NA	NA	NA	NA	NA	GG	GG	GG	GG	GG	GG	GG	GG	GG	GG	GG	GG	GG	GG	GG	GC	GG	GG	GG	GG	GG	GC	GC	GG	GC	GG	GG	GG	GG	GG	GG	GG	GG	NN	GC	GG	GG	GG	GG
S1_54370896	C/T	1	54370896	+	NA	NA	NA	NA	NA	NA	CC	CC	CC	CC	CC	CC	CC	CC	CC	CC	CC	CC	CC	CC	CC	CC	CC	CC	CC	CC	CC	CC	NN	CC	CC	CT	CT	CC	CC	CC	CC	CC	CC	CC	CC	CC	CC	CC	CC
S1_54370912	C/T	1	54370912	+	NA	NA	NA	NA	NA	NA	CC	CC	CC	CC	CC	CC	CC	CC	CC	CC	CC	CC	CC	CC	CC	CC	CC	CC	CC	CC	CC	CC	NN	CC	CC	CC	CT	CC	CC	CC	CC	CC	CC	CC	CC	CC	CC	CC	CC
S1_54408882	T/A	1	54408882	+	NA	NA	NA	NA	NA	NA	TT	TT	TT	TT	TT	TA	TT	NN	TT	TT	TT	TT	TT	NN	TT	TT	TT	TT	TT	NN	TT	TT	TT	TT	TA	TA	TT	TA	TA	TA	TA	TT	TT	TT	TT	TA	AA	TT	TA
S1_54928369	G/T	1	54928369	+	NA	NA	NA	NA	NA	NA	GG	GG	GG	GG	GG	GG	GG	GG	GG	GG	GG	GG	GG	GG	GT	TT	GG	GG	GG	GG	GG	GG	GG	TT	GT	GT	TT	GT	TT	TT	GG	TT	GT	GG	TT	GT	GT	GT	GG
S1_54978097	A/G	1	54978097	+	NA	NA	NA	NA	NA	NA	AA	GG	GG	GG	AG	GG	AG	AG	GG	AA	GG	GG	AG	NN	AG	AA	GG	AA	GG	GG	GG	GG	GG	AA	AA	AG	GG	AG	AA	AG	AG	AA	AG	AA	GG	AA	AA	AA	GG
S1_54978104	C/G	1	54978104	+	NA	NA	NA	NA	NA	NA	GG	CC	CC	CC	CG	CC	CG	CC	CC	GG	CC	CC	CG	NN	CC	CG	CC	GG	CC	CC	CC	CC	CC	CC	CC	CG	CC	CC	CC	CG	CG	GG	CC	CC	CC	CG	CG	CG	CC
S1_55188964	T/C	1	55188964	+	NA	NA	NA	NA	NA	NA	TC	TT	TT	TT	TC	CC	TC	TT	CC	CC	TC	TC	CC	TC	TC	TT	TT	CC	TC	NN	TC	TT	CC	TC	CC	TC	TT	TC	TT	TT	TC	TT	TT	TT	TT	CC	TC	TC	TT
S1_55249458	A/T	1	55249458	+	NA	NA	NA	NA	NA	NA	AT	AT	AT	AT	AA	AA	AT	AA	AA	AA	AT	AT	AA	AA	AT	AT	TT	AA	AT	AT	AA	AA	AA	AT	AA	AT	TT	AA	AT	AT	AT	AT	AT	NN	AT	AA	AT	AT	AT
S1_56003403	A/C	1	56003403	+	NA	NA	NA	NA	NA	NA	AA	AA	AA	AA	AA	AA	AA	AA	AA	AA	AA	AA	AA	AA	AA	AA	AA	AA	AA	AA	AA	AA	AA	AA	AA	AA	AC	AA	AC	AA	AA	AA	AA	AA	AA	AA	AA	AA	AC
S1_56003941	G/C	1	56003941	+	NA	NA	NA	NA	NA	NA	GG	GG	GG	GG	GG	GG	GG	GG	GG	GG	GG	GG	GG	GG	GG	GG	GG	GG	GG	GG	GG	GG	GG	GG	GG	GG	GC	GG	GC	GG	GG	GG	GG	GG	GG	GG	GG	GG	GC
S1_56003943	T/G	1	56003943	+	NA	NA	NA	NA	NA	NA	TT	TT	TT	TT	TT	TT	TT	TT	TT	TT	TT	TT	TT	TT	TT	TT	TT	TT	TT	TT	TT	TT	TT	TT	TT	TT	TG	TT	TG	TT	TT	TT	TT	TT	TT	TT	TT	TT	TG
S1_56003961	C/T	1	56003961	+	NA	NA	NA	NA	NA	NA	CC	CC	CC	CC	CC	CC	CC	CC	CC	CC	CC	CC	CC	CC	CC	CC	CC	CC	CC	CT	CC	CC	CC	CC	CC	CC	CC	CC	CC	CT	CC	CC	CC	CC	CC	CC	CC	CC	CC
S1_56005907	T/G	1	56005907	+	NA	NA	NA	NA	NA	NA	TT	TT	TT	TT	TT	TT	TT	TT	TT	TT	TT	TT	TT	TT	TT	TT	TT	TT	TT	TT	TT	TT	TT	TT	TT	TT	TG	TT	TG	TT	TT	TT	TT	TT	TT	TT	TT	TT	TG
S1_56006730	G/A	1	56006730	+	NA	NA	NA	NA	NA	NA	GG	GG	GG	GG	GG	GG	GG	GG	GG	GG	GG	GG	GG	GG	GG	GG	GG	GG	GG	GG	GG	GG	GG	GG	GG	GG	GA	GG	GA	GG	GG	GG	GG	GG	GG	GG	GG	GG	GA
S1_56651430	G/A	1	56651430	+	NA	NA	NA	NA	NA	NA	GG	GG	GG	GG	GG	GG	GG	GG	GG	GG	GG	NN	GG	GG	GG	GG	GA	GG	GG	GG	GG	GG	GG	GG	GG	GG	GG	GG	GG	GG	GG	AA	GA	NN	GG	GG	GG	GG	GG
S1_56651436	T/A	1	56651436	+	NA	NA	NA	NA	NA	NA	TT	TT	TT	TT	TT	TT	TT	TT	TT	TT	TT	NN	TT	TT	TT	TT	TA	TT	TT	TT	TT	TT	TT	TT	TT	TT	TT	TT	TT	TT	TT	AA	TA	NN	TT	TT	TT	TT	TT
S1_56653111	C/T	1	56653111	+	NA	NA	NA	NA	NA	NA	CC	CC	CC	CC	CC	TT	CC	CC	CC	CC	CC	CT	CT	CC	CC	CC	CC	CC	CC	CT	CC	CC	CC	CC	CT	CT	CT	CC	TT	CT	CT	CC	CT	CC	CC	CC	CT	CT	CC
S1_56713020	T/C	1	56713020	+	NA	NA	NA	NA	NA	NA	TT	TC	TT	TT	TT	TC	TT	TT	TT	TT	TT	TC	TC	TT	TC	TT	TT	TT	TT	TC	TT	TT	TT	TT	TC	TT	TC	TT	CC	TC	CC	TT	TT	TT	TT	TC	TC	TC	TT
S1_56885943	G/T	1	56885943	+	NA	NA	NA	NA	NA	NA	GT	GG	GT	TT	TT	GG	GG	GG	GT	TT	GG	GG	GT	GT	GT	GT	GG	TT	TT	TT	TT	GG	TT	GT	GT	GG	GG	GT	GG	GG	GG	GG	GG	TT	GT	GG	GG	GG	GT
S1_56975083	C/G	1	56975083	+	NA	NA	NA	NA	NA	NA	CG	CC	CG	GG	GG	CC	CG	CC	CG	GG	NN	CC	CC	CC	CG	CC	GG	GG	GG	CC	GG	CC	GG	CG	CG	CG	CC	GG	CC	CC	CC	GG	CG	GG	GG	CC	CC	CC	GG
S1_57189953	C/G	1	57189953	+	NA	NA	NA	NA	NA	NA	CG	GG	CG	CC	CC	GG	GG	GG	CG	CC	CG	CG	CG	CG	CG	CG	GG	CC	CC	CG	CC	CG	CC	CG	CC	GG	CG	CG	CC	CC	CG	GG	CG	CC	CG	CG	CG	CG	CC
S1_57189969	T/C	1	57189969	+	NA	NA	NA	NA	NA	NA	TT	TT	TT	TT	TT	TT	TT	TT	TT	TT	TT	TT	TT	TT	TT	TT	TT	TT	TT	TT	TT	TC	TT	TT	TC	TT	TC	TT	TC	TC	TC	TT	TT	TT	TT	TT	TC	TC	TT
S1_57189982	C/T	1	57189982	+	NA	NA	NA	NA	NA	NA	CC	CC	CC	CC	CC	CC	CC	CC	CC	CC	CC	CC	CC	CC	CC	CC	CC	CC	CC	CC	CC	CT	CC	CC	CT	CC	CT	CC	CT	CT	CT	CC	CC	CC	CC	CC	CT	CT	CC
S1_57193693	T/A	1	57193693	+	NA	NA	NA	NA	NA	NA	TT	TT	TT	TT	TT	TT	TT	TT	TT	TT	NN	TT	TT	TT	TT	TT	AA	TT	TT	TT	TT	TT	TT	TT	TT	TA	TA	TA	TT	TT	TT	AA	TA	TT	TA	TT	TT	TT	TT
S1_57700349	G/A	1	57700349	+	NA	NA	NA	NA	NA	NA	AA	AA	GA	AA	AA	AA	AA	AA	AA	AA	GA	AA	AA	GA	GA	GA	AA	AA	AA	AA	GA	GA	AA	GA	GG	GA	GG	GG	GG	GG	GA	GG	GG	GG	GG	GG	GA	GG	GA
S1_57716357	C/T	1	57716357	+	NA	NA	NA	NA	NA	NA	CC	CC	CC	CC	CC	CC	CC	CC	CC	CC	CC	CC	CC	CC	CC	CC	CC	CC	CC	CC	CC	CT	CC	CC	CC	CC	CC	TT	TT	CC	CC	CC	CC	CT	CC	CC	CC	CC	CT
S1_57818182	C/T	1	57818182	+	NA	NA	NA	NA	NA	NA	CC	CC	TT	CC	CC	CC	CT	CC	CC	CC	CC	CC	CC	CC	CC	CC	CC	CC	CC	CC	CT	CC	CC	CC	CC	CC	CC	CC	CC	CC	CC	TT	CC	CC	CC	TT	CT	CC	CC
S1_57818205	T/C	1	57818205	+	NA	NA	NA	NA	NA	NA	TT	TT	TT	TT	TT	TT	TT	TT	TT	TT	TT	TT	TT	CC	TT	TT	TT	TT	TT	TT	TT	TT	TC	TT	TT	TT	CC	TT	TT	CC	TT	TT	TC	TT	CC	TT	TC	TC	TT
S1_58092832	G/T	1	58092832	+	NA	NA	NA	NA	NA	NA	GG	GG	GG	GG	GG	GG	GG	GG	GG	GG	GG	GG	GG	GT	GT	GG	GG	GG	GG	GG	GG	GG	GT	GG	GT	GT	TT	GG	GG	TT	GG	GG	GT	GG	TT	GG	GG	TT	GG
S1_58097785	T/G	1	58097785	+	NA	NA	NA	NA	NA	NA	TT	TT	TT	TT	TT	TT	TT	TT	TT	TT	TT	TT	TT	TT	TG	TT	TT	TT	TT	TT	TT	TT	TT	TT	TG	TG	GG	TT	TT	GG	TT	TT	TG	TT	GG	TT	TT	GG	TT
S1_58097851	C/T	1	58097851	+	NA	NA	NA	NA	NA	NA	CC	CC	CC	CC	CC	CC	CC	CC	CC	CC	CC	CC	CC	CC	CT	CC	CC	CC	CC	CC	CC	CC	CC	CC	CC	CT	TT	CC	CC	TT	CC	CC	CT	CC	TT	CC	CC	TT	CC
S1_58100031	G/A	1	58100031	+	NA	NA	NA	NA	NA	NA	GG	GG	AA	GG	GG	GG	GA	GG	GG	GG	GG	GG	GG	GG	GG	GG	GG	GG	GG	GA	GA	GG	GG	GG	GG	GG	GG	GG	GG	GG	GG	GG	GG	GG	GG	GG	GG	GG	GA
S1_58314694	T/C	1	58314694	+	NA	NA	NA	NA	NA	NA	TC	TC	CC	TC	CC	CC	CC	CC	CC	CC	CC	CC	CC	TC	CC	TC	CC	CC	CC	CC	CC	TC	TC	TC	TC	TT	TT	TT	TT	TC	TT	TT	TT	TT	TT	TT	TC	TC	TC
S1_58326286	G/A	1	58326286	+	NA	NA	NA	NA	NA	NA	GA	GG	GG	GG	GG	GG	GG	GG	GG	GG	GG	GG	GG	GG	GG	GG	GG	GG	GG	GG	GG	GG	GG	GG	GG	GG	GG	GG	GG	GA	GA	GG	GG	GG	GG	GA	GA	GA	GG
S1_58328346	T/C	1	58328346	+	NA	NA	NA	NA	NA	NA	TC	TT	TT	TT	TT	TT	TT	TT	TT	TT	TT	TT	TT	TT	TT	TT	TT	TT	TT	TT	TT	TT	TT	TT	TT	TT	TT	TT	TT	TT	TC	TT	TT	TT	TT	TC	TC	TT	TT
S1_58328391	C/T	1	58328391	+	NA	NA	NA	NA	NA	NA	CC	CT	CT	TT	CC	CC	CC	CC	CC	CC	CC	CC	CC	CC	CC	CC	CC	CC	CT	CC	CT	CT	CC	CC	CT	CT	CT	CT	CC	CC	CC	CC	CC	CC	CT	CT	CC	TT	CC
S1_58328706	C/T	1	58328706	+	NA	NA	NA	NA	NA	NA	CC	CC	CC	CC	CC	CC	CC	CC	CC	CC	CC	CC	CC	CC	CC	CC	CC	CC	CC	CC	CC	CC	CC	CC	CC	CT	CC	CT	CT	CC	CT	CC	CC	CT	CC	CC	CC	CC	CC
S1_58333379	C/T	1	58333379	+	NA	NA	NA	NA	NA	NA	CC	CC	CC	CT	CC	CC	CC	CC	CC	CC	CC	CC	CC	CC	CC	CC	CC	CC	CC	CC	CC	CC	CC	CC	CC	CC	CC	CT	CT	CC	CC	CC	CC	CC	CC	CC	CC	CC	CC
S1_58333382	A/G	1	58333382	+	NA	NA	NA	NA	NA	NA	AA	AA	AG	AA	GG	AG	AG	AA	AA	AA	AG	AA	AA	AG	AA	AA	AA	AA	AA	AG	AA	AA	AG	AA	AG	AA	AA	AA	AA	AG	AA	AA	AA	AG	AA	AA	AG	AA	AG
S1_58334016	C/G	1	58334016	+	NA	NA	NA	NA	NA	NA	CC	CC	CC	CC	CC	CG	CG	CC	CG	CC	CC	CG	GG	CC	CC	CC	CC	GG	CG	CG	CG	CC	CC	CC	CC	CC	CC	CC	CC	CC	CC	CC	CC	CC	CC	CC	CC	CC	CC
S1_58334026	G/A	1	58334026	+	NA	NA	NA	NA	NA	NA	AA	GA	GG	GA	GG	GG	GG	GA	GA	AA	GA	GA	GG	GA	AA	AA	AA	GG	GA	GG	GG	GG	GG	AA	GG	GG	GG	GA	GA	GA	GA	AA	GA	GA	GA	AA	GA	GA	GG
S1_58334065	C/T	1	58334065	+	NA	NA	NA	NA	NA	NA	CT	CT	CC	CC	CC	CC	CC	CT	CT	TT	CT	CT	CC	CT	TT	TT	TT	CC	CT	CC	CC	CC	CC	CT	CC	CC	CC	CC	CC	CC	CC	TT	CT	CC	CT	CT	CC	CC	CC
S1_58334083	C/G	1	58334083	+	NA	NA	NA	NA	NA	NA	GG	CG	CC	CG	CC	CC	CC	CG	CG	GG	CG	CG	CC	GG	GG	GG	GG	CC	CG	CC	CC	CC	CC	GG	CC	CC	CC	CG	CG	CG	CG	GG	CG	CC	CG	GG	CG	CG	CC
S1_58335127	A/C	1	58335127	+	NA	NA	NA	NA	NA	NA	CC	AC	AA	AC	AA	AA	AA	AC	AC	CC	AC	AC	AA	AA	CC	CC	CC	AA	AC	AA	AA	AA	AA	CC	AA	AA	AA	AC	AC	AC	AC	CC	AC	AA	AC	CC	AC	AC	AA
S1_58492657	T/C	1	58492657	+	NA	NA	NA	NA	NA	NA	TT	TT	TT	TT	TT	TT	TT	TT	TT	TT	TT	TT	TT	TT	TT	TT	TT	TT	TT	TT	TT	TT	TT	TT	TT	TT	TC	TT	TT	TC	TT	CC	TT	TC	TT	TT	TT	TC	TT
S1_58492677	G/T	1	58492677	+	NA	NA	NA	NA	NA	NA	GG	GG	GG	GG	GG	GG	GG	GG	GG	GG	GG	GG	GG	GG	GG	GG	GG	GG	GG	GG	GG	GG	GG	GG	GG	GG	GT	GG	GG	GT	GG	TT	GG	GG	GG	GG	GG	GT	GG
S1_58531907	A/G	1	58531907	+	NA	NA	NA	NA	NA	NA	AA	AA	AA	AA	AA	AA	AA	AA	NN	AA	AA	AA	AA	AA	AA	AA	AA	AA	AA	AA	AA	AA	AA	AA	AA	AA	AG	AA	AA	AG	AA	GG	AA	AA	AA	AA	AA	AG	AA
S1_58531911	C/T	1	58531911	+	NA	NA	NA	NA	NA	NA	CC	CC	CC	CC	CC	TT	CT	CC	NN	CC	CC	CC	CT	CT	CC	CC	CC	CC	CT	CT	CT	CC	TT	CC	CC	CC	CC	CC	CC	CC	CC	CC	CC	CC	CC	CC	CC	CC	CC
S1_58531918	A/G	1	58531918	+	NA	NA	NA	NA	NA	NA	AA	AA	AA	AA	AA	AA	AA	AA	NN	AA	AA	AA	AA	AA	AA	AA	AA	AA	AA	AA	AA	AA	AA	AA	AA	AA	AG	AA	AA	AG	AA	GG	AA	AA	AA	AA	AA	AG	AA
S1_58531926	C/A	1	58531926	+	NA	NA	NA	NA	NA	NA	CC	CC	CC	CC	CC	AA	CA	CC	NN	CC	CC	CC	CA	CA	CC	CC	CC	CC	CA	CA	CA	CC	AA	CC	CC	CC	CC	CC	CC	CC	CC	CC	CC	CC	CC	CC	CC	CC	CC
S1_58604634	G/A	1	58604634	+	NA	NA	NA	NA	NA	NA	GG	GG	GG	GG	GA	AA	GA	GG	GA	GG	GA	GA	GA	GA	GG	GG	GG	GG	GA	GA	GG	GG	AA	GG	GG	GG	GG	GG	GG	GA	GG	GG	GG	GG	GG	GG	GG	GG	GG
S1_58885469	C/T	1	58885469	+	NA	NA	NA	NA	NA	NA	CT	CC	CC	CC	CC	CC	CC	CC	CC	CT	CC	CC	CC	NN	CC	CC	CC	CC	CC	CC	CC	CC	CC	CT	TT	CC	CC	CT	CC	CC	CT	CC	CC	CC	CC	CT	CC	CT	CC
S1_59422260	C/T	1	59422260	+	NA	NA	NA	NA	NA	NA	CC	CC	CC	CC	CC	CC	NN	CC	CT	CC	CT	CC	CC	CC	CT	CT	CC	CC	CT	CC	CC	CC	CC	CC	TT	CT	CT	CC	CT	CT	CT	CC	CC	CC	TT	TT	CC	CT	CC
S1_61406812	T/G	1	61406812	+	NA	NA	NA	NA	NA	NA	TT	TT	TT	TT	TT	TT	TT	TT	TT	TT	TT	TT	TT	TT	TT	TT	TT	TT	TT	TT	TT	TT	TT	TT	TT	TT	TG	TT	TG	TT	TT	TT	TT	TT	TT	TT	TT	TT	TG
S1_61406828	T/C	1	61406828	+	NA	NA	NA	NA	NA	NA	TT	TT	TT	TT	TT	TT	TT	TT	TT	TT	TT	TT	TT	TT	TT	TT	TT	TT	TT	TC	TT	TT	TT	TT	TT	TT	TT	TT	TT	TC	TT	TT	TT	TT	TT	TT	TT	TT	TT
S1_61428706	C/A	1	61428706	+	NA	NA	NA	NA	NA	NA	CC	CC	CC	CC	CC	CC	CC	CC	CC	CC	CC	CC	CC	CC	CC	CC	CC	CC	CC	CC	CC	CC	CC	CC	CC	CC	CA	CC	CA	CC	CC	CC	CC	CC	CC	CC	CC	CC	CC
S1_61428717	C/T	1	61428717	+	NA	NA	NA	NA	NA	NA	CT	CC	CC	CC	CC	CC	CC	CT	CT	CC	CC	CT	CC	CC	CC	CC	CT	CT	CC	CC	CC	CC	CC	CC	CC	CT	CC	CC	CC	CC	CT	CC	CC	CC	CC	CC	CC	CC	CC
S1_61428752	G/C	1	61428752	+	NA	NA	NA	NA	NA	NA	GC	GG	GG	GG	GG	GG	GG	GC	GC	GG	GC	GC	GC	GG	GG	GG	GC	GC	GG	GG	GG	GG	GG	GG	GG	GC	GG	GG	GG	GG	GC	GG	GG	GG	GG	GG	GG	GG	GG
S1_62097111	T/G	1	62097111	+	NA	NA	NA	NA	NA	NA	TT	TT	TT	TT	TT	TT	TT	TT	TT	TT	TT	TT	TT	TT	TT	TT	TT	TT	TT	TT	TT	TT	TT	TT	TT	TT	TG	TT	TG	TT	TT	TT	TT	TT	TT	TT	TT	TT	TG
S1_62097154	T/C	1	62097154	+	NA	NA	NA	NA	NA	NA	TT	TT	TT	TT	TT	TT	TT	TT	TT	TT	TT	TT	TT	TT	TT	TT	TT	TT	TT	TT	TT	TT	TT	TT	TT	TT	TC	TT	TT	TT	TT	TT	TT	TT	TT	TT	TT	TT	TC
S1_62524037	G/A	1	62524037	+	NA	NA	NA	NA	NA	NA	AA	GA	AA	GA	GG	GA	GG	GA	GG	GA	GA	NN	GA	NN	GA	AA	AA	GG	GG	NN	GA	GG	GG	GG	AA	GG	GA	GA	GG	GA	AA	GG	GG	GA	GA	AA	GG	GA	GG
S1_62692919	T/C	1	62692919	+	NA	NA	NA	NA	NA	NA	TT	TT	TT	TT	TT	TT	TC	TC	TC	TC	TT	TT	CC	TT	CC	TT	CC	CC	TT	TT	TT	TC	TT	TC	TC	TC	TC	TC	TC	TC	TT	CC	TC	TC	TC	TT	TT	TC	TC
S1_62695459	G/C	1	62695459	+	NA	NA	NA	NA	NA	NA	GG	GG	GG	GG	GG	GG	GG	GG	GG	GG	GG	GG	GG	GG	GG	GG	GG	GG	GG	GG	GG	GG	GG	GG	GG	GC	GG	GC	GG	GG	GC	GG	GG	GG	GG	GG	CC	GC	GC
S1_62695531	G/C	1	62695531	+	NA	NA	NA	NA	NA	NA	GC	GG	GC	GG	GC	GG	GG	GG	GC	GG	GG	GC	GG	GG	GG	GG	GG	GG	GC	GG	CC	GG	GG	GG	GC	GG	GG	GG	GG	GG	GG	GG	GG	GG	GC	GC	GG	GG	GG
S1_62702643	G/A	1	62702643	+	NA	NA	NA	NA	NA	NA	GG	GG	GG	GG	GG	GG	GG	GG	GG	GG	GG	NN	GG	NN	GG	GG	GG	GG	GG	GG	GG	GG	GG	GG	GA	GG	GG	GG	GA	GG	GG	GG	GA	GG	GA	GG	GA	GG	GA
S1_62702658	T/A	1	62702658	+	NA	NA	NA	NA	NA	NA	TT	TT	TT	TT	TT	TT	TT	TT	TT	TT	TT	NN	TT	NN	TT	TT	TT	TT	TT	TT	TT	TT	TT	TT	TA	TT	TT	TT	TA	TT	TT	TT	TA	TT	TA	TT	TA	TT	TA
S1_62706839	G/A	1	62706839	+	NA	NA	NA	NA	NA	NA	GG	GG	GG	GG	GG	GG	GG	GG	GG	GG	GG	GG	GG	GG	GG	GG	GG	GG	GG	GG	GG	GG	GG	GG	GA	GG	GG	GG	GG	GG	GG	GG	GG	GA	GG	GG	GG	GG	GG
S1_62744320	C/T	1	62744320	+	NA	NA	NA	NA	NA	NA	CT	CT	CT	CT	CT	CT	CC	CT	CT	CT	CT	CT	CC	CC	CC	CT	CT	CC	TT	CT	CT	CT	CT	CC	CT	CT	CT	CT	CT	CT	CT	CC	CT	CC	CT	CT	CT	TT	CT
S1_62744324	A/G	1	62744324	+	NA	NA	NA	NA	NA	NA	AG	AG	AG	AG	AG	AG	AG	AG	AG	AG	AG	AG	AG	AG	AG	AG	AG	AG	AA	AG	AG	AG	AG	AG	AG	AG	AG	AG	AG	AA	AG	AG	AG	AG	AG	AG	AG	AA	AG
S1_62824518	C/G	1	62824518	+	NA	NA	NA	NA	NA	NA	CC	CG	CC	CC	CC	CC	CG	CC	CG	CC	CC	CC	CG	CC	CG	CC	CC	CC	CC	CC	CC	CC	CC	CG	CC	CC	CC	CC	CC	CG	CC	GG	CG	CG	CC	CC	CC	CC	CC
S1_62824521	T/G	1	62824521	+	NA	NA	NA	NA	NA	NA	TT	TG	TT	TT	TT	TT	TG	TT	TG	TT	TT	TT	TG	TT	TG	TT	TT	TT	TT	TT	TT	TT	TT	TG	TT	TT	TT	TT	TT	TG	TT	GG	TG	TG	TT	TT	TT	TT	TT
S1_62824964	C/T	1	62824964	+	NA	NA	NA	NA	NA	NA	CC	CT	CC	CC	CC	CC	CT	CC	CT	CC	CC	CC	CT	CC	CT	CC	CC	CC	CC	CC	CC	CC	CC	CT	CC	CC	CC	CC	CC	CT	CC	TT	CT	CC	CC	CC	CC	CC	CC
S1_62834735	C/T	1	62834735	+	NA	NA	NA	NA	NA	NA	CC	CC	CC	CC	CC	CC	CC	CC	CC	CC	CC	CC	CC	CC	CC	CC	CC	CC	CC	CC	CC	CC	CC	CC	CC	CC	CC	CC	CC	CC	CC	CT	CC	CC	CT	CT	CC	CC	CC
S1_62834906	G/C	1	62834906	+	NA	NA	NA	NA	NA	NA	GC	GG	GG	GG	GC	GC	GC	GC	GC	GG	GG	GC	GC	GC	GC	GG	GG	GG	GC	GG	GC	GC	GC	GG	GC	GG	GG	GG	GG	GG	GG	GG	GC	GG	GG	GG	GG	GG	GG
S1_63085276	A/C	1	63085276	+	NA	NA	NA	NA	NA	NA	AA	AA	AA	AA	AC	AC	AA	AA	AC	AA	AA	AA	AC	AA	AC	AA	AA	AA	AA	AA	AA	AA	AC	AA	AA	AA	AA	AA	AA	AA	AA	AA	AA	AA	AA	AA	AA	AA	AA
S1_63085649	G/A	1	63085649	+	NA	NA	NA	NA	NA	NA	GG	GG	GG	GG	GA	GA	GG	GG	GA	GG	GG	GG	GA	GG	GA	GG	GG	GG	GG	GG	GG	GG	GA	GG	GG	GG	GG	GG	GG	GG	GG	GG	GG	GG	GG	GG	GG	GG	GG
S1_63119668	T/C	1	63119668	+	NA	NA	NA	NA	NA	NA	TT	TT	TT	TT	TT	TT	TT	TT	TT	TT	TT	TT	TT	TT	TT	TT	TT	TT	TT	TT	TT	TT	TT	TT	TT	TT	TT	TT	TT	TT	TT	TT	TC	TT	TT	TT	TT	TT	TT
S1_63247202	C/T	1	63247202	+	NA	NA	NA	NA	NA	NA	CC	CC	CC	CC	CC	CC	CC	CC	CC	CC	CC	CC	CC	CC	CC	CC	CC	CC	CC	CC	CC	CC	CC	CC	CC	CC	CC	CT	CC	CC	CC	CC	CT	CT	CC	CC	CC	CC	CC
S1_63255875	G/T	1	63255875	+	NA	NA	NA	NA	NA	NA	GG	GG	GG	GG	GG	GG	GG	GG	GG	GG	GG	GG	GG	GG	NN	GG	GG	GG	GG	GG	GG	GG	GG	GT	TT	GT	GG	GG	GG	TT	GG	GG	GG	GG	GG	GG	GG	GG	GG
S1_63272693	G/T	1	63272693	+	NA	NA	NA	NA	NA	NA	GG	GT	GG	GG	GT	GG	GG	GG	GG	GG	NN	GT	GG	GG	GT	GT	GG	GG	GG	GG	GG	GG	GG	GG	GT	GG	GG	GG	GG	GT	GG	GG	GG	GG	GG	GG	GG	GG	GG
S1_63321616	C/G	1	63321616	+	NA	NA	NA	NA	NA	NA	GG	CC	CC	CC	CC	CC	CC	CC	CC	CC	CC	CC	CG	CC	CG	CG	CC	CC	CC	NN	CG	CC	CC	CC	CG	GG	GG	CC	CG	CC	CG	GG	CC	CG	CG	CG	CG	CG	CC
S1_63321640	C/A	1	63321640	+	NA	NA	NA	NA	NA	NA	CA	CC	CC	CC	CC	CC	CC	CC	CC	CC	CC	CC	CC	CC	CA	CC	CC	CC	CC	NN	CA	CC	CC	CC	CC	AA	AA	CC	CA	CC	CC	CC	CC	CA	CA	CC	CA	CC	CC
S1_63322845	T/C	1	63322845	+	NA	NA	NA	NA	NA	NA	TC	TT	TT	TT	TT	TT	TT	TT	TT	TT	TT	TT	TC	TT	TC	TC	TT	TT	TT	TT	TC	TT	TT	TT	TC	TT	CC	TT	TT	TT	TC	CC	TT	TT	TT	TC	TC	TC	TT
S1_63380622	A/G	1	63380622	+	NA	NA	NA	NA	NA	NA	GG	AA	AA	AA	AA	AA	AA	AA	AA	AA	AA	AA	AG	AA	AA	AG	AA	AA	AA	AA	AA	AA	AA	AA	AA	AG	GG	AG	AG	AA	GG	GG	AA	AA	AG	AG	AA	AA	AG
S1_63380627	C/G	1	63380627	+	NA	NA	NA	NA	NA	NA	CG	CC	CC	CC	CC	CC	CC	CC	CC	CC	CC	CC	CG	CC	CC	CG	CC	CC	CC	CC	CC	CC	CC	CC	CC	CC	GG	CG	CG	CC	GG	GG	CC	CC	CG	CG	CC	CC	CG
S1_63560102	A/G	1	63560102	+	NA	NA	NA	NA	NA	NA	AG	AA	AA	AG	AG	AG	AG	AG	AG	GG	AG	AG	AG	GG	AA	AA	AA	GG	GG	AA	AG	AG	GG	AG	AA	AA	AA	AA	AA	AA	AA	AA	AA	AA	AA	AA	AA	AA	AG
S1_63571544	A/G	1	63571544	+	NA	NA	NA	NA	NA	NA	AG	AA	AA	GG	AA	AA	AG	AA	AA	AG	AA	AA	AA	GG	AA	AA	AA	AA	AG	AG	AA	AG	AG	AG	AA	AA	AA	AG	AA	AA	AA	AA	AA	AA	AA	AA	AA	AA	AA
S1_63576851	C/T	1	63576851	+	NA	NA	NA	NA	NA	NA	TT	CC	CT	CT	CC	CC	CT	CC	CT	CT	CC	NN	CT	CT	CC	CT	CC	CC	CT	NN	CC	CT	TT	CC	CT	CC	CC	CT	CC	CT	TT	CC	CC	CT	CC	TT	CT	CT	TT
S1_63591510	C/T	1	63591510	+	NA	NA	NA	NA	NA	NA	CC	CT	CC	CC	CT	CC	CC	CT	CT	CC	CT	CT	CC	CC	CC	CC	CC	CC	CC	CC	CT	CC	CC	CC	CC	CT	CT	CC	CC	TT	CC	TT	TT	TT	CC	CC	CC	CC	CC
S1_63599549	T/C	1	63599549	+	NA	NA	NA	NA	NA	NA	TC	TT	TT	TT	TT	TT	TT	TT	TT	TT	TT	TT	TT	TT	TT	TC	TT	TT	TT	TT	TT	TT	TT	TT	TT	TT	TT	TT	TT	TT	CC	TT	TT	TT	TT	TC	TC	TT	TC
S1_63600442	C/T	1	63600442	+	NA	NA	NA	NA	NA	NA	CT	CT	CT	CC	CT	CT	CC	CT	CC	CT	CC	CT	TT	CC	CT	CT	CC	TT	CT	NN	CT	CT	CT	CC	CT	CC	CT	CT	TT	CC	TT	CC	CC	CC	TT	TT	CT	CT	CT
S1_63613718	T/C	1	63613718	+	NA	NA	NA	NA	NA	NA	TT	TC	TT	TT	TC	TC	TC	NN	TC	TT	CC	TT	TT	TT	TT	TC	CC	TT	TT	TT	TC	TC	TT	TC	TT	TT	TC	TT	TT	TC	TT	CC	CC	TT	TT	TT	TC	TT	TT
S1_63613725	A/G	1	63613725	+	NA	NA	NA	NA	NA	NA	AA	AG	AG	AA	AA	AA	AA	NN	AG	AA	GG	AA	AA	AA	GG	AA	AA	AA	AA	AA	AG	AA	AA	AA	AG	AG	AG	AG	GG	AG	AG	GG	GG	AA	GG	AG	AA	AA	AG
S1_63613778	C/T	1	63613778	+	NA	NA	NA	NA	NA	NA	CT	CC	CT	CT	CC	CC	CT	CC	CT	CT	CC	CC	CC	TT	CC	CC	CC	CC	CT	CT	CC	CT	CT	TT	CC	CC	CC	CT	CC	CT	CC	CC	CC	CC	CC	CC	CC	CC	CC
S1_63753938	C/A	1	63753938	+	NA	NA	NA	NA	NA	NA	CC	CC	AA	CC	CA	CC	CC	AA	CA	CC	AA	CC	CC	NN	CC	CA	CC	CC	CC	CC	CC	CC	CC	CC	CA	CC	CA	CA	CC	CC	CA	AA	CA	CC	CA	CA	CA	AA	CC
S1_63753956	A/G	1	63753956	+	NA	NA	NA	NA	NA	NA	AA	AA	AA	AA	AA	AA	AA	AA	AA	AA	AA	AA	AA	NN	AG	AA	AA	AA	AA	AA	AA	AG	AA	AA	AA	AG	AA	AA	AG	AA	AG	AA	AA	AA	AA	AG	AG	AA	AG
S1_63949949	C/T	1	63949949	+	NA	NA	NA	NA	NA	NA	CC	TT	TT	CT	TT	CC	CT	CT	CC	CC	CT	CC	CC	CC	CT	CT	CC	CC	CT	CT	TT	CC	CC	CT	CT	CC	CT	CT	CT	CT	CT	CC	CT	CT	CC	CT	CT	CT	CT
S1_64110975	A/G	1	64110975	+	NA	NA	NA	NA	NA	NA	AA	AA	AA	AA	AA	AA	AA	AA	AA	AA	AA	AA	AA	AA	AA	AA	AA	AA	AA	AA	AG	AA	AA	AA	AA	AA	AG	AA	AA	AG	AA	AA	AG	AA	AA	AA	AG	AG	AA
S1_64356542	C/A	1	64356542	+	NA	NA	NA	NA	NA	NA	CC	CC	CC	CC	CC	CA	CC	CA	CA	CA	CC	CC	CA	CC	CA	CC	CA	CC	CC	CC	CC	CC	CC	CC	CC	CA	CC	CA	CC	CA	CC	CC	CC	CC	CA	CA	CA	CA	CC
S1_64356558	C/T	1	64356558	+	NA	NA	NA	NA	NA	NA	CC	CC	CC	CC	CC	CT	CC	CT	CT	CT	CC	CC	CT	CC	CT	CC	CT	CC	CC	CC	CC	CC	CC	CC	CC	CT	CC	CT	CC	CT	CC	CC	CC	CC	CT	CT	CT	CT	CC
S1_64356585	T/A	1	64356585	+	NA	NA	NA	NA	NA	NA	TT	TT	TT	TT	TT	TT	TT	TT	TT	TT	TA	TT	TT	TT	TT	TT	TA	TT	TT	TT	TT	TT	TT	TT	TT	TA	TT	TA	TT	TA	TT	TT	TT	TT	TA	TA	TA	TA	TT
S1_64535681	G/A	1	64535681	+	NA	NA	NA	NA	NA	NA	GG	GA	GG	GG	GA	GG	GG	GG	GA	GG	GA	GG	GA	NN	GG	GG	GG	GG	GA	GG	GA	GG	GG	GG	GG	GA	GA	GG	GG	GG	GG	AA	GG	GA	GA	GA	GG	GG	GA
S1_64620500	T/A	1	64620500	+	NA	NA	NA	NA	NA	NA	TT	TT	TT	TA	TT	TA	TA	TA	TA	TA	TT	TA	TA	TA	TT	TT	TT	TA	TA	TA	TT	TA	TA	TT	TT	TT	TT	TT	TT	TT	TT	TT	TT	TT	TT	TT	TT	TT	TT
S1_64620517	C/A	1	64620517	+	NA	NA	NA	NA	NA	NA	CA	CA	CA	CA	CA	CA	CA	CA	CA	CA	CA	CA	CA	CA	CA	CA	CC	CA	CA	CA	CA	CA	CA	CA	CA	CA	CA	CA	CA	CA	CA	CA	CA	CA	CA	CC	CA	CA	CA
S1_64722138	T/C	1	64722138	+	NA	NA	NA	NA	NA	NA	TC	TT	TT	TC	TT	CC	CC	TC	TC	TC	TT	TC	CC	TC	CC	TC	CC	CC	TC	TC	TT	TC	CC	TC	TT	TC	TT	TT	TT	TT	TC	TT	TT	TC	TT	TC	TT	TT	TC
S1_64722190	T/A	1	64722190	+	NA	NA	NA	NA	NA	NA	TT	TA	TT	TT	TA	TT	TT	TT	TA	TT	TT	TT	TT	TT	TT	TT	TT	TT	TT	TT	TA	TT	TT	TT	TT	TT	TA	TT	TT	TT	TT	AA	TT	TT	TA	TA	TT	TT	TT
S1_64722204	C/T	1	64722204	+	NA	NA	NA	NA	NA	NA	CT	CC	CC	CT	CC	TT	CT	CC	CT	CT	CC	CT	CT	CT	CT	CT	CC	TT	CT	CT	CC	TT	TT	CC	CC	CC	CC	CC	CC	CC	CT	CC	CC	CC	CC	CT	CC	CC	CC
S1_64725457	A/C	1	64725457	+	NA	NA	NA	NA	NA	NA	AA	AC	AA	AA	AC	AA	AA	AA	AC	AA	AC	AA	AA	AA	AA	AA	AA	AA	AC	AA	AC	AA	AA	AA	AA	AA	AC	AA	AA	AA	AA	CC	AA	AA	AC	AC	AA	AA	AA
S1_64725504	G/A	1	64725504	+	NA	NA	NA	NA	NA	NA	GG	GG	GG	GG	GG	GG	GG	GG	GG	GA	GG	GG	GG	GG	GG	GG	GG	GG	GG	GG	GA	GG	GG	GA	GG	GG	GG	GG	GG	GG	GA	GG	GG	GG	GG	GG	GG	GG	GG
S1_64745106	A/C	1	64745106	+	NA	NA	NA	NA	NA	NA	AA	AA	AC	AC	AA	AA	AA	AA	AA	AA	AA	AA	AA	NN	AA	AA	AA	AA	AA	NN	AA	AA	AA	AA	AA	AA	AA	AC	AC	AC	AA	AA	CC	AA	AC	AA	AC	AA	AC
S1_64745122	A/G	1	64745122	+	NA	NA	NA	NA	NA	NA	AA	AA	AA	AA	AA	AA	AA	AA	AA	AA	AA	AA	AA	NN	AA	AG	AA	AA	AG	NN	AA	AA	AA	AA	AA	AA	AA	AA	AA	AG	AA	AG	AA	AA	AA	AA	AG	AA	AA
S1_64908746	C/T	1	64908746	+	NA	NA	NA	NA	NA	NA	CC	CC	CC	CC	CC	CC	CC	CC	CC	CC	CC	CC	CC	CC	CC	CC	CC	CC	CC	CC	CC	CC	CC	CC	CC	CC	CC	CT	CC	CC	CC	CC	CC	CT	CC	CC	CT	CC	CT
S1_64908812	T/C	1	64908812	+	NA	NA	NA	NA	NA	NA	TT	TT	TT	TC	TT	TT	TT	TT	TT	TT	TT	TT	TT	TT	TT	TT	TT	TT	TT	TT	TT	TT	TT	TT	TT	TC	TT	TC	TT	TT	TT	TT	TT	CC	TT	TT	TC	TT	CC
S1_65082079	G/A	1	65082079	+	NA	NA	NA	NA	NA	NA	GG	GG	GG	GG	GA	GG	GG	GA	GA	GG	GG	GG	GG	GG	GG	GA	GG	GG	GG	GG	GG	GG	GG	GA	GA	GG	GG	GG	GG	GG	GA	GA	GG	GG	GG	GG	GG	GG	GG
S1_65082086	A/G	1	65082086	+	NA	NA	NA	NA	NA	NA	AG	AG	AA	AA	AG	AG	AA	AA	AA	AG	AA	AG	AA	AA	AA	AG	AA	AG	AG	AA	AA	AG	AA	AA	AG	AA	AA	AA	AA	AA	AG	AG	AA	AG	AA	AA	AA	AA	AA
S1_65133059	C/A	1	65133059	+	NA	NA	NA	NA	NA	NA	CC	CC	CC	CC	CC	CA	CC	CC	CC	CC	CC	CC	CC	CC	CC	CA	CC	CA	CA	CC	CC	CA	CC	CC	CC	CC	CC	CC	CC	CC	CA	CA	CC	CA	CC	CC	CC	CC	CC
S1_65133117	T/C	1	65133117	+	NA	NA	NA	NA	NA	NA	TT	TT	TT	TT	TC	TT	TT	TC	TT	TT	TT	TT	TT	TT	TT	TC	TT	TT	TT	NN	TT	TT	TT	TC	TC	TT	TT	TT	TT	TT	TC	TC	TT	TT	TT	TT	TT	TT	TT
S1_65133219	C/T	1	65133219	+	NA	NA	NA	NA	NA	NA	CT	CT	CC	CC	CT	CT	CC	CT	CT	CT	CC	CT	CC	CC	CC	CT	CC	CT	CT	CC	CC	CT	CC	CT	CT	CC	CC	CC	CC	CC	CT	CT	CC	CT	CC	CC	CC	CC	CC
S1_65133743	G/A	1	65133743	+	NA	NA	NA	NA	NA	NA	GA	GA	GG	GG	GA	GA	GG	GA	GA	GA	GG	GA	GG	GG	GG	GA	GG	GA	GA	NN	GG	GA	GG	GA	GA	GG	GG	GG	GG	GG	GA	GA	GG	GA	GG	GG	GG	GG	GG
S1_65137359	C/T	1	65137359	+	NA	NA	NA	NA	NA	NA	CT	CT	CC	CC	CT	CT	CC	CT	CT	CT	CC	CT	CC	CC	CC	CT	CC	CT	CT	CC	CC	CT	CC	CT	CC	CC	CC	CC	CC	CC	CC	CC	CC	CC	CC	CC	CC	CC	CC
S1_65505237	A/G	1	65505237	+	NA	NA	NA	NA	NA	NA	AA	AA	AA	AA	AA	AA	AA	AA	AG	AA	AG	AA	AA	AA	AA	AA	AA	AA	AG	AA	AA	AA	AA	AA	GG	AG	AA	AG	AG	AG	AA	AA	AG	AG	AG	AA	AA	AG	AG
S1_65505242	C/T	1	65505242	+	NA	NA	NA	NA	NA	NA	CC	CC	CC	CC	CC	CC	CC	CC	CT	CC	CT	CC	CC	CC	CC	CC	CC	CC	CT	CC	CC	CC	CC	CC	TT	CT	CC	CT	CT	CT	CC	CC	CT	CT	CT	CC	CC	CT	CT
S1_65566544	T/C	1	65566544	+	NA	NA	NA	NA	NA	NA	TC	TC	CC	TT	CC	TC	TT	TC	TT	TT	TC	TT	TT	TT	TC	TC	CC	TT	TT	TC	TC	TT	TT	TC	TT	TC	TT	TT	TT	TC	TT	TT	TT	TC	TT	TT	TC	TT	TC
S1_65638858	C/T	1	65638858	+	NA	NA	NA	NA	NA	NA	CC	CC	CC	CC	CC	CC	CC	NN	CC	CC	CC	CC	CC	CC	CC	CC	CC	CC	CC	CC	CC	CT	CC	CC	CC	CC	CC	CT	CT	CC	CT	CC	CT	CT	CC	CT	CC	CT	CT
S1_65638911	A/G	1	65638911	+	NA	NA	NA	NA	NA	NA	AG	AA	AA	AA	AA	AG	AA	AA	AA	AA	AA	AA	AA	AA	AA	AA	GG	AA	AA	AA	AA	AG	AA	GG	AA	AA	AA	AG	AG	AG	AG	AA	AG	AG	AA	AG	AA	AG	AG
S1_65638934	A/G	1	65638934	+	NA	NA	NA	NA	NA	NA	AA	AA	AA	AA	AA	AA	AA	AA	AA	AA	AA	AA	AA	AA	AA	AA	AA	AA	AA	AA	AA	AG	AA	AA	AA	AA	AA	AG	AG	AA	AG	AA	AG	AG	AA	AG	AA	AG	AG
S1_65639703	C/T	1	65639703	+	NA	NA	NA	NA	NA	NA	CC	CC	CC	CC	CC	CC	CC	CC	CC	CC	CC	CC	CC	CC	CC	CC	CC	CC	CC	CC	CC	CT	CC	CC	CC	CC	CC	CT	CT	CC	CT	CC	CT	CT	CC	CC	CC	CT	CT
S1_65705367	A/G	1	65705367	+	NA	NA	NA	NA	NA	NA	AA	AA	AA	AA	AA	AA	AA	AA	AG	AA	AA	AA	AA	AA	AA	AA	AA	AA	AG	NN	AA	AA	AA	AA	GG	AA	AG	AG	AG	AG	AA	AA	AG	AA	AG	AA	AA	AG	AA
S1_65930916	G/C	1	65930916	+	NA	NA	NA	NA	NA	NA	GC	GC	CC	GC	CC	CC	GC	CC	GC	CC	GC	CC	CC	GC	GC	GC	CC	CC	GC	GC	CC	GC	CC	CC	GC	GG	GG	GG	GG	GG	GG	GG	GG	GG	GG	GG	GC	GC	GG
S1_65955724	T/G	1	65955724	+	NA	NA	NA	NA	NA	NA	GG	GG	GG	TG	GG	GG	GG	NN	TG	GG	TG	TG	TG	GG	TG	TG	GG	GG	TT	NN	GG	TT	GG	GG	TG	TT	TT	TT	TT	TT	TT	TT	TT	TT	TT	TT	TG	TT	GG
S1_65957944	T/C	1	65957944	+	NA	NA	NA	NA	NA	NA	CC	CC	CC	TC	CC	CC	CC	CC	TC	CC	TC	CC	CC	CC	TC	TC	CC	CC	TC	CC	CC	TC	CC	CC	TC	TC	TT	TT	TT	TT	TT	TT	TT	TC	TT	TT	TC	TC	CC
S1_66031209	T/G	1	66031209	+	NA	NA	NA	NA	NA	NA	TG	TG	TG	TT	TG	TT	TT	TG	TG	TG	TG	TG	TT	TT	TG	TG	TG	TG	TG	NN	TT	TG	TG	TT	TT	TG	TT	TT	TG	TT	TT	TT	TG	TG	TT	TT	TG	TT	TG
S1_66066659	C/T	1	66066659	+	NA	NA	NA	NA	NA	NA	TT	CT	TT	CT	CT	TT	TT	CT	CT	TT	CT	TT	TT	TT	CT	CT	TT	TT	CT	CT	TT	CT	TT	CT	CT	CC	CC	CC	CT	CC	CC	TT	CC	CC	CC	CC	CT	CC	CC
S1_66313143	C/G	1	66313143	+	NA	NA	NA	NA	NA	NA	GG	GG	GG	CG	CG	GG	GG	CC	CG	GG	CG	GG	GG	CG	CG	CC	GG	CG	CG	CG	GG	CG	CG	GG	CG	CC	NN	CC	CC	CC	CC	CC	CC	CC	CC	CC	CG	CG	CC
S1_66313144	T/C	1	66313144	+	NA	NA	NA	NA	NA	NA	CC	CC	CC	TC	TC	CC	CC	TT	TC	CC	TC	CC	CC	TC	TC	TT	CC	TC	TC	TC	CC	TC	TC	CC	TC	TT	NN	TT	TC	TT	TT	CC	TT	TT	TT	TT	TC	TC	TT
S1_66383328	A/T	1	66383328	+	NA	NA	NA	NA	NA	NA	TT	TT	TT	AT	AT	TT	TT	NN	AT	TT	TT	TT	TT	TT	AT	TT	AT	TT	AT	TT	TT	AA	TT	TT	AT	AT	AA	AA	TT	AA	AA	TT	AA	AT	AA	AA	AT	AT	AT
S1_66444855	C/T	1	66444855	+	NA	NA	NA	NA	NA	NA	TT	TT	TT	CT	CT	TT	TT	CT	CT	TT	TT	TT	TT	TT	CT	CT	TT	TT	CT	TT	TT	CT	TT	TT	CT	CC	CC	CC	CC	CC	CC	CC	CC	CC	CC	CC	CT	CT	CC
S1_66541805	T/C	1	66541805	+	NA	NA	NA	NA	NA	NA	TT	TT	TT	TT	TT	TT	TT	TT	TT	TT	TT	TT	TT	TT	TT	TT	TT	TT	TT	TT	TT	TT	TT	TT	TT	TC	TT	TT	TT	TT	TT	TT	TT	TT	TT	TT	TT	TT	TC
S1_66665903	C/T	1	66665903	+	NA	NA	NA	NA	NA	NA	CT	CT	CT	CC	CC	CC	CC	CC	CC	CT	CT	CC	CC	CC	CT	CT	CC	CT	CT	CT	CT	CT	TT	CC	TT	CT	CC	CT	CT	CT	TT	CT	CT	TT	CT	CT	CT	CT	CT
S1_66872738	G/T	1	66872738	+	NA	NA	NA	NA	NA	NA	GG	GG	GG	GG	GG	GG	GG	GG	GG	GG	GG	GG	GG	GG	GG	GG	GG	GG	GG	GG	GG	GG	GG	GG	GG	GG	GG	GG	GT	GG	GG	TT	GG	GT	GT	GG	GG	GG	GG
S1_66873465	A/C	1	66873465	+	NA	NA	NA	NA	NA	NA	AA	AA	AC	AA	AA	AA	AA	AA	AC	AA	NN	AA	AA	AA	AA	AA	AA	AA	AA	AA	AA	AC	AA	AA	AA	AA	NN	AA	AA	AC	AA	AA	AA	AA	AA	AA	AA	AC	AC
S1_67849779	C/T	1	67849779	+	NA	NA	NA	NA	NA	NA	CC	CC	CC	CT	CC	CT	CT	TT	CT	CC	CC	NN	NN	CT	CC	CC	CC	CC	CC	CC	CC	CT	CT	CC	CC	CC	CC	CC	CC	CC	CC	CC	CC	CC	CC	CC	CC	CC	CC
S1_68440973	T/G	1	68440973	+	NA	NA	NA	NA	NA	NA	TT	TG	TT	TG	GG	TT	TT	TG	TT	TT	TT	TT	TT	TT	TT	TG	TT	TT	GG	TT	TG	TT	TT	TT	TT	TT	TT	TT	TG	TT	TT	TT	TT	TT	TT	TT	TT	TT	TT
S1_68772420	A/G	1	68772420	+	NA	NA	NA	NA	NA	NA	AA	AA	AA	AA	AA	AA	AA	AA	AA	AA	AA	AA	AA	AA	AA	AA	AA	AA	AA	AA	AA	AA	AA	AA	AA	AA	AA	AA	AA	AG	AG	AA	AG	AA	AA	AA	GG	AA	AA
S1_69726854	G/C	1	69726854	+	NA	NA	NA	NA	NA	NA	GG	GC	GG	GG	GC	GG	GG	GG	GG	GG	GG	GC	GG	GG	GG	GG	GG	GG	GC	GG	CC	GG	GG	GC	GG	GG	GG	GG	GG	GG	GG	GG	GG	GG	GG	GG	GC	GG	GG
S1_69736164	T/G	1	69736164	+	NA	NA	NA	NA	NA	NA	TT	TG	TT	TT	TG	TT	TT	TT	TT	TT	TT	TG	TT	TT	TT	TT	TT	TT	TG	TT	GG	TT	TT	TG	TT	TT	TT	TT	TT	TT	TT	TT	TT	TT	TT	TT	TG	TT	TT
S1_69741105	T/C	1	69741105	+	NA	NA	NA	NA	NA	NA	TT	TC	TT	TT	TC	TT	TT	TT	TT	TT	TT	TC	TT	TT	TT	TC	TT	TT	TC	TT	CC	TT	TT	TC	TT	TT	TT	TT	TT	TT	TT	TT	TT	TT	TT	TT	CC	TT	TT
S1_69867486	C/T	1	69867486	+	NA	NA	NA	NA	NA	NA	CT	CT	CT	TT	CC	TT	TT	CT	CT	TT	CC	CT	TT	TT	TT	CT	CC	TT	CC	TT	CC	CC	TT	CC	CC	CC	CC	CC	CC	CC	CC	CC	CC	CC	CC	CC	CC	CC	CC
S1_69867487	A/G	1	69867487	+	NA	NA	NA	NA	NA	NA	AG	AG	GG	GG	AA	GG	GG	AG	GG	GG	AG	AG	GG	GG	GG	AG	AA	GG	AG	GG	AA	AA	GG	AA	AG	AA	AA	AA	AA	AG	AG	AA	AG	AA	AA	AA	AA	GG	AA
S1_69871464	G/C	1	69871464	+	NA	NA	NA	NA	NA	NA	GC	GC	CC	CC	GG	CC	CC	GC	CC	CC	GG	GC	GC	CC	CC	GC	GG	CC	GC	GC	GG	GC	CC	GG	GC	GG	GG	GG	GG	GC	GG	GG	GC	GG	GG	GG	GG	CC	GG
S1_69871623	A/G	1	69871623	+	NA	NA	NA	NA	NA	NA	AG	AG	GG	GG	AA	GG	AG	AG	GG	GG	AG	AG	GG	GG	GG	AG	AA	GG	AG	GG	AA	AG	GG	AA	AG	AA	AA	AA	AA	AG	AA	AA	AG	AA	AA	AA	AA	GG	AA
S1_69871658	C/T	1	69871658	+	NA	NA	NA	NA	NA	NA	CC	CT	CC	CC	CT	CC	CC	CC	CC	CC	CT	CT	CC	CC	CC	CT	TT	CC	CC	CC	TT	CC	CC	CT	CC	CC	CC	CC	CC	CT	TT	CC	CC	CC	CC	CT	TT	CC	CC
S1_69871676	C/G	1	69871676	+	NA	NA	NA	NA	NA	NA	CG	CG	GG	GG	CC	GG	CG	CG	GG	GG	CG	CG	GG	GG	GG	CG	CC	GG	CG	GG	CC	CG	GG	CC	CG	CC	CC	CC	CC	CG	CC	CC	CG	CC	CC	CC	CC	GG	CC
S1_69901102	T/C	1	69901102	+	NA	NA	NA	NA	NA	NA	TC	TC	CC	CC	TT	CC	CC	TC	CC	CC	TC	TC	CC	NN	CC	TC	TT	CC	TC	CC	TT	TC	CC	TT	TC	TT	TT	TT	TT	TC	TT	TT	TC	TT	TT	TT	TT	CC	TT
S1_70075895	G/A	1	70075895	+	NA	NA	NA	NA	NA	NA	GA	GA	GA	GG	GG	GG	GG	GG	GA	GG	GA	GG	GG	GG	GG	GG	GG	GG	GA	NN	GG	GG	GG	GG	GA	GG	GG	GA	GA	GA	GA	AA	AA	GA	GG	GA	GG	AA	GA
S1_70116651	A/C	1	70116651	+	NA	NA	NA	NA	NA	NA	AA	AA	AC	AA	AA	AA	AA	AA	AC	AA	AC	AA	AA	AA	AA	AA	AA	AA	AC	AA	AA	AC	AA	AA	AC	AA	AA	AA	AA	AC	AA	AA	AC	AA	AA	AA	AA	CC	AA
S1_70175549	A/G	1	70175549	+	NA	NA	NA	NA	NA	NA	AG	AG	AG	AA	AA	AA	AA	AA	AG	AA	AG	AA	AA	AA	AA	AA	AG	AA	AG	AA	AA	AA	AA	AA	AA	AA	AA	AA	AA	AA	AG	AA	AA	AA	AA	AA	AA	AG	AA
S1_70175573	G/A	1	70175573	+	NA	NA	NA	NA	NA	NA	GA	GA	GA	GG	GG	GG	GG	GG	GA	GG	GA	GG	GG	GG	GG	GG	GG	GG	GA	GG	GG	GG	GG	GG	GG	GG	GG	GG	GG	GG	GA	GG	GG	GG	GG	GG	GG	GA	GG
S1_70197284	G/A	1	70197284	+	NA	NA	NA	NA	NA	NA	GG	GG	GA	AA	GG	AA	GA	GA	GA	GG	GG	GA	GA	AA	GA	GG	GG	GG	GG	GA	GG	GA	AA	GG	GA	GG	GG	GG	GA	GA	GG	AA	GA	GA	GG	GA	GG	GG	GA
S1_70220025	C/T	1	70220025	+	NA	NA	NA	NA	NA	NA	CC	CC	CC	CT	CT	CC	CC	NN	CC	CT	CT	CC	CC	CC	CC	CT	CC	CT	CC	CC	CC	CT	CC	CC	CC	CC	CC	CC	CC	CC	CC	CC	CC	CC	CC	CC	CC	CC	CT
S1_70244579	G/A	1	70244579	+	NA	NA	NA	NA	NA	NA	GG	GA	GA	GA	AA	GG	GA	AA	GG	GA	GA	GA	GG	GG	GA	GA	AA	GG	GA	GG	GA	GG	GG	AA	GG	GG	GA	GA	AA	GG	GG	AA	GG	GA	AA	GA	AA	GG	GG
S1_70244582	T/C	1	70244582	+	NA	NA	NA	NA	NA	NA	TC	TT	TT	TC	TT	CC	TC	TT	TC	TT	TT	TC	TC	CC	TT	TT	TT	TT	TT	TC	TT	TC	CC	TT	TT	TT	TT	TT	TT	TT	TC	TT	TT	TT	TT	TC	TT	TT	TT
S1_70444399	C/T	1	70444399	+	NA	NA	NA	NA	NA	NA	CT	CT	CC	CT	CT	CC	CC	CC	CT	CT	CC	CC	CT	CC	CC	CT	CC	TT	TT	CC	CC	CC	CC	CC	CT	CT	CC	CT	CT	CC	CT	TT	CT	CC	TT	CT	CC	TT	CC
S1_70444423	A/G	1	70444423	+	NA	NA	NA	NA	NA	NA	AG	AG	AA	AA	AG	AA	AA	AA	AG	AG	AA	AA	AG	AA	AA	AG	AA	GG	GG	AA	AA	AA	AA	AA	AG	AG	AA	AG	AG	AA	AG	GG	AG	AA	GG	AG	AA	GG	AA
S1_70513240	G/C	1	70513240	+	NA	NA	NA	NA	NA	NA	GG	GG	GG	GG	GG	GG	GG	GG	GG	GG	GG	GC	GG	GG	GG	GG	GG	GG	GG	GG	NN	GG	NN	GC	GG	GG	GG	GG	GG	GC	GG	GG	GG	GG	GC	GG	GG	GG	GC
S1_70513250	T/C	1	70513250	+	NA	NA	NA	NA	NA	NA	TT	TT	TT	TT	TT	TT	TT	TT	TT	TT	TT	TT	TT	TT	TT	TT	TT	TT	TT	TT	NN	TT	NN	TC	TT	TT	TT	TT	TT	TT	TT	TT	TT	TT	TC	TT	TT	TT	TC
S1_70578811	C/G	1	70578811	+	NA	NA	NA	NA	NA	NA	CC	CC	CC	CC	CC	CC	CC	CC	CC	CC	CC	CG	CC	CC	CG	CG	CC	CC	CC	CC	CG	CC	CC	CC	CG	CG	CG	CG	CC	CG	CC	GG	CG	CG	CC	CG	CC	CG	CC
S1_70616791	C/T	1	70616791	+	NA	NA	NA	NA	NA	NA	CC	CC	CC	CC	CC	CC	CC	CC	CC	CC	CC	CC	CC	CC	CC	CC	CC	CC	CC	CC	CC	CC	CC	CC	CC	CC	CC	CC	CT	TT	CC	CC	CC	CT	CT	CC	CC	CT	CT
S1_70769686	G/A	1	70769686	+	NA	NA	NA	NA	NA	NA	GG	GG	GG	GG	GG	GG	GG	GG	GG	GG	GG	GG	GG	GG	GA	GG	GG	GG	GG	GG	GG	GA	GG	GG	GA	GG	NN	GG	GG	GG	GG	AA	GG	GG	GG	GG	GG	GA	GG
S1_70861708	G/C	1	70861708	+	NA	NA	NA	NA	NA	NA	GG	GG	GG	GG	GG	GG	GG	GG	GG	GG	GG	GG	GG	GG	GG	GG	GG	GG	GG	GG	GG	GC	GG	GG	GG	GC	CC	GG	GG	GG	GG	GG	GG	GG	GG	GG	GG	GG	GC
S1_71159300	T/C	1	71159300	+	NA	NA	NA	NA	NA	NA	TC	TT	TC	TC	TT	TT	TT	TT	TT	TC	TT	TC	TC	TC	TC	TC	CC	CC	TT	CC	TT	TC	TC	TC	TT	CC	CC	CC	TC	TT	CC	TT	TC	TT	TC	TC	TT	TC	TC
S1_71159845	A/G	1	71159845	+	NA	NA	NA	NA	NA	NA	AG	AA	AG	AG	AA	AA	AA	AA	AA	AG	AA	AG	AG	AG	AG	AG	AA	GG	AA	GG	AA	AG	AG	AA	AA	GG	GG	GG	AG	AA	GG	AA	GG	GG	AG	AG	AA	AG	AG
S1_71178580	T/G	1	71178580	+	NA	NA	NA	NA	NA	NA	TG	TT	TG	TG	TT	TT	TT	TT	TT	TG	TT	GG	TG	TG	TG	TG	TT	GG	TT	TG	TT	TT	TG	TT	TT	TG	TT	TT	TT	TT	TG	TT	TG	TT	TG	TG	TT	TT	TT
S1_71178591	T/C	1	71178591	+	NA	NA	NA	NA	NA	NA	TT	TT	TT	TT	TT	TT	TT	TT	TT	TT	TT	TT	TT	TT	TT	TT	TT	TT	TT	TT	TT	TT	TT	TT	TT	TC	TC	CC	TC	TT	TC	TT	TT	TC	TT	TT	TT	TC	TC
S1_71180381	A/G	1	71180381	+	NA	NA	NA	NA	NA	NA	AA	AA	AA	AA	AA	AA	AA	AA	AA	AA	AA	AA	NN	AA	AA	AA	AA	NN	AA	AA	AA	AA	AA	AA	AA	AA	AA	GG	GG	AA	AG	AA	AA	AA	AA	AA	AA	AG	AA
S1_71609570	C/G	1	71609570	+	NA	NA	NA	NA	NA	NA	GG	GG	GG	GG	GG	GG	GG	GG	CG	GG	GG	GG	GG	GG	GG	GG	GG	GG	GG	GG	CG	CG	GG	GG	CG	CG	CC	CC	CC	CG	CG	CC	CG	CC	CC	CC	CC	CC	CC
S1_71788264	G/A	1	71788264	+	NA	NA	NA	NA	NA	NA	GG	GG	GG	GG	GG	GG	GG	GG	GG	GG	GG	GG	GG	GG	GG	GG	GG	GG	GG	GG	GA	GG	GG	GG	GG	GG	GG	GA	GG	GG	GG	GG	GA	GG	GG	GG	GG	GG	GG
S1_71790750	G/C	1	71790750	+	NA	NA	NA	NA	NA	NA	GG	GG	GG	GG	GG	GG	GG	GG	GG	GG	GG	GG	GG	GG	GG	GG	GG	GG	GG	GG	GG	GG	GG	GG	GG	GC	GC	GG	GC	GG	GG	GG	GG	GC	GG	GG	GG	GG	GC
S1_71923484	C/T	1	71923484	+	NA	NA	NA	NA	NA	NA	CC	CC	CC	CC	CC	CC	CC	CC	CC	CC	CC	CC	CC	CC	CC	CC	CC	CC	CC	NN	CC	CC	CC	CT	CC	CT	CT	CC	CT	CC	CC	CC	CC	CT	CC	CC	CC	CC	CT
S1_71961197	A/G	1	71961197	+	NA	NA	NA	NA	NA	NA	AA	AA	AA	AA	AA	AA	AA	NN	AA	AA	AA	AA	NN	NN	AG	AG	AA	AA	AA	AA	AA	AG	AA	AA	AG	AA	AA	AA	AA	AA	AA	AA	AA	AA	AA	AA	AA	AG	AA
S1_71979224	G/T	1	71979224	+	NA	NA	NA	NA	NA	NA	GG	GG	GG	GG	GG	GG	GG	GG	GG	GT	GG	GG	GT	GG	GT	GT	GG	GT	GG	GG	GG	GT	GG	GG	GT	GG	GG	GG	GG	GG	GG	GG	GG	GG	GG	GG	GT	GT	GG
S1_71979270	C/G	1	71979270	+	NA	NA	NA	NA	NA	NA	CC	CC	CC	CC	CC	CC	CC	CC	CC	CC	CC	CC	CC	NN	CG	CG	CC	CC	CC	CC	CC	GG	CC	CC	CG	CC	CC	CC	CC	CC	CC	CC	CC	CC	CC	CC	CC	CC	CC
S1_72167468	C/A	1	72167468	+	NA	NA	NA	NA	NA	NA	CC	CC	CC	CA	CC	CC	CC	CC	CC	CA	CC	CA	AA	CA	CA	AA	CC	AA	CC	CC	CC	CC	CA	CC	CC	CA	AA	AA	CA	CC	AA	CC	CA	CA	CA	CA	CA	CA	CA
S1_72168348	C/T	1	72168348	+	NA	NA	NA	NA	NA	NA	CC	CC	CC	CT	CC	CC	CC	CC	CC	CT	CC	CT	TT	CT	CT	TT	CC	TT	CC	CC	CC	CC	CT	CC	CC	CT	TT	TT	CT	CC	TT	CC	CT	CT	CT	CT	CT	CT	CT
S1_72170824	C/A	1	72170824	+	NA	NA	NA	NA	NA	NA	CC	CC	CC	CA	CC	CC	CC	CC	CC	CA	CC	CC	AA	CC	CA	CC	CC	CA	CC	CC	CC	CC	CC	CC	CC	CA	AA	CC	CC	CC	CA	CC	CA	CA	CA	CA	CA	CC	CA
S1_72547380	G/A	1	72547380	+	NA	NA	NA	NA	NA	NA	GA	GG	GA	GA	GG	GG	GG	GG	GG	GA	GG	GG	AA	GG	GA	GG	GG	AA	GG	GA	GG	GG	GG	GG	GG	AA	AA	AA	GA	GG	AA	GG	GA	GG	GA	GA	GA	GA	GA
S1_72759128	A/G	1	72759128	+	NA	NA	NA	NA	NA	NA	AA	NN	AG	AA	AA	AA	AA	AA	AA	AG	AA	AG	AG	NN	AG	AG	AA	GG	AA	GG	AA	AA	AA	AA	AA	GG	GG	GG	AG	AA	GG	AA	AG	AA	AG	AG	AG	AA	AG
S1_72763492	G/A	1	72763492	+	NA	NA	NA	NA	NA	NA	GA	GG	GA	GA	GG	GG	GG	GG	GG	GA	GA	GG	GA	GG	GA	GG	GG	AA	GG	AA	GG	GG	GG	GG	GG	AA	AA	AA	GA	GG	AA	GG	GA	GA	GA	GA	GA	GA	GA
S1_72763504	A/G	1	72763504	+	NA	NA	NA	NA	NA	NA	AG	GG	AG	AG	GG	GG	GG	GG	GG	AG	AG	AG	AG	AA	AG	AG	GG	AA	GG	AA	GG	AG	AG	GG	GG	AA	AA	AA	AG	GG	AA	GG	AG	AG	AG	AG	AG	AG	AG
S1_72848530	A/G	1	72848530	+	NA	NA	NA	NA	NA	NA	AG	AA	AG	AG	AA	AA	AA	AA	AA	AG	AA	AG	AG	AG	AG	AG	GG	GG	AA	GG	AA	AG	AG	AG	AA	GG	GG	GG	AG	AA	GG	AA	AG	AG	AG	AG	AA	AG	AG
S1_72848589	C/T	1	72848589	+	NA	NA	NA	NA	NA	NA	CC	CC	CC	CC	CC	CC	CC	CC	CC	CC	CC	CT	CC	CT	CC	CT	TT	CC	CC	CT	CC	CC	CT	CC	CC	CC	CC	CC	CC	CC	CC	CC	CC	CC	CC	CC	CC	CC	CC
S1_73053909	A/G	1	73053909	+	NA	NA	NA	NA	NA	NA	AA	AA	AG	AG	AG	AG	GG	AG	GG	AG	AA	GG	GG	AA	AG	GG	GG	GG	AA	AA	AG	AG	AG	AA	AG	AA	AG	AG	AG	AG	GG	AG	AG	AA	AG	AG	AG	AA	AA
S1_73266288	T/C	1	73266288	+	NA	NA	NA	NA	NA	NA	TT	TC	TT	TT	TT	TT	TT	TC	TT	TT	TT	TT	TT	TT	TT	TC	TC	TT	TT	TT	TT	TT	TT	TT	TC	TT	TT	TC	TT	TC	TT	NN	TC	TC	CC	TC	TT	TT	TC
S1_73388317	C/T	1	73388317	+	NA	NA	NA	NA	NA	NA	CC	CC	CC	CC	CC	CC	CC	CC	CC	CC	CC	CC	CC	CC	CC	CC	CC	CC	CC	CC	CC	CC	CC	CC	CC	CC	CC	TT	CT	CC	CT	CC	CC	CC	CC	CC	CC	CT	CC
S1_73404665	C/T	1	73404665	+	NA	NA	NA	NA	NA	NA	CC	CC	CC	CT	CC	CC	CC	CC	CT	CT	CC	CT	TT	CT	CT	TT	CC	TT	CT	CT	CC	TT	CT	CC	CT	CT	TT	TT	TT	CC	TT	CC	CT	CT	CT	CT	CT	CT	CC
S1_73492783	G/A	1	73492783	+	NA	NA	NA	NA	NA	NA	GG	GG	GG	GA	GG	GG	GG	GG	GG	GG	GG	GG	GA	GG	GA	GG	GG	GG	GG	AA	GG	AA	GG	GG	GG	GG	GG	AA	GA	GG	AA	GG	GA	GG	GG	GA	GG	GA	GG
S1_73493610	G/A	1	73493610	+	NA	NA	NA	NA	NA	NA	GG	GG	GG	GG	GG	GG	GG	GG	GG	GG	GG	GG	GA	GG	GG	GG	GG	AA	GG	GG	GG	GG	GG	GG	GG	GA	AA	GG	GG	GG	GG	GG	GG	GA	GG	GG	GA	GG	GA
S1_73913825	G/A	1	73913825	+	NA	NA	NA	NA	NA	NA	GG	GG	GG	GG	GG	GG	GG	GG	GG	GG	GG	GG	GG	GG	GG	GG	GG	GG	GG	GG	GG	GA	GA	GG	GG	GG	GG	GG	GG	GA	GG	GA	GG	GG	GG	GA	GG	GG	GG
S1_73913839	A/T	1	73913839	+	NA	NA	NA	NA	NA	NA	AA	AA	AA	AT	AA	AA	AA	AA	AA	AT	AA	AA	AA	AA	AA	AA	AA	AA	AA	AA	AA	AT	AT	AA	AA	AA	AA	AA	AT	AT	AA	AT	AA	AA	AA	AT	AA	AA	AA
S1_74104068	T/C	1	74104068	+	NA	NA	NA	NA	NA	NA	TT	TT	TT	TT	TT	TT	TT	TT	TT	TT	TT	TT	TT	TT	TT	TT	TT	TT	TT	TT	TT	TT	TT	TT	TC	TC	CC	TT	TT	TT	TT	TT	TT	TC	TT	TT	TC	TT	TC
S1_74129534	T/C	1	74129534	+	NA	NA	NA	NA	NA	NA	TT	TT	TT	TT	TT	TT	TT	TT	TC	TC	TT	TC	CC	TT	TC	CC	TT	CC	TC	CC	TC	CC	TC	TT	TC	TC	NN	TT	TC	TT	TC	TT	TT	CC	TC	TC	TC	TT	TC
S1_74130085	T/C	1	74130085	+	NA	NA	NA	NA	NA	NA	TT	TT	TT	TC	TT	TT	TT	TT	TT	TC	TT	TC	CC	TC	TC	CC	TT	CC	TC	TT	TC	CC	TC	TT	TC	TC	CC	CC	CC	TT	CC	TT	TC	TT	TC	TC	TC	TC	TC
S1_74130086	T/A	1	74130086	+	NA	NA	NA	NA	NA	NA	TT	TT	TT	TA	TT	TT	TT	TT	TT	TA	TT	TA	AA	TA	TA	AA	TT	AA	TA	TT	TA	AA	TA	TT	TA	TA	AA	AA	AA	TT	AA	TT	TA	TT	TA	TA	TA	TA	TA
S1_74130140	G/A	1	74130140	+	NA	NA	NA	NA	NA	NA	GG	GG	GG	GG	GG	GG	GG	GG	GG	GG	GG	GG	AA	GA	GA	AA	GG	AA	GA	NN	GA	GA	GA	GG	GG	GA	GA	GG	GA	GG	GA	GG	GG	GA	GG	GA	GA	GG	GA
S1_74234386	C/G	1	74234386	+	NA	NA	NA	NA	NA	NA	GG	GG	CC	CC	CC	CG	CG	CC	GG	CG	CC	CC	CG	CC	CG	GG	GG	CC	CC	CG	CC	CG	CC	CC	CC	CG	CC	CC	GG	CC	CG	GG	CG	CC	CC	CC	CC	CG	CG
S1_74234396	C/T	1	74234396	+	NA	NA	NA	NA	NA	NA	TT	TT	CT	TT	CC	TT	TT	CC	TT	TT	CT	CC	TT	CT	CT	TT	TT	TT	CT	CT	CT	CT	TT	CT	CC	CT	CC	CC	TT	CC	CT	TT	CT	CC	CC	CC	CC	CT	CT
S1_74812254	G/C	1	74812254	+	NA	NA	NA	NA	NA	NA	GG	GG	GC	GC	GG	GG	GG	GG	GG	GC	GG	GC	GC	NN	GG	GC	CC	CC	GG	GC	GG	GG	GC	GC	GG	CC	CC	GC	CC	GG	CC	GG	GC	CC	GC	GC	GG	GC	GC
S1_74812274	G/C	1	74812274	+	NA	NA	NA	NA	NA	NA	CC	CC	GC	GC	CC	CC	GC	GC	NN	GC	CC	GC	GC	NN	CC	GC	GG	GG	CC	GG	CC	GC	GC	GC	CC	GG	GG	GC	GG	CC	GG	CC	GC	GG	GC	GC	CC	GC	GC
S1_74869061	C/T	1	74869061	+	NA	NA	NA	NA	NA	NA	CT	CC	CT	CT	CC	CC	CC	CC	CC	CT	CC	CT	CT	CT	CT	CT	CC	TT	CC	CT	CC	CC	CT	CC	CT	CT	CC	CT	TT	CC	TT	CC	CT	CC	CT	CT	CC	TT	CC
S1_74890059	C/T	1	74890059	+	NA	NA	NA	NA	NA	NA	CT	CC	CT	CT	CC	CC	CC	CC	CC	CC	CC	CC	CC	NN	CT	CC	CC	CC	CC	CT	CC	CT	CC	CC	CT	CC	CC	CT	CT	CC	TT	CC	TT	CT	CT	CT	CT	TT	CT
S1_75063310	T/C	1	75063310	+	NA	NA	NA	NA	NA	NA	TC	TC	TT	TT	TT	TT	TT	TC	TT	TT	TT	TT	TT	TT	TT	TC	TT	TT	TT	TC	TT	TC	TT	TT	TT	TC	TC	TT	TT	CC	TT	TT	TT	TT	CC	TT	TT	TT	TC
S1_75063356	C/T	1	75063356	+	NA	NA	NA	NA	NA	NA	TT	CT	CT	CC	CC	CC	CC	CT	NN	CC	NN	CC	CC	CC	CC	CT	CC	CC	CC	TT	CT	CT	CC	CT	CT	CT	CT	CC	CC	TT	CC	CC	CC	CT	TT	CC	TT	CT	TT
S1_75182906	A/G	1	75182906	+	NA	NA	NA	NA	NA	NA	GG	AG	AG	AA	AA	AA	AA	NN	AA	AA	AG	AA	AG	AA	AA	AG	AA	AA	AA	AG	AA	AG	AA	AG	AA	AA	AA	AA	AA	AG	AA	AA	AA	AG	AA	AA	GG	AA	AG
S1_75196043	C/T	1	75196043	+	NA	NA	NA	NA	NA	NA	TT	CC	CC	CC	CC	CC	CC	CT	CT	CC	CT	CC	CT	CC	CC	CC	CC	CC	CT	CT	CC	CC	CC	CT	CC	CC	CC	CC	CC	CC	CC	CC	CC	CC	CC	CC	CC	CC	CC
S1_75201800	C/T	1	75201800	+	NA	NA	NA	NA	NA	NA	TT	CC	CT	CC	CC	CC	CC	CT	CT	CC	CT	CC	CT	CC	CC	CT	CC	CC	CT	CT	CT	CC	CC	CT	CC	CC	CC	CC	CC	CC	CC	CC	CC	CC	CC	CC	CC	CC	CC
S1_75201989	A/C	1	75201989	+	NA	NA	NA	NA	NA	NA	AA	AA	AA	AA	AA	AA	AA	AA	AA	AA	AA	AA	AA	AA	AA	AA	AA	AA	AA	AA	AA	AA	AA	AA	AA	AC	AC	AA	AC	AA	AC	AA	AA	AA	AA	AC	AA	AA	AA
S1_75201990	G/A	1	75201990	+	NA	NA	NA	NA	NA	NA	GG	GG	GG	GG	GG	GG	GG	GG	GG	GG	GG	GG	GG	GG	GG	GG	GG	GG	GG	GG	GG	GG	GG	GG	GG	GA	GA	GG	GA	GG	GA	GG	GG	GG	GG	GA	GG	GG	GG
S1_75201995	A/T	1	75201995	+	NA	NA	NA	NA	NA	NA	AA	AA	AA	AA	AA	AA	AA	AA	AA	AA	AA	AA	AA	AA	AA	AA	AA	AA	AA	AA	AA	AA	AA	AA	AA	AT	AT	AA	AT	AA	AT	AA	AA	AA	AA	AT	AA	AA	AA
S1_75217905	A/G	1	75217905	+	NA	NA	NA	NA	NA	NA	AG	AA	AA	AA	AA	AA	AA	AA	AA	AA	AG	AA	AG	AA	AA	AA	AA	AA	AA	AA	AG	AA	AA	AG	AA	AA	AA	AA	AA	AA	AA	AA	AA	AA	AA	AA	AA	AA	AA
S1_75302340	T/G	1	75302340	+	NA	NA	NA	NA	NA	NA	TT	TT	TT	TG	TT	TT	TT	TT	TG	TT	TT	TT	TT	TG	GG	TG	TT	TT	TG	TT	TT	TG	TT	TT	TG	TT	TG	GG	TG	GG	GG	GG	GG	GG	TG	GG	GG	TG	TG
S1_75311790	A/C	1	75311790	+	NA	NA	NA	NA	NA	NA	AC	AA	AA	AC	AA	AA	AA	AA	AC	AA	AC	AA	AC	AA	CC	AC	AA	AA	AC	AA	AC	AC	AA	AC	AC	AA	AC	CC	AC	CC	CC	CC	CC	CC	AC	CC	CC	AC	AC
S1_75382211	T/C	1	75382211	+	NA	NA	NA	NA	NA	NA	TT	CC	TC	TC	CC	CC	CC	CC	TC	TC	TT	CC	TC	CC	TT	TT	CC	CC	TC	TC	TC	TC	CC	TC	TT	CC	TC	TT	TC	TT	TT	TT	TT	TT	TC	TT	TT	TC	TC
S1_75382213	G/T	1	75382213	+	NA	NA	NA	NA	NA	NA	GG	TT	GT	GT	TT	TT	TT	TT	GT	GT	GG	TT	GT	TT	GG	GG	TT	TT	GT	GT	GT	GT	TT	GT	GG	TT	GT	GG	GT	GG	GG	GG	GG	GG	GT	GG	GG	GT	GT
S1_75385555	A/G	1	75385555	+	NA	NA	NA	NA	NA	NA	AA	GG	AG	AG	GG	GG	GG	GG	AG	AG	AG	GG	AG	GG	AA	AA	GG	GG	AG	GG	AG	AG	GG	AG	AA	GG	AG	AA	AG	AA	AA	AA	AA	AG	AG	AA	NN	GG	GG
S1_75385583	G/T	1	75385583	+	NA	NA	NA	NA	NA	NA	GG	TT	GT	GT	TT	TT	TT	TT	GT	GT	GG	TT	GT	TT	GT	GG	TT	TT	GT	GG	GT	GT	TT	GT	GG	TT	GG	GG	GT	GG	GG	GG	GG	GG	GT	GG	NN	GT	TT
S1_75771835	A/T	1	75771835	+	NA	NA	NA	NA	NA	NA	AT	AA	AA	AA	AA	AA	AA	AA	AA	AA	AA	AA	AA	AA	AA	AA	AA	AA	AA	AT	NN	AA	AA	AA	AA	AT	AA	AA	AT	AA	AA	TT	AA	AT	AT	AA	TT	AA	AT
S1_76000183	G/A	1	76000183	+	NA	NA	NA	NA	NA	NA	GA	AA	GA	GA	GA	GA	GA	AA	GA	AA	AA	AA	GG	GA	GA	AA	GG	GG	GG	GA	AA	GA	GA	GA	GA	AA	AA	GA	GA	GA	GA	AA	GG	AA	GG	GA	GA	GA	AA
S1_76004802	T/C	1	76004802	+	NA	NA	NA	NA	NA	NA	TC	CC	TC	TC	TT	TC	TT	TC	TC	CC	CC	CC	TT	TC	TC	CC	TT	TT	TT	CC	TC	TC	TC	TC	TT	CC	CC	TC	TC	CC	TC	TT	TT	CC	TT	TC	TC	TT	CC
S1_76005074	G/A	1	76005074	+	NA	NA	NA	NA	NA	NA	GG	GG	GG	GG	GG	GG	GG	GA	GG	GG	GG	GG	GG	GG	GG	GG	GG	GG	GA	GG	GG	GG	GG	GG	GA	GG	GG	GG	GG	GA	GG	GG	GG	GG	GG	GG	GG	GA	GG
S1_76007062	T/C	1	76007062	+	NA	NA	NA	NA	NA	NA	TC	TT	TT	TT	TT	TT	TT	TT	TT	TC	TT	TT	TT	TT	TT	CC	TT	TT	TT	NN	TT	TT	TT	TT	TT	CC	TC	TC	TT	TC	TC	TT	TT	TC	TT	TC	TT	TT	TC
S1_76038788	G/A	1	76038788	+	NA	NA	NA	NA	NA	NA	GG	GG	GG	GG	GG	GG	GG	GG	GG	GG	GG	GG	GG	GG	GG	GG	GG	GG	GG	GG	GG	GG	GG	GG	GG	GG	GA	GG	GG	GA	GG	GG	GG	GG	GG	GG	GA	GG	GA
S1_76188240	T/A	1	76188240	+	NA	NA	NA	NA	NA	NA	TT	TA	TT	TT	TT	TA	TA	TT	TA	TT	TA	TA	TT	TA	TT	TT	TT	TT	TT	AA	TA	TA	TT	TT	TT	TA	TA	TA	TT	TT	TT	TT	TA	TT	TA	TT	TA	AA	TA
S1_76188284	C/T	1	76188284	+	NA	NA	NA	NA	NA	NA	CT	CC	CC	CT	CC	CC	CC	CC	CC	CT	CC	CC	CT	CC	CC	CT	CC	TT	CC	CC	CC	CC	CC	CC	CT	CC	CC	CC	CC	CT	CT	TT	CT	CC	CT	CC	CT	CC	CC
S1_76188288	C/T	1	76188288	+	NA	NA	NA	NA	NA	NA	CC	CT	CC	CC	CC	CC	CC	CT	CT	CT	CC	CT	CT	CC	CC	CT	CT	CC	TT	CC	CT	CC	CT	CT	CC	CC	CC	CT	CC	CC	CC	CC	CC	CT	CC	CC	CC	CC	CC
S1_76352046	G/C	1	76352046	+	NA	NA	NA	NA	NA	NA	GG	GC	GG	GG	GG	GC	NN	GG	GC	GC	GC	GC	GC	GG	CC	GC	CC	GG	CC	GG	GG	GG	GG	GC	GG	GG	GG	GG	GG	GG	GG	GG	GG	GG	GG	GC	GG	GG	GG
S1_76352049	C/T	1	76352049	+	NA	NA	NA	NA	NA	NA	CC	CC	CC	CC	CC	CC	NN	CC	CC	CC	CC	CC	CT	CC	CC	CC	CC	TT	CC	CC	CC	CC	CC	CC	CT	TT	CC	CT	TT	CT	CT	TT	CT	TT	TT	CC	CT	CC	CT
S1_76612809	G/T	1	76612809	+	NA	NA	NA	NA	NA	NA	TT	TT	TT	GT	TT	TT	GT	TT	GT	GT	TT	TT	GT	GT	GT	GT	TT	GG	TT	GT	GT	GT	TT	GG	GG	GG	GG	GG	GG	GG	TT	GG	GG	GT	GG	TT	GG	GG	GT
S1_76641162	A/T	1	76641162	+	NA	NA	NA	NA	NA	NA	TT	AT	TT	AT	TT	TT	AT	TT	AT	AA	AT	TT	AT	AT	AT	AT	TT	AA	TT	TT	AT	AT	TT	AT	AA	AA	AA	AA	AA	AA	AT	AA	AA	AA	AA	AT	AA	AA	AT
S1_76645786	G/C	1	76645786	+	NA	NA	NA	NA	NA	NA	CC	GC	CC	GC	CC	CC	GC	CC	GC	GG	CC	CC	GC	GC	GC	GC	GC	GG	CC	CC	GC	GC	CC	GC	GG	GG	GG	GG	GG	GG	GC	GG	GG	GC	GG	GC	GG	GG	GC
S1_76660336	A/T	1	76660336	+	NA	NA	NA	NA	NA	NA	TT	TT	TT	TT	TT	TT	TT	AT	TT	TT	TT	AT	AT	TT	TT	TT	TT	AA	TT	AT	AA	AT	TT	AT	AA	AA	AA	AT	AA	AT	AT	AA	AT	TT	AA	AT	AT	AT	AT
S1_76662358	T/C	1	76662358	+	NA	NA	NA	NA	NA	NA	TT	TT	TT	TT	TT	TT	TT	TT	TT	TT	TT	TT	TC	TT	TT	TT	TT	CC	TT	TT	TT	TC	TT	TC	TC	CC	CC	TC	CC	TC	TT	CC	TC	CC	CC	TT	TC	TT	TC
S1_76666914	T/C	1	76666914	+	NA	NA	NA	NA	NA	NA	CC	TC	CC	CC	CC	CC	TC	CC	CC	TC	NN	CC	TC	NN	TC	CC	CC	TT	CC	CC	TC	TC	CC	TC	TC	TT	TT	TC	TT	TC	TC	TT	TC	TT	TT	TC	TC	CC	TC
S1_76666922	C/T	1	76666922	+	NA	NA	NA	NA	NA	NA	TT	CT	TT	TT	TT	TT	CT	TT	TT	CT	NN	TT	CT	NN	CT	TT	TT	CC	TT	TT	CT	CT	TT	CT	CT	CC	CC	CT	CC	CT	CT	CC	CT	CC	CC	CT	CT	TT	CT
S1_76689177	T/A	1	76689177	+	NA	NA	NA	NA	NA	NA	AA	TA	AA	AA	AA	AA	AA	NN	AA	AA	AA	AA	TA	AA	AA	AA	AA	TT	AA	AA	AA	TA	AA	TA	TT	TT	TT	TA	TT	TA	TA	TT	TT	TT	TT	AA	TT	TT	TA
S1_76745207	A/C	1	76745207	+	NA	NA	NA	NA	NA	NA	AA	AC	AA	AA	AA	AA	AA	AA	AA	AC	AA	AA	AA	AC	AC	AA	AA	AA	AA	AA	AA	AA	AA	AA	AA	AA	AA	AA	AA	AA	AA	AA	AA	AA	AA	AA	AA	AA	AA
S1_76745221	C/A	1	76745221	+	NA	NA	NA	NA	NA	NA	CC	CA	CC	CC	CC	CC	CC	CC	CC	CA	CC	CC	CC	CA	CA	CC	CC	CC	CC	CC	CC	CC	CC	CC	CC	CC	CC	CC	CC	CC	CC	CC	CC	CC	CC	CC	CC	CC	CC
S1_76790252	C/T	1	76790252	+	NA	NA	NA	NA	NA	NA	CC	CC	CC	CC	CC	CC	CT	CT	CT	CC	CC	CC	CC	CC	CC	CC	CC	CC	CC	CC	CC	CC	CC	CC	CC	CC	CC	CC	CC	CT	CC	CC	CC	CC	CC	CC	CC	CC	CC
S1_76800076	C/A	1	76800076	+	NA	NA	NA	NA	NA	NA	AA	CA	CA	CA	CC	AA	CA	CA	CA	AA	CA	AA	CA	CA	CA	AA	AA	CC	AA	CA	CA	CA	AA	CA	CC	CC	CC	CA	CC	CC	CA	CC	CC	CA	CA	CA	CA	CC	CA
S1_76835428	G/A	1	76835428	+	NA	NA	NA	NA	NA	NA	GG	GG	GG	GG	GG	GG	GG	GG	GG	GG	GG	GG	GG	GG	GG	GG	GG	GG	GG	GG	GG	GG	GG	GG	GA	GA	GG	GA	GG	GG	GG	GG	GG	GA	GG	GG	GG	AA	GA
S1_76835453	C/A	1	76835453	+	NA	NA	NA	NA	NA	NA	AA	CC	CA	CA	CC	CA	CC	CC	CA	AA	AA	AA	CA	CA	CA	AA	AA	CC	AA	CA	AA	CA	AA	CA	CC	CC	CC	CC	CC	CC	CA	CC	CC	CC	CC	CA	CA	CC	CC
S1_76838227	G/A	1	76838227	+	NA	NA	NA	NA	NA	NA	GG	GA	GG	GG	GG	GG	GG	GG	GG	GG	GG	GG	GG	GG	GG	GG	GG	GG	GG	GG	GG	GG	GG	GG	GA	GA	GG	GA	GG	GG	GG	GG	GG	GA	GA	GG	GG	AA	GA
S1_76842766	C/T	1	76842766	+	NA	NA	NA	NA	NA	NA	CC	CT	CC	CC	NN	CC	CT	CT	CC	CC	CC	CC	CC	CC	NN	CC	CC	CC	CC	CC	CC	CT	CC	CC	CC	CC	CC	CC	CC	CC	CC	TT	CC	CC	CT	CC	CT	CC	CC
S1_76842781	T/C	1	76842781	+	NA	NA	NA	NA	NA	NA	CC	TT	CC	TT	NN	CC	TT	TC	CC	TC	TC	TC	TC	TC	NN	TC	CC	TT	TC	CC	CC	TC	CC	TT	TT	TT	TT	TT	TT	TT	TC	TT	TT	TT	TT	TC	TC	TT	TT
S1_76844400	A/G	1	76844400	+	NA	NA	NA	NA	NA	NA	AG	GG	AG	GG	GG	AA	AG	AG	AG	AG	GG	AG	AA	AG	GG	AG	AA	AA	AG	AA	AA	AG	AA	AG	AA	AA	AA	AA	AA	AA	AA	GG	AA	AA	AG	AA	AG	AA	AA
S1_76844440	G/A	1	76844440	+	NA	NA	NA	NA	NA	NA	GG	GG	GG	GG	GG	GG	GA	GG	GG	GG	GG	GG	GA	GG	GG	GG	GG	AA	GG	GG	GG	GG	GG	GA	AA	AA	AA	AA	AA	AA	GA	GG	AA	AA	GA	GA	GG	AA	AA
S1_76844612	T/C	1	76844612	+	NA	NA	NA	NA	NA	NA	TC	CC	TC	CC	CC	TT	TC	TC	TC	TC	CC	TT	TT	TC	CC	TC	TT	TT	TC	TT	TT	TC	TT	TC	TT	TT	TT	TT	TT	TT	TT	CC	TT	TT	TC	TT	TC	TT	TT
S1_76844638	G/T	1	76844638	+	NA	NA	NA	NA	NA	NA	GG	GG	GG	GG	GG	GG	GG	GG	GG	GG	GG	GG	GG	NN	GG	GG	GG	GG	GG	NN	GG	GG	GG	GG	GT	GT	GG	GG	GT	GT	GG	GG	GG	GT	GT	GG	GG	TT	GT
S1_76854353	G/A	1	76854353	+	NA	NA	NA	NA	NA	NA	GG	GA	GG	GG	GG	GG	GG	GG	GG	GA	NN	GA	GA	GG	GG	GA	GG	GG	GG	GG	GG	GG	GG	GG	GG	GG	GG	NN	GG	GG	GG	GG	GG	GG	GG	GG	GG	GG	GG
S1_76857690	G/A	1	76857690	+	NA	NA	NA	NA	NA	NA	GG	GA	GG	GA	GG	GG	GG	GG	GG	GA	GA	GA	GA	GG	GG	GA	GG	GG	GA	GG	GG	GG	GG	GA	GG	GG	GG	GG	GG	GG	GG	GG	GG	GG	GG	GG	GG	GG	GG
S1_77170759	A/C	1	77170759	+	NA	NA	NA	NA	NA	NA	AA	AA	AA	AA	AA	AA	AA	AA	AA	AA	AA	AA	AA	AA	AA	AA	AA	AA	AA	AA	AA	AC	AA	AA	AC	AC	AC	AA	AC	AC	AC	AA	CC	AA	AA	CC	AA	AA	AA
S1_77170811	T/G	1	77170811	+	NA	NA	NA	NA	NA	NA	TT	TT	TT	TT	TT	TT	TT	TT	TT	TT	TG	TT	TT	TT	TT	TT	TT	TT	TT	TT	TT	TG	TT	TT	TG	TG	TG	TT	TG	TG	TG	TT	GG	TT	TT	GG	TT	TT	TT
S1_77229613	G/C	1	77229613	+	NA	NA	NA	NA	NA	NA	GG	GG	GG	GG	GG	GG	GG	GG	GG	GG	GG	GG	GG	GG	GG	GG	GG	GG	GG	GG	GG	GG	GG	GG	GC	GG	GG	GG	GG	GG	GG	GG	GG	GG	GG	GC	GG	GG	GG
S1_77232297	T/C	1	77232297	+	NA	NA	NA	NA	NA	NA	TT	TC	TT	TC	TT	TT	TT	TT	TT	TC	TT	TT	CC	TT	TT	TC	TT	CC	TT	TT	TT	TC	TT	TT	TT	CC	CC	CC	CC	CC	TT	CC	TC	TC	TC	TT	TT	TT	CC
S1_77236347	C/A	1	77236347	+	NA	NA	NA	NA	NA	NA	CA	CA	CA	CA	CA	CA	CC	CA	CC	CA	CA	CA	CC	CA	CC	CC	CC	CC	CA	CA	CA	CC	CA	CC	CC	CC	CC	CC	CC	CC	CC	CC	CA	CC	CA	CC	CA	CA	CC
S1_77236404	A/G	1	77236404	+	NA	NA	NA	NA	NA	NA	AG	AG	AG	AG	AG	AG	AG	AA	AG	AG	AG	AG	AG	AG	AG	AG	AG	AG	AG	AG	AG	AG	AG	AG	AG	AG	AG	AG	AG	AG	AG	AG	AG	AG	AG	AG	AG	AG	AG
S1_77236410	C/T	1	77236410	+	NA	NA	NA	NA	NA	NA	CT	CT	CT	CT	CT	CT	CT	CC	CT	CT	CT	CT	CT	CT	CT	CT	CT	CT	CT	CT	CT	CT	CT	CT	CT	CT	CT	CT	CT	CT	CT	CT	CT	CT	CT	CT	CT	CT	CT
S1_77237103	C/G	1	77237103	+	NA	NA	NA	NA	NA	NA	CG	CG	CG	CG	CG	CG	CG	CG	CG	CG	CG	CG	CG	CG	CG	CG	CG	CG	CG	CG	CG	CG	CG	CG	CG	CG	CG	CG	CG	CG	CG	CG	CG	CG	CG	CG	CG	CG	CG
S1_77237150	T/C	1	77237150	+	NA	NA	NA	NA	NA	NA	TC	TC	TT	TT	TC	TT	TT	TC	TC	TT	CC	TC	TT	TT	TT	TT	TT	TT	TT	TT	TT	TT	TT	TC	TC	TT	TC	TT	TT	TT	TT	TT	TT	TT	TT	TT	TT	TT	TT
S1_77286181	A/G	1	77286181	+	NA	NA	NA	NA	NA	NA	AA	AA	AA	AA	AA	AA	AG	AA	AA	AA	AA	AA	AA	AG	AA	AA	AA	AA	AA	AA	AA	AA	AA	AA	AA	AA	AA	AA	AA	AA	AA	AA	AA	AG	AA	AA	AA	AA	AA
S1_77391374	A/G	1	77391374	+	NA	NA	NA	NA	NA	NA	AG	AG	GG	AA	GG	GG	AA	AG	AG	AG	AG	GG	AA	GG	AA	AA	AA	AA	AG	GG	AG	AA	AG	AG	AA	AA	AA	AA	AA	AA	AG	AA	AG	AA	AG	AA	GG	AG	AA
S1_77426987	T/C	1	77426987	+	NA	NA	NA	NA	NA	NA	TC	TC	TT	TT	TT	TT	TT	TT	TT	TC	TT	TT	TT	NN	TT	TT	TT	TT	TC	TT	TT	TC	CC	TT	TC	TC	TT	TC	TC	TT	TT	TT	CC	CC	TC	TT	TT	TC	TC
S1_77428019	C/T	1	77428019	+	NA	NA	NA	NA	NA	NA	CT	CT	CC	CT	CC	CC	TT	CT	CC	CT	CC	CC	CT	CC	TT	TT	CC	CC	CC	CC	CC	CC	CC	CT	CC	CT	CT	CC	CT	TT	CC	CC	CC	CC	CC	CC	CC	CC	CC
S1_77492227	C/T	1	77492227	+	NA	NA	NA	NA	NA	NA	CC	CC	CT	CC	CC	TT	CC	CC	CC	CC	CC	CC	CC	CC	CC	CC	CC	CC	CC	CT	CT	CC	CC	CC	CC	CC	CC	CC	CC	CC	CC	CC	CC	CC	CC	CT	CC	CC	CC
S1_77492271	T/C	1	77492271	+	NA	NA	NA	NA	NA	NA	TC	TC	TT	CC	TT	TT	CC	TC	TC	TC	TT	TT	TC	TT	CC	CC	CC	TT	TC	TT	TC	TT	TC	TC	TT	TC	CC	TC	TC	CC	TC	CC	TT	TT	TT	TT	TC	TT	TC
S1_77492277	A/G	1	77492277	+	NA	NA	NA	NA	NA	NA	AA	AA	AG	AA	AA	GG	AA	AG	AA	AA	AG	AA	AA	AA	AA	AA	AA	AA	AA	AG	AG	AG	AA	AA	AA	AA	AA	AA	AA	AA	AG	AA	AA	AA	AA	GG	AA	AA	AA
S1_77492288	C/T	1	77492288	+	NA	NA	NA	NA	NA	NA	CC	CC	CT	CC	CC	TT	CC	CT	CC	CC	CC	CC	CC	CC	CC	CC	CC	CC	CC	CT	CT	CC	CC	CC	CC	CC	CC	CC	CC	CC	CC	CC	CC	CC	CC	CT	CC	CC	CC
S1_77768799	G/A	1	77768799	+	NA	NA	NA	NA	NA	NA	GG	GG	GG	GG	GG	GG	GG	GG	GG	GG	GG	GG	GG	GG	GG	GG	GG	GG	GG	GG	GG	GG	GG	GG	GG	GA	GG	GA	GG	GG	GG	GG	GG	GA	GG	GA	GA	GG	GA
S1_77768814	T/C	1	77768814	+	NA	NA	NA	NA	NA	NA	TT	TT	TC	TT	TT	TT	TT	TT	TT	TT	TT	TT	TT	TT	TT	TC	TT	TC	TT	TC	TC	TT	TT	TT	TC	TT	TT	TC	TT	TT	TC	TT	TC	TT	TC	TT	TT	TC	TT
S1_77768824	T/C	1	77768824	+	NA	NA	NA	NA	NA	NA	TC	TC	TC	TC	CC	CC	TC	TC	TC	TC	TC	TC	TC	CC	TC	TC	TC	TC	TC	TT	TC	TC	CC	TC	TC	TC	TC	TT	CC	TC	TC	TT	TT	TT	TC	TC	TC	TC	TT
S1_77768826	C/T	1	77768826	+	NA	NA	NA	NA	NA	NA	CT	CT	CT	CT	CC	CC	CT	CT	CT	CT	CC	CC	CC	CC	CT	CT	CT	CT	CT	CT	CT	CC	CC	CT	CT	CT	CT	CT	CC	CT	CT	CT	TT	CC	CT	CT	CT	CT	CT
S1_77867876	C/T	1	77867876	+	NA	NA	NA	NA	NA	NA	CT	CT	TT	CT	TT	CC	CC	CC	CT	CT	CT	TT	TT	TT	CC	CC	CC	TT	CT	CC	CC	TT	CT	CT	TT	CC	CC	CC	CC	CC	CT	CC	CC	CT	CC	CC	CC	TT	CC
S1_78142343	T/C	1	78142343	+	NA	NA	NA	NA	NA	NA	TT	TC	TC	TT	TT	TC	TT	TT	TT	TT	TC	TT	TC	TT	TC	TC	TC	TC	TC	TT	TC	TT	TT	TC	TT	TT	TT	TC	TT	TT	TT	TT	TC	TT	TT	TT	TT	TC	TT
S1_78142908	G/T	1	78142908	+	NA	NA	NA	NA	NA	NA	GG	GT	GT	GT	GG	GT	GG	GG	GG	GG	GT	GG	GT	GG	GT	GT	GT	GT	GT	NN	GT	GG	GG	GG	GG	GG	GG	GT	GG	GG	GG	GG	GT	GG	GG	GG	GG	GT	GG
S1_78276914	C/T	1	78276914	+	NA	NA	NA	NA	NA	NA	CC	CT	CC	CC	CT	CC	CC	CC	CT	CC	CC	CT	CT	CC	CC	CT	TT	TT	CC	CT	CT	CT	CC	CC	CC	CC	CC	CC	CC	CT	CT	CC	CC	CC	CC	CC	CC	CT	CC
S1_78276924	T/C	1	78276924	+	NA	NA	NA	NA	NA	NA	TC	CC	TC	TC	CC	TT	TC	CC	CC	TT	TC	CC	CC	CC	TC	CC	CC	CC	TC	CC	CC	TC	CC	CC	TT	TT	TT	CC	TT	TC	TC	TT	CC	TT	TT	TT	TT	TC	TT
S1_78277339	A/C	1	78277339	+	NA	NA	NA	NA	NA	NA	AC	CC	AA	AC	AC	AA	AA	CC	AC	AA	AA	CC	CC	AC	AC	CC	CC	CC	AA	NN	CC	AC	CC	AC	AA	AA	AA	CC	AA	AC	AC	AA	CC	AA	AA	AA	AA	AC	AA
S1_78303129	G/T	1	78303129	+	NA	NA	NA	NA	NA	NA	GT	GG	GG	GT	GG	GT	GG	GG	GG	GT	GG	GG	GG	GG	GT	GG	GG	GG	GT	GG	GT	GT	GG	GG	GT	GT	GT	GG	GT	GT	GT	GT	GG	GT	GT	GT	GT	GT	GT
S1_78303134	G/A	1	78303134	+	NA	NA	NA	NA	NA	NA	GG	GG	GA	GG	GA	GG	GG	GG	GA	GG	GA	GG	GG	GA	GG	GG	GG	GG	GA	GG	GG	GG	GG	GA	GG	GG	GG	GG	GG	GG	GG	GG	GG	GG	GG	GG	GG	GG	GG
S1_78608818	G/A	1	78608818	+	NA	NA	NA	NA	NA	NA	GG	AA	NN	GG	GA	GG	GG	GA	AA	GG	GG	GA	GA	GG	GA	GA	AA	AA	NN	GA	GA	GA	GG	GG	GG	GG	GG	GA	GG	GA	GA	GG	GA	GG	GG	GG	GG	GG	GG
S1_78788010	G/C	1	78788010	+	NA	NA	NA	NA	NA	NA	GG	GG	GG	GG	GG	GG	GG	GG	GG	GG	GG	GG	GG	GG	GG	GG	GG	GG	GG	GG	GG	GG	GG	GG	GG	GC	GG	GC	GC	GG	GG	GG	GC	GC	GC	GC	GG	GG	GC
S1_79090468	C/A	1	79090468	+	NA	NA	NA	NA	NA	NA	CA	CA	CC	CA	CC	CC	AA	CA	CA	CA	CC	CA	CC	CC	AA	AA	AA	CC	CA	AA	CC	CC	CA	CC	CA	CC	AA	CA	CA	AA	CA	AA	CC	CA	CC	CC	CC	CA	AA
S1_79092625	G/A	1	79092625	+	NA	NA	NA	NA	NA	NA	GG	GG	GG	GG	GG	GG	GG	GG	GG	GG	GG	GG	GG	GG	GG	GG	GG	GG	GG	GG	GG	GA	GG	GG	GG	AA	GG	GA	GA	GG	GG	GG	GA	AA	GA	AA	GG	GG	GA
S1_79092640	C/A	1	79092640	+	NA	NA	NA	NA	NA	NA	CA	CA	CC	CA	CC	CC	AA	CA	CA	CA	CC	CA	CC	CC	AA	AA	AA	CC	CA	AA	CC	CC	CA	CC	CA	CC	CA	CA	CA	CA	CA	AA	CA	CC	CC	CC	CC	CA	CA
S1_79110449	G/A	1	79110449	+	NA	NA	NA	NA	NA	NA	GG	GG	GA	GA	GG	GA	GG	GA	GG	GA	GG	GG	GG	GG	GG	GA	GG	GG	GG	GA	GA	GG	GG	GA	GG	GG	GG	GG	GG	GG	GG	GG	GG	GG	GG	GG	GG	GG	GG
S1_79171126	G/C	1	79171126	+	NA	NA	NA	NA	NA	NA	CC	CC	GC	CC	CC	CC	GC	CC	GC	CC	CC	CC	CC	CC	CC	GC	CC	CC	CC	GC	CC	GG	CC	CC	GG	GC	GG	GG	GC	GC	GG	GG	GC	NN	GG	CC	GC	GG	GC
S1_79171172	C/T	1	79171172	+	NA	NA	NA	NA	NA	NA	CC	CC	CC	CC	CC	CC	CC	CC	CC	CC	CC	CC	CC	CC	CC	CT	CC	CC	CC	CC	NN	CT	CC	NN	CC	CT	CT	CT	CT	CT	CT	TT	CT	CT	CT	CC	CC	CT	CT
S1_79444472	G/A	1	79444472	+	NA	NA	NA	NA	NA	NA	GG	GG	GG	GG	GG	GG	GG	GG	GG	GG	GG	GG	GG	GG	GG	GG	GG	GG	GG	GG	GG	GA	GG	GG	GA	GG	GA	GA	GG	GA	GA	GG	GG	GG	GA	GG	GG	GG	GG
S1_79638441	A/G	1	79638441	+	NA	NA	NA	NA	NA	NA	AA	AA	AA	AA	GG	AA	AA	AA	AA	AA	AA	AA	AA	AA	AA	AA	AA	AA	AG	NN	AA	AA	AA	AA	AG	AA	GG	AG	GG	AG	AG	GG	AG	AG	GG	AA	AA	AG	AG
S1_79666144	G/A	1	79666144	+	NA	NA	NA	NA	NA	NA	AA	AA	AA	AA	GG	AA	AA	AA	AA	AA	GA	AA	GA	AA	GA	GA	AA	GG	GA	GG	GA	AA	AA	AA	GA	GA	AA	AA	GG	GA	GA	GG	AA	GG	AA	AA	GG	GG	GA
S1_79666194	A/G	1	79666194	+	NA	NA	NA	NA	NA	NA	AA	AA	AA	AA	GG	AA	AA	AA	AA	AA	AG	AA	AG	AA	AG	AG	AA	GG	AG	AG	AG	AA	AA	AA	AG	AG	AA	AA	GG	AG	AG	GG	AA	AG	AA	AA	GG	GG	AG
S1_79707511	C/T	1	79707511	+	NA	NA	NA	NA	NA	NA	CC	CC	CC	CC	TT	CC	CC	CC	CT	CC	CT	CC	CT	CT	CC	CC	TT	TT	TT	CC	CC	CT	CC	CC	CC	CC	CC	CC	CT	CT	CT	TT	CC	CC	CC	CC	CC	CC	CC
S1_79893962	C/A	1	79893962	+	NA	NA	NA	NA	NA	NA	CC	CC	CC	CC	CC	CC	CC	CC	CC	CC	NN	CC	CC	CC	CC	CC	NN	CC	CC	CC	CC	CC	CC	CC	CC	CC	NN	CC	CC	CC	CC	CC	CC	CC	CC	CC	CC	CC	CC
S1_79902483	T/C	1	79902483	+	NA	NA	NA	NA	NA	NA	TC	TT	TT	CC	CC	TC	CC	TT	TT	TT	TC	TC	CC	CC	TT	TC	CC	CC	TC	CC	TC	TC	CC	CC	TT	CC	TT	TT	TC	TC	TC	CC	TT	CC	TT	TT	TC	TT	TC
S1_79902541	T/C	1	79902541	+	NA	NA	NA	NA	NA	NA	TC	TC	NN	TT	TT	TC	TT	CC	TT	CC	TC	TC	TT	TT	TC	TC	TT	TT	TT	TT	TT	TC	TT	TT	TC	TT	TT	TC	TC	TT	TT	TT	TT	TT	TT	TC	TT	CC	TC
S1_79920648	T/C	1	79920648	+	NA	NA	NA	NA	NA	NA	TT	TT	TT	TT	TT	TT	TT	TT	TT	TC	TT	TC	TT	TT	TT	TC	TT	TT	TT	TT	TT	TT	TT	TT	TT	TT	TT	TT	TT	TT	TT	TT	TT	TT	TT	TT	TT	TC	TT
S1_79975682	C/G	1	79975682	+	NA	NA	NA	NA	NA	NA	CC	CC	CG	CC	GG	CC	CC	CC	CC	CC	CC	CC	CC	CG	NN	CC	CC	CC	GG	CC	CC	CC	CC	GG	CC	CG	CC	CC	CC	GG	CG	CC	CC	CG	CC	CG	CC	CC	CC
S1_79975709	T/C	1	79975709	+	NA	NA	NA	NA	NA	NA	TT	TT	TC	TT	CC	TT	TT	TT	TT	TT	CC	TT	TC	TC	NN	TT	CC	CC	CC	TC	TT	CC	TT	CC	TT	TC	TT	TT	TT	CC	TC	TT	TT	TC	TT	TC	TT	TT	TT
S1_80052973	C/T	1	80052973	+	NA	NA	NA	NA	NA	NA	TT	CT	TT	CT	TT	TT	CC	CT	CC	TT	CT	CC	CC	NN	TT	CT	CC	CC	CT	CT	CC	CT	CC	CT	CT	CT	CT	CC	CC	CT	TT	CC	CT	CT	CC	TT	TT	CT	CC
S1_80059747	G/T	1	80059747	+	NA	NA	NA	NA	NA	NA	TT	TG	TG	TG	GG	TG	GG	GG	GG	TG	TG	GG	GG	TG	TT	TG	GG	GG	GG	TG	GG	GG	GG	GG	TT	TG	TT	GG	TG	TG	TG	TT	TT	TG	TT	TT	TT	TG	TT
S1_80059759	C/T	1	80059759	+	NA	NA	NA	NA	NA	NA	CC	CC	CT	CC	TT	CC	CC	CC	CC	CC	CT	CC	CC	CT	CC	CC	CC	CC	CT	CC	CC	CC	CC	CT	CC	CC	CC	CC	CC	CC	CC	CC	CC	CC	CC	CC	CC	CC	CC
S1_80059797	G/T	1	80059797	+	NA	NA	NA	NA	NA	NA	GG	GT	GT	GT	TT	GT	GT	GG	TT	GT	TT	TT	TT	TT	GG	GT	TT	GT	TT	GG	TT	NN	GT	TT	GG	GT	GG	TT	GG	GT	GT	GG	GG	GT	GG	GG	GG	GT	GG
S1_80123952	G/A	1	80123952	+	NA	NA	NA	NA	NA	NA	GG	GG	GG	GG	GG	GG	GG	GG	GG	GG	GG	GG	GG	GG	GG	GG	GG	GG	GG	GG	GG	GG	GG	GG	GG	GG	GG	GG	GA	GA	GG	GG	GA	GA	GG	GG	GG	GG	GA
S1_80127202	G/A	1	80127202	+	NA	NA	NA	NA	NA	NA	GG	GG	GG	GA	GG	GG	GA	GA	GG	GG	GG	GA	GA	GG	GG	GG	GG	GG	GG	GG	GG	GG	AA	GG	GG	GG	GG	GG	GG	GG	GG	GG	GG	GG	GG	GG	GG	GG	GG
S1_80246664	A/T	1	80246664	+	NA	NA	NA	NA	NA	NA	TT	AT	AT	TT	AA	AT	AT	TT	AA	AA	AT	AT	AT	AT	AT	AT	AA	AA	AA	AA	AA	AA	TT	AA	AT	AT	AT	AA	AT	AA	AT	TT	AT	AA	TT	TT	AT	AA	AA
S1_80251373	C/T	1	80251373	+	NA	NA	NA	NA	NA	NA	CC	CC	CC	CC	CC	NN	CC	CC	CC	CC	CC	CC	CC	CC	CT	CC	CC	CC	CT	CC	CC	CC	CC	CC	CC	CC	CC	CC	CT	CT	CC	CC	CC	CT	CC	CC	CC	CC	CT
S1_80251381	C/G	1	80251381	+	NA	NA	NA	NA	NA	NA	CC	CC	CC	CC	CC	NN	CC	CC	CC	GG	CC	CC	CC	CC	CC	CC	CC	CC	CG	CC	CC	CC	CC	CC	CG	CC	CC	CG	CC	CC	CC	CC	CG	CC	CC	CC	CC	CG	CC
S1_80283274	A/G	1	80283274	+	NA	NA	NA	NA	NA	NA	GG	AA	GG	AG	AA	GG	AA	AA	AA	AG	AG	AA	AA	AA	AA	AG	AA	AA	AA	AG	AA	AG	AA	AA	AA	AG	AA	AA	AA	AA	AG	AA	AG	AA	AA	GG	AG	AA	AG
S1_80283295	C/G	1	80283295	+	NA	NA	NA	NA	NA	NA	CC	CC	CG	CC	GG	CC	CC	CC	CG	CC	CG	CC	CC	CG	CC	CC	CC	CC	CG	CC	CC	CC	CC	CG	CC	CC	CC	CC	CC	CG	CC	CC	CC	CG	CC	CC	CC	CC	CG
S1_80290491	C/G	1	80290491	+	NA	NA	NA	NA	NA	NA	CC	CG	CC	CC	CC	CC	CG	NN	NN	CC	CC	CG	CG	CG	CC	CG	GG	GG	CG	CG	GG	CC	CC	CG	CG	CG	CG	CC	CG	CG	CG	CC	CC	CC	CC	CC	CC	GG	CC
S1_80290802	C/T	1	80290802	+	NA	NA	NA	NA	NA	NA	CC	CC	CT	CC	TT	CC	CC	CC	CT	CC	CT	CC	CC	CC	CC	CC	CC	CC	CT	CC	CC	CC	CC	CT	CC	CC	CC	CC	CC	CT	CC	CC	CC	CT	CC	CC	CC	CC	CT
S1_80290803	G/T	1	80290803	+	NA	NA	NA	NA	NA	NA	GG	GG	GG	GT	GG	GG	GT	GT	GG	GG	GG	GT	GT	GT	GG	GG	GG	GG	GG	GG	GG	GG	TT	GG	GT	GG	GT	TT	GT	GG	GG	TT	GT	GG	TT	GG	GG	GG	GG
S1_80304075	C/T	1	80304075	+	NA	NA	NA	NA	NA	NA	CT	CC	CC	CT	CC	CC	CT	CT	CC	CC	CC	CT	CT	CT	CC	CC	CC	CC	CC	CC	CC	CC	CT	CC	CC	CC	CC	CC	CC	CC	CC	CC	CC	CC	CC	CC	CC	CC	CC
S1_80416580	C/T	1	80416580	+	NA	NA	NA	NA	NA	NA	CT	CC	CT	CT	CC	TT	CT	CC	CC	CT	CT	CC	CC	CC	CT	CC	CC	CC	CC	CC	CC	CT	CC	CC	CC	CT	CC	CC	CC	CC	CT	CC	CC	CC	CC	TT	CT	CC	CT
S1_80419646	C/G	1	80419646	+	NA	NA	NA	NA	NA	NA	CG	CG	CC	CG	CG	CC	CC	CG	CC	CC	CG	CG	CG	CC	CG	CG	CC	CC	CG	CC	CC	CC	CC	CG	CC	CC	CC	CG	CG	CC	CC	CC	CG	CC	CG	CC	CC	CC	CC
S1_80448249	T/G	1	80448249	+	NA	NA	NA	NA	NA	NA	TT	TT	TT	TT	TT	TT	TT	TT	TT	TT	TT	TT	TT	TT	TT	TT	NN	TT	TT	TT	TT	TT	TT	TT	TT	TT	TT	TG	TG	TG	TT	TT	TT	TT	TT	TT	TT	TT	TG
S1_80449305	A/G	1	80449305	+	NA	NA	NA	NA	NA	NA	NN	AG	AA	AA	AA	AA	AA	NN	AA	AA	AA	AA	AA	AA	AG	AA	AG	AA	AA	AA	AA	AG	AG	AA	AA	AG	AA	AA	AA	AG	AG	AA	AA	AG	AG	AG	AA	AG	AA
S1_80449312	A/G	1	80449312	+	NA	NA	NA	NA	NA	NA	NN	AA	AA	AG	AA	AA	AA	NN	AA	AA	AG	AG	AA	AA	AA	AG	AA	AG	AA	AA	AA	AA	AA	AA	AG	AA	AA	AA	AA	AA	AA	AA	AG	AG	AA	AA	AA	AA	AG
S1_80449318	C/T	1	80449318	+	NA	NA	NA	NA	NA	NA	NN	CC	CT	CT	CC	CC	CC	NN	CC	CT	CC	CC	CC	CC	CC	CC	CC	CT	CC	CT	CC	CC	CT	CC	CC	CT	CT	CC	CT	CT	CT	CC	CC	CC	CC	CT	CT	CC	CC
S1_80450008	C/T	1	80450008	+	NA	NA	NA	NA	NA	NA	CC	CT	CC	CT	CC	CC	CT	CC	CC	CC	CC	CT	CC	CC	CT	CT	CT	CT	CT	CC	CT	CC	CT	CC	CT	CT	CC	CC	CC	CT	CC	CC	CT	CC	CC	CC	CT	CC	CT
S1_80450052	G/A	1	80450052	+	NA	NA	NA	NA	NA	NA	GG	GG	GG	GG	GG	GG	NN	GG	GG	GA	NN	GG	GG	GG	AA	GA	GA	GG	GG	GG	GG	GA	GA	GG	GA	GA	GG	GG	GG	GA	GA	GG	GG	GG	GA	GA	GG	AA	GG
S1_80450067	T/C	1	80450067	+	NA	NA	NA	NA	NA	NA	TT	TT	TT	TT	TT	TT	NN	TT	TT	TT	NN	TT	TT	TT	TT	TT	TT	TT	TT	TT	TC	TT	TT	TT	TC	TC	TT	TT	TT	TT	TT	CC	TT	TT	TC	TT	TT	TT	TT
S1_80450300	A/G	1	80450300	+	NA	NA	NA	NA	NA	NA	AA	AG	AA	AA	AA	AA	AA	AA	AA	AG	AA	AA	AA	AA	AG	AG	AG	AA	AA	NN	AA	AG	AG	NN	AG	AG	AA	AG	AA	AG	AG	AA	AA	AG	AG	AG	AA	AG	AG
S1_80450302	A/G	1	80450302	+	NA	NA	NA	NA	NA	NA	AA	AG	AG	AA	AA	AA	AA	AA	AA	AG	AA	AA	AA	AA	AG	AG	AG	AA	AA	NN	AA	AG	AG	NN	AG	AG	AA	AG	AA	AG	AG	AA	AA	AG	AG	AG	AG	AG	AG
S1_80450907	C/T	1	80450907	+	NA	NA	NA	NA	NA	NA	CC	CC	CT	CC	CC	CT	CT	CC	CC	CC	CC	CC	CC	CT	CT	CT	CT	CT	CT	CC	CT	CT	CT	CC	CC	CT	CC	CT	CT	CT	CT	CC	CC	CT	CT	CT	CT	CT	CC
S1_80450913	T/G	1	80450913	+	NA	NA	NA	NA	NA	NA	TG	TG	TG	TG	TT	TG	TG	TT	TT	TG	GG	TG	TG	TG	TG	TG	TG	TG	TG	TG	TG	TG	TG	TG	TG	TG	TG	TG	TG	TG	TG	TT	TG	TG	TG	TG	TG	TG	TT
S1_80450916	G/A	1	80450916	+	NA	NA	NA	NA	NA	NA	GG	GG	GG	GG	GG	GG	GG	GG	GG	GG	GG	GG	GG	GG	GG	GG	GG	GG	GG	GG	GG	GG	GA	GG	GG	GG	GG	GA	GG	GG	GA	GG	GG	GA	GG	GG	GG	GG	GG
S1_80450925	G/A	1	80450925	+	NA	NA	NA	NA	NA	NA	GA	GA	GA	GA	GG	GA	GA	GG	GG	GG	AA	GA	GA	GA	GA	GA	GA	GG	GA	GA	GA	GA	GG	GA	GA	GG	GA	GG	GG	GG	GG	GG	GA	GG	GA	GG	GA	GG	GG
S1_80450934	A/C	1	80450934	+	NA	NA	NA	NA	NA	NA	AA	AA	AC	AA	AA	AC	AA	AA	AA	AA	AA	AA	AA	AA	AA	AC	AA	AC	AA	AA	AC	AC	AA	AA	AA	AA	AA	AA	AA	AA	AA	AA	AA	AA	AA	AA	AC	AA	AA
S1_80510318	G/C	1	80510318	+	NA	NA	NA	NA	NA	NA	GG	NN	GG	GG	GG	GG	GG	GG	GG	GG	GG	GG	GG	GG	GG	GG	GG	GG	GG	GG	GG	GG	GG	GG	GG	GG	GG	GG	GG	GG	GG	GG	GG	NN	GG	GC	GC	GG	GG
S1_80682850	G/A	1	80682850	+	NA	NA	NA	NA	NA	NA	GG	GG	GG	GA	GG	GG	GG	GG	GG	GG	GA	GG	GA	GG	GA	GA	GG	AA	GA	GA	GG	GG	GG	GG	GG	GG	GG	GG	GG	GG	GG	GG	GG	GG	GG	GG	GG	GA	GG
S1_80682853	T/G	1	80682853	+	NA	NA	NA	NA	NA	NA	TG	TG	GG	TT	TT	TG	TT	TT	TT	TT	TT	TT	TT	TT	TT	TT	TT	TT	TT	TT	TT	TT	TT	TT	TT	TT	TT	TT	TT	TT	TT	TT	TG	TT	TT	TT	TT	TG	TT
S1_80682889	C/T	1	80682889	+	NA	NA	NA	NA	NA	NA	CC	CC	CC	CT	CC	CC	CC	CC	CC	CC	CT	CC	CT	CC	CT	CT	CC	CT	CT	CT	CC	CC	CC	CC	CC	CC	CC	CC	CC	CC	CC	CC	CC	CC	CC	CC	CC	CT	CC
S1_80687322	A/G	1	80687322	+	NA	NA	NA	NA	NA	NA	AG	AG	AG	AA	AA	AG	AG	AG	AA	AG	AA	AA	AG	AA	AG	AG	GG	AA	AA	AA	AA	AG	AG	AA	AA	AA	AA	AA	AA	AA	AA	AA	AG	AA	AA	GG	AA	AG	AA
S1_81142196	G/C	1	81142196	+	NA	NA	NA	NA	NA	NA	GG	GG	GG	GG	GG	GG	GG	GG	GG	GG	GG	GG	GG	GG	GG	GG	GG	GG	GG	GG	GG	GC	GG	GG	GG	GG	GG	GG	GG	GG	GC	GG	GG	GG	GG	GG	GG	GC	GG
S1_81456342	C/G	1	81456342	+	NA	NA	NA	NA	NA	NA	CC	CC	CC	CC	CC	CC	CC	CC	CC	CC	CC	CC	CC	CC	CC	CC	CC	CC	CC	CC	CC	CC	CC	CC	CC	CC	CC	CC	CC	CC	CC	CC	CC	CC	GG	CC	CC	CC	CG
S1_81661748	A/T	1	81661748	+	NA	NA	NA	NA	NA	NA	AT	AT	AT	AT	AT	TT	AA	AT	TT	AT	TT	TT	TT	NN	AT	AT	TT	TT	AT	AA	TT	AT	AT	TT	AT	AT	AA	AT	AT	AT	AT	AA	AT	AA	AT	AA	AA	AA	AT
S1_82190612	C/G	1	82190612	+	NA	NA	NA	NA	NA	NA	CC	CC	CC	CC	CC	CC	CC	CC	CC	CC	NN	CC	CC	CC	CC	CG	CC	CC	CC	CC	CC	CG	CC	CC	CC	CC	CC	CC	CG	CC	CG	CC	CG	CG	CG	CC	CC	CG	CG
S1_82954469	T/C	1	82954469	+	NA	NA	NA	NA	NA	NA	TC	TT	TT	TT	TT	TT	TT	CC	TC	TT	TC	TC	TC	TT	TT	TT	CC	CC	TT	TT	TT	TT	TT	TT	TC	TC	CC	TC	TT	TC	TC	TT	TT	TT	TT	TC	TC	TT	TC
S1_83001503	C/T	1	83001503	+	NA	NA	NA	NA	NA	NA	CT	TT	CT	TT	TT	TT	NN	CT	CC	TT	CC	CC	CT	TT	TT	TT	CC	CC	TT	TT	CT	CC	TT	TT	CC	CT	CC	CC	CC	CC	CC	CC	CC	CC	CC	CC	CT	CC	CC
S1_83721450	G/T	1	83721450	+	NA	NA	NA	NA	NA	NA	GT	GG	GG	GG	GG	GG	GG	GT	TT	GG	GT	GT	GT	NN	GG	GG	TT	TT	GG	GT	GG	GG	NN	GG	TT	GT	TT	GG	GT	GT	GT	TT	GT	GG	GG	GG	GT	GT	GT
S1_83721474	A/C	1	83721474	+	NA	NA	NA	NA	NA	NA	AC	CC	CC	CC	AC	AA	CC	AC	AA	AA	AC	AC	AC	NN	AA	AC	AA	AA	CC	AC	AC	AC	NN	AC	AA	AA	AA	AA	AA	AA	AA	AA	AA	AA	AA	AA	AA	AA	AA
S1_84377683	C/T	1	84377683	+	NA	NA	NA	NA	NA	NA	TT	CC	CT	CC	CC	CC	CT	CT	CC	CC	CT	CC	CC	CC	TT	TT	CC	CC	CT	CC	CC	CC	CC	CT	CC	TT	CC	CT	CT	CT	TT	TT	CC	CT	CC	CT	CT	CC	CC
S1_84441817	C/G	1	84441817	+	NA	NA	NA	NA	NA	NA	CC	CC	GG	CG	GG	CC	CG	CC	CC	CC	CC	CG	CC	GG	CC	CC	CC	CC	CG	CC	CC	CG	GG	CC	CG	CC	GG	CG	CG	CG	CC	CC	GG	CG	GG	CG	CG	GG	GG
S1_84444543	T/C	1	84444543	+	NA	NA	NA	NA	NA	NA	TT	TT	TC	TC	TC	TT	TT	TC	TT	TT	TT	TC	TT	CC	TT	TT	TT	TT	TC	TT	TT	TC	CC	TT	TC	TT	CC	TC	TC	TC	TT	TT	CC	TC	CC	TC	TC	TC	CC
S1_84478434	T/G	1	84478434	+	NA	NA	NA	NA	NA	NA	TT	TT	TG	TG	TG	TT	GG	TG	TT	TT	TT	TG	TT	GG	TT	TT	TT	TT	TG	TT	TT	TG	GG	TT	TG	TT	GG	TG	TG	TG	TT	TT	GG	TG	GG	TG	TG	GG	GG
S1_84799792	T/C	1	84799792	+	NA	NA	NA	NA	NA	NA	TT	TC	TT	TT	TT	TT	TT	TT	TT	TT	TT	TT	TT	TT	TT	TC	TT	TT	TT	TT	TT	TC	TT	TT	TT	TC	TT	CC	TC	TC	TC	CC	CC	CC	CC	TC	TC	TC	TC
S1_84799794	G/C	1	84799794	+	NA	NA	NA	NA	NA	NA	GG	GC	GG	GG	GG	GG	GG	GG	GG	GG	GG	GG	GG	GG	GG	GC	GG	GG	GG	GG	GG	GC	GG	GG	GG	GC	GG	CC	GC	GC	GC	CC	CC	CC	CC	GC	GC	GC	GC
S1_84800572	A/C	1	84800572	+	NA	NA	NA	NA	NA	NA	AA	CC	CC	CC	CC	CC	CC	AA	AA	CC	AA	AA	AC	AC	CC	AC	AA	AA	CC	AC	CC	AC	CC	CC	AA	AA	AA	AA	AA	AA	AA	AA	AA	AA	AA	AA	AA	AA	AA
S1_85186427	C/T	1	85186427	+	NA	NA	NA	NA	NA	NA	CT	TT	TT	TT	TT	TT	TT	CT	CC	TT	CT	CT	CT	TT	TT	CT	CC	CC	TT	CT	TT	CT	TT	TT	CC	CC	CT	CT	CT	CT	CC	CC	CC	CC	CC	CT	CT	CC	CT
S1_85226513	C/T	1	85226513	+	NA	NA	NA	NA	NA	NA	CC	CC	CC	CC	CC	CC	CC	CC	CC	CC	CC	CC	CC	CC	CC	CT	CC	CC	CC	CC	CC	CT	CC	CC	CC	CT	CC	CC	CT	CC	CT	TT	TT	TT	TT	CT	CC	CT	CT
S1_86074092	G/A	1	86074092	+	NA	NA	NA	NA	NA	NA	GG	GA	GA	GA	GA	GA	GG	GG	GA	GG	GA	GG	GA	GG	GA	GA	GA	GA	GA	GA	GA	GG	GG	GA	GA	GG	GG	GA	GG	GG	GG	GG	GA	GG	GG	GA	GA	GA	GG
S1_86077475	C/A	1	86077475	+	NA	NA	NA	NA	NA	NA	CA	CA	CC	CA	CC	CA	CA	NN	NN	CA	CC	CA	CA	AA	CA	CA	CA	CA	CA	CC	CA	CA	CA	CA	CA	CC	CC	CA	CC	CA	CC	CC	CA	CA	CC	CA	CC	CC	CC
S1_86134150	G/A	1	86134150	+	NA	NA	NA	NA	NA	NA	GG	GA	GA	GA	GG	GA	GG	GG	GG	GG	GA	GG	GA	GG	GA	GA	GA	GA	GA	GA	GA	GG	GG	GA	GG	GG	GG	GA	GG	GG	GG	GG	GA	GG	GG	GG	GG	GA	GG
S1_86136457	G/T	1	86136457	+	NA	NA	NA	NA	NA	NA	GG	GT	GT	GT	GG	GT	GG	GG	GG	GG	GT	GG	GT	GG	GT	GT	GT	GT	GG	GT	GT	GG	GG	GT	GG	GG	GG	GT	GG	GG	GG	GG	GT	GG	GG	GG	GG	GT	GG
S1_86136458	C/T	1	86136458	+	NA	NA	NA	NA	NA	NA	CC	CT	CT	CT	CC	CT	CC	CC	CC	CC	CT	CC	CT	CC	CT	CT	CT	CT	CC	CT	CT	CC	CC	CT	CC	CC	CC	CT	CC	CC	CC	CC	CT	CC	CC	CC	CC	CT	CC
S1_86138407	T/C	1	86138407	+	NA	NA	NA	NA	NA	NA	TT	TC	TC	TC	TT	TC	TT	TT	TT	TT	TC	TT	TT	TT	TT	TC	TC	TC	TC	TC	TT	TT	TT	TC	TT	TT	TT	TC	TT	TT	TT	TT	TC	TT	TT	TT	TT	TC	TT
S1_86224765	C/T	1	86224765	+	NA	NA	NA	NA	NA	NA	CC	CC	CC	NN	CC	CC	CC	CC	CC	CC	CC	CC	CC	CC	CC	CC	CC	CC	CC	CC	CC	CC	CC	CT	CC	CC	CC	CC	CC	CT	CC	CC	CC	CC	CC	CT	CC	CC	CC
S1_86224788	T/C	1	86224788	+	NA	NA	NA	NA	NA	NA	TT	TT	TC	NN	TT	TC	TT	TT	TT	TT	TC	TT	TC	TT	CC	TC	CC	CC	TC	CC	TC	TT	TT	TC	TT	TT	TT	TC	TT	TT	TT	TT	TC	TT	TT	TT	TT	TC	TT
S1_86279588	A/G	1	86279588	+	NA	NA	NA	NA	NA	NA	AA	AG	AG	AG	AA	AG	AA	AA	AA	AA	AG	AA	AG	AA	AG	AG	AG	AG	AG	NN	AG	AA	AA	AG	AA	AA	AA	AG	AA	AA	AA	AA	AG	AA	AA	AA	AA	AG	AA
S1_86333827	G/C	1	86333827	+	NA	NA	NA	NA	NA	NA	GG	GG	GC	GG	GG	GC	GG	GG	GG	GG	GG	GG	GC	GG	GC	GC	GC	GC	GC	GG	GC	GG	GG	GG	GG	GG	GG	GC	GG	GG	GG	GG	GC	GG	GG	GG	GG	GC	GG
S1_86333845	C/T	1	86333845	+	NA	NA	NA	NA	NA	NA	CT	CT	CT	CT	CT	CT	CT	CT	CT	CT	CT	CT	CT	CT	CT	CT	CT	CT	CT	CT	CT	CT	CT	CT	CT	CT	CT	CT	CT	CT	CT	CT	CT	CC	CT	CT	CT	CT	CT
S1_86333876	G/T	1	86333876	+	NA	NA	NA	NA	NA	NA	GT	GT	GT	GT	GT	GT	GT	GT	GT	GT	GG	GT	GT	GT	GT	GT	GT	GT	GT	GT	GT	GT	GT	GT	GT	GT	GT	GT	GT	GT	GT	GT	GT	GT	GT	GT	GT	GT	GT
S1_86335901	C/T	1	86335901	+	NA	NA	NA	NA	NA	NA	CC	CT	CT	CC	CC	CT	CC	CC	CC	CC	CT	CC	CT	CC	CT	CT	CT	CT	CT	CC	CC	CC	CC	CT	CC	CC	CC	CT	CC	CC	CC	CC	CT	CC	CC	CC	CC	CT	CC
S1_86342801	C/G	1	86342801	+	NA	NA	NA	NA	NA	NA	CC	CC	CC	CC	CC	CC	CC	CC	CC	CC	CC	CC	CC	CC	CC	CG	CC	CC	CC	CC	CC	CC	CC	CC	CG	GG	GG	CC	CC	CC	GG	GG	CC	CC	GG	CC	CG	CC	GG
S1_86397884	G/A	1	86397884	+	NA	NA	NA	NA	NA	NA	GG	GG	GG	GG	GG	GG	GG	GG	GG	GG	GG	GG	GG	GG	GG	GA	GG	GG	GG	GG	GG	GG	GG	GG	GG	GG	GG	GG	GA	GG	GG	GG	GG	GG	GA	GA	GG	GG	GG
S1_86555449	G/A	1	86555449	+	NA	NA	NA	NA	NA	NA	GA	GA	GA	GA	GA	AA	GA	GA	AA	GA	AA	AA	AA	GG	GA	GA	AA	AA	GA	AA	AA	GA	GA	AA	GA	GA	GG	GG	GA	GG	GA	GG	GA	GG	GG	GG	GG	GG	GA
S1_86561341	C/G	1	86561341	+	NA	NA	NA	NA	NA	NA	CC	CC	CG	CG	CC	CG	CC	CG	CG	CG	CG	CC	CC	CG	CG	CG	CG	CC	CC	CG	CG	CG	CG	CG	CG	CC	CG	CG	CG	CC	CG	CG	CG	CC	CG	CG	CG	CG	CC
S1_86561351	T/C	1	86561351	+	NA	NA	NA	NA	NA	NA	TT	TT	TC	TC	TT	TC	TT	TC	TC	TC	TC	TT	TT	TC	TC	TC	TC	TT	TT	TC	TC	TC	TC	TC	TC	TT	TC	TC	TC	TT	TC	TC	TC	TT	TC	TC	TC	TC	TT
S1_86620055	G/T	1	86620055	+	NA	NA	NA	NA	NA	NA	GT	GT	GT	GT	GT	TT	GG	GT	TT	GT	TT	TT	TT	GT	GT	GT	TT	TT	GT	GT	TT	GT	GT	TT	GT	GT	GG	GG	GT	GG	GT	GG	GT	GG	GG	GG	GG	GG	GT
S1_86620278	G/C	1	86620278	+	NA	NA	NA	NA	NA	NA	GG	GC	GC	GC	GC	CC	GG	GC	CC	GC	CC	CC	CC	GC	GC	CC	CC	CC	GC	GC	CC	GC	GC	CC	GC	GC	GG	GG	GC	GG	GC	GG	GC	GC	GG	GG	GG	GG	GC
S1_86625228	C/G	1	86625228	+	NA	NA	NA	NA	NA	NA	CG	CG	CG	CC	CG	GG	CC	CG	GG	CG	GG	GG	GG	CG	CG	CG	GG	GG	CC	NN	GG	CG	CG	GG	CG	CG	CC	CC	CC	CC	CG	CC	CG	CC	CC	CC	CC	CC	CG
S1_86823186	A/G	1	86823186	+	NA	NA	NA	NA	NA	NA	AG	AG	AG	AG	AG	GG	AA	GG	GG	AG	GG	GG	GG	AG	AG	AG	GG	GG	AG	AG	GG	AG	AA	GG	AG	AG	AA	AA	AG	AA	AG	AA	AG	AA	AA	AA	AA	AA	AG
S1_87112344	A/G	1	87112344	+	NA	NA	NA	NA	NA	NA	AG	AG	AG	AG	AG	GG	AA	AG	GG	AG	AG	GG	GG	AG	AG	AG	GG	NN	AA	AG	GG	GG	AG	GG	AG	AG	AA	AG	AG	AG	AG	AA	AG	AA	AA	AA	AA	AA	AG
S1_87351519	A/G	1	87351519	+	NA	NA	NA	NA	NA	NA	AA	AA	AA	GG	AG	AA	AA	AA	AG	AG	AA	AA	AA	AA	AA	AG	AA	AA	AA	NN	AA	AA	AA	AA	AA	AA	AA	AA	AA	AA	AA	AA	AA	AA	AA	AA	AG	AG	AA
S1_88134929	G/A	1	88134929	+	NA	NA	NA	NA	NA	NA	GG	GG	GG	GG	GG	GG	GG	GG	GG	GG	GG	GG	GG	GG	GG	GG	GG	GG	GG	GG	GG	GA	GG	GG	GG	GG	GG	GG	GG	GG	GA	GG	GG	GA	GA	GG	GG	GA	GA
S1_88172762	G/A	1	88172762	+	NA	NA	NA	NA	NA	NA	GA	GG	GG	GG	GG	GG	GG	GA	GA	GG	GG	GA	GA	GG	GG	GG	AA	AA	GG	GG	GG	GG	GG	GG	GG	GA	GG	GG	GG	GG	GA	GG	GG	GG	GG	GG	GG	GG	GA
S1_88211673	G/A	1	88211673	+	NA	NA	NA	NA	NA	NA	GG	GG	GG	GG	GG	GG	GG	GG	GG	GG	GG	GG	GG	GG	GG	GG	GG	GG	GG	GG	GG	GG	GG	GG	GG	GG	GA	GG	GA	GG	GG	GG	GG	GG	GG	GG	GG	GG	GA
S1_88246270	T/C	1	88246270	+	NA	NA	NA	NA	NA	NA	TC	CC	CC	CC	CC	CC	CC	TC	TC	CC	TC	TC	TC	CC	CC	CC	TT	TT	CC	TC	CC	TC	CC	CC	TC	TT	TT	CC	TT	TC	TT	TT	TT	TT	TT	TC	CC	TC	TT
S1_88246278	T/C	1	88246278	+	NA	NA	NA	NA	NA	NA	TT	TT	TT	TT	TT	TT	TT	TT	TT	TT	TT	TT	TT	TT	TT	TT	TT	TT	TT	TC	TT	TT	TT	TT	TT	TT	TT	TT	TT	TC	TT	TT	TT	TT	TT	TT	TT	TT	TT
S1_88878771	G/A	1	88878771	+	NA	NA	NA	NA	NA	NA	GG	GG	GG	GG	GG	GG	GG	GG	GG	GG	GG	GG	GG	GG	GG	GG	GG	GG	GG	GG	GG	GG	NN	GG	GG	GG	GG	GG	GA	GG	GG	GG	GG	GG	GG	GG	GG	GG	GG
S1_88878775	G/A	1	88878775	+	NA	NA	NA	NA	NA	NA	GG	GG	GG	GG	GG	GG	GG	GG	GG	GG	GG	GG	GG	GG	GG	GG	GG	GG	GG	GG	GG	GG	NN	GG	GG	GG	GG	GG	GA	GG	GG	GG	GG	GG	GG	GG	GG	GG	GG
S1_89014655	C/T	1	89014655	+	NA	NA	NA	NA	NA	NA	CT	CT	CT	CC	CT	CT	CT	CT	CT	CC	CT	CT	CT	CC	CT	CC	CC	CC	CT	NN	CT	CT	CC	CT	CT	CT	CC	CT	CC	CC	CT	CT	CC	CT	CC	CT	CT	CC	CT
S1_89014657	T/A	1	89014657	+	NA	NA	NA	NA	NA	NA	TA	TA	TA	AA	TA	TA	TA	TA	TT	AA	TA	TA	TA	AA	TA	TA	TT	TT	TA	NN	TA	TA	AA	TA	TT	TT	TT	TA	TT	AA	TT	TT	TT	TT	TT	TA	TA	TA	TT
S1_89014675	T/A	1	89014675	+	NA	NA	NA	NA	NA	NA	TA	TA	TA	TT	TA	TA	TA	TA	TA	TT	TA	TA	TA	TT	TA	TT	TT	TT	TA	NN	TA	TA	TT	TA	TA	TA	TT	TA	TT	TT	TA	TA	TT	TA	TT	TA	TA	TT	TA
S1_89821564	C/A	1	89821564	+	NA	NA	NA	NA	NA	NA	CC	CC	CC	CC	CC	CC	CC	CC	CC	CC	CC	CC	CC	CC	CC	CC	CC	CC	CC	CC	CC	CC	CC	CC	CC	CC	CA	CC	CA	CC	CC	CC	CC	CC	CC	CC	CC	CC	CA
S1_89821839	A/G	1	89821839	+	NA	NA	NA	NA	NA	NA	AA	AA	AA	AA	AA	AA	AA	AA	AA	AA	AA	AA	AA	AA	AA	AA	AA	AA	AA	AA	AA	AA	AA	AA	AA	AA	AG	AA	AG	AA	AA	AA	AA	AA	AA	AA	AA	AA	AG
S1_89823130	A/T	1	89823130	+	NA	NA	NA	NA	NA	NA	AA	AA	AA	AA	AA	AA	AA	AA	AA	AA	AA	AA	AA	AA	AA	AA	AA	AA	AA	AA	AA	AA	AA	AA	AA	AA	AT	AA	AT	AA	AA	AA	AA	AA	AA	AA	AA	AA	AT
S1_90502748	G/C	1	90502748	+	NA	NA	NA	NA	NA	NA	GG	GG	GG	GG	GG	GG	GG	GG	GG	GG	GG	NN	GG	GG	GG	GG	GG	GG	GG	GG	GG	GG	GG	GG	GG	GG	GG	CC	GG	GC	GG	CC	GC	GG	GG	GG	GC	GG	GG
S1_91443100	C/T	1	91443100	+	NA	NA	NA	NA	NA	NA	CC	CC	CC	CC	CC	CC	CC	CC	CC	CC	CC	CC	CC	CC	CT	CC	CC	CC	CC	CC	CC	CC	CC	CC	CC	CT	CC	CC	CC	CC	CC	CC	CC	CC	CC	CC	CC	CC	CT
S1_91681547	T/C	1	91681547	+	NA	NA	NA	NA	NA	NA	TT	TT	TT	TT	TT	TT	TT	TT	TT	TT	TT	TT	TT	TT	TT	TT	TT	TT	TT	TT	TT	TT	TT	TT	TT	TT	TC	TT	TC	TT	TT	TT	TT	TT	TT	TT	TT	TT	TC
S1_91681948	C/A	1	91681948	+	NA	NA	NA	NA	NA	NA	CC	CC	CC	CC	CC	CC	CC	CC	CC	CC	CC	CC	CC	CC	CC	CC	CC	CC	CC	CC	CC	CC	CC	CC	CC	CC	CA	CC	CC	CC	CC	CC	CC	CC	CC	CC	CC	CC	CA
S1_92873161	C/T	1	92873161	+	NA	NA	NA	NA	NA	NA	CC	CC	CC	CC	CC	CC	CC	CC	CC	CC	CC	CC	CC	CC	CC	CC	CC	CC	CC	CC	CC	CC	CC	CC	NN	TT	NN	CC	CC	CC	CC	CC	CC	CC	CC	CC	CC	CC	CC
S1_92882749	C/T	1	92882749	+	NA	NA	NA	NA	NA	NA	CC	CC	CC	CC	CC	CC	CC	CC	CC	CC	CC	CC	CC	CC	CC	CC	CC	CC	CC	CC	CC	CT	CC	CC	CC	CC	NN	CC	CC	CC	CT	CC	CC	NN	CT	CC	CC	CT	CC
S1_92999998	C/T	1	92999998	+	NA	NA	NA	NA	NA	NA	CC	CC	CC	CC	CC	CC	CC	TT	TT	CC	TT	CT	CT	CC	CC	CC	TT	TT	CC	CT	CC	CC	CC	CC	TT	CT	TT	CC	CT	CT	CT	CC	CC	CC	CC	CC	CT	CT	CT
S1_93162436	A/G	1	93162436	+	NA	NA	NA	NA	NA	NA	AG	AA	AA	AA	AA	AA	AA	AG	AG	AA	AG	AA	AG	NN	AA	AA	GG	AG	AA	AA	AA	AA	AA	AA	AA	AG	AA	AA	AA	AA	AG	AA	AA	AA	AA	AA	AA	AA	AA
S1_95338965	C/T	1	95338965	+	NA	NA	NA	NA	NA	NA	CT	CC	CC	CC	CC	CC	CC	CC	TT	CC	CT	CT	CT	CC	CC	CC	TT	TT	CC	CC	CC	CC	CC	CC	TT	CT	CT	CC	CT	CT	CT	CC	CC	CC	CC	CC	CC	CC	CT
S1_95357236	G/A	1	95357236	+	NA	NA	NA	NA	NA	NA	GG	GG	GG	GG	GG	GG	GG	GG	GG	GG	GG	GG	GG	GG	GG	GA	GG	GG	GG	NN	GG	GA	GG	GG	GG	GG	GG	GG	GA	GG	GA	GG	GA	AA	AA	GA	GG	GA	GA
S1_95662626	C/T	1	95662626	+	NA	NA	NA	NA	NA	NA	CT	TT	CT	CT	TT	TT	CT	CT	CC	TT	CT	CT	CT	TT	TT	CT	CC	CC	TT	CC	TT	CT	TT	NN	CC	CT	CC	CC	CC	CC	CC	CC	CC	CC	CC	CT	CC	CC	CC
S1_95662706	C/T	1	95662706	+	NA	NA	NA	NA	NA	NA	CT	TT	TT	TT	CT	CT	TT	NN	CC	CT	CT	CT	CT	TT	TT	CT	CC	CC	TT	CT	TT	CT	TT	CT	CC	CC	CC	CC	CC	CC	CC	CC	CC	CC	CC	CC	CC	CC	CC
S1_96137294	G/A	1	96137294	+	NA	NA	NA	NA	NA	NA	GG	GG	GG	GG	GG	GG	GG	GG	GG	GG	GA	GG	GG	GG	GG	GG	GG	GG	GG	GG	GG	GG	GG	GG	GA	GG	GG	GG	GG	GG	GG	GG	GG	GG	GG	GG	GG	GA	GG
S1_97073523	C/T	1	97073523	+	NA	NA	NA	NA	NA	NA	CC	CC	CC	CC	CC	CC	CC	CC	CC	CC	CC	CC	CC	CC	CC	CT	CC	CC	CC	CC	CC	CT	CC	CC	CC	CC	CC	CC	CT	CC	CT	CC	CT	NN	TT	CT	CC	CT	CT
S1_97620282	C/G	1	97620282	+	NA	NA	NA	NA	NA	NA	CG	CG	CG	CG	CG	CG	CG	CG	CG	CG	CG	CG	CG	CG	CG	CG	CG	CG	CG	CC	GG	CG	CG	CG	CC	CG	CG	CG	CG	CG	CG	CG	CG	CG	CG	CG	CG	CG	CG
S1_97729722	C/T	1	97729722	+	NA	NA	NA	NA	NA	NA	CC	CT	CT	CT	CT	CT	CC	CC	CT	CC	CT	CC	CT	CC	CC	CT	TT	CT	CC	TT	TT	CC	CC	CC	CC	CC	CC	CT	CC	CC	CT	CC	CT	NN	CC	CC	CC	CT	CC
S1_97729737	C/T	1	97729737	+	NA	NA	NA	NA	NA	NA	CC	CC	CC	CC	CC	CC	CC	CC	CC	CT	CC	CC	CC	CC	CC	CC	CC	CC	CC	CC	CC	CT	CC	CC	CT	CC	CC	CC	CC	CT	CC	CC	CC	NN	CC	CC	CC	CC	CT
S1_97930965	T/C	1	97930965	+	NA	NA	NA	NA	NA	NA	TT	TT	TT	TC	TC	TT	TC	TC	TC	TT	TC	TC	TC	TT	TT	TT	TT	TC	TC	TT	TC	TC	TC	TT	TC	TC	TC	TT	TT	TC	TT	TT	TT	TT	TC	TC	TC	TT	TT
S1_97931004	C/G	1	97931004	+	NA	NA	NA	NA	NA	NA	CC	CC	CC	CG	CG	CC	CG	CG	CG	CC	CG	CG	CG	CC	CC	CC	CC	CG	CG	CC	CG	CG	CG	CC	CG	CG	CG	CC	CC	CG	CC	CC	CC	CC	CG	CG	CC	CC	CC
S1_97931019	C/T	1	97931019	+	NA	NA	NA	NA	NA	NA	TT	CT	CC	CT	CT	CT	CT	CT	CT	CC	CC	CT	CT	CT	CC	CC	CC	CC	CT	CC	CC	CC	CT	CC	CC	CC	CC	CC	CC	CC	CC	CC	CC	CC	CC	CC	CC	CC	CC
S1_97931028	G/C	1	97931028	+	NA	NA	NA	NA	NA	NA	GG	GG	GG	GC	GG	GG	GG	GG	GG	GG	GG	GC	GG	GG	GG	GG	GG	GG	GG	GG	GG	GC	GG	GG	GC	GG	GG	GG	GG	GG	GG	GG	GG	GG	GG	GG	GG	GG	GG
S1_97933057	A/G	1	97933057	+	NA	NA	NA	NA	NA	NA	AA	AA	AA	AG	AG	AA	AG	AG	AG	AA	AG	AA	AG	AA	AA	AA	AA	AG	AG	AA	AG	AG	AA	AA	AG	AA	AA	AA	AA	AG	AA	AA	AA	AA	AG	AG	AG	AA	AA
S1_98177901	A/T	1	98177901	+	NA	NA	NA	NA	NA	NA	TT	AT	AA	AT	AT	AT	AT	TT	AT	AA	AA	TT	AT	TT	AA	AA	AA	AA	AT	AA	AA	AT	TT	AA	AT	AA	AA	AA	TT	AT	AA	AA	AA	AT	AA	AT	AA	AA	TT
S1_98177943	A/C	1	98177943	+	NA	NA	NA	NA	NA	NA	AA	AA	AA	AA	AA	AA	AA	AA	AA	AA	AA	AA	AA	AA	AA	AC	AA	AA	AA	AA	AA	AA	AA	AA	AC	AC	AA	AA	AA	AA	AA	CC	AA	AA	CC	AA	AA	AA	AA
S1_98186827	G/T	1	98186827	+	NA	NA	NA	NA	NA	NA	GG	GG	GG	GG	GG	GG	GG	GG	GG	GG	GG	GG	GG	GG	GG	GT	GG	GG	GG	GG	GG	GG	GG	GG	GG	GG	NN	GG	GG	GG	GG	TT	GG	NN	TT	GG	GG	GG	GG
S1_98193314	C/T	1	98193314	+	NA	NA	NA	NA	NA	NA	CC	CC	CC	CC	CC	CC	CT	CC	CC	TT	CT	CC	CC	CC	TT	CT	CC	CC	CC	CC	CC	CT	CC	CC	CT	TT	TT	CC	CC	CT	CT	TT	CC	CT	TT	CC	TT	CT	CC
S1_98417295	G/A	1	98417295	+	NA	NA	NA	NA	NA	NA	GG	GG	GG	GG	GG	GG	GG	GG	GG	GG	GG	GG	GG	GG	GG	GA	GG	GG	GG	GG	GG	GG	GG	GG	GG	GA	GA	GG	GG	GG	GG	AA	GG	GG	AA	GG	GG	GG	GG
S1_98550489	G/A	1	98550489	+	NA	NA	NA	NA	NA	NA	GG	GA	GA	GA	GA	GA	GG	GG	GA	GG	GG	GG	GA	GG	GG	GA	AA	AA	GG	AA	GA	GG	GG	GA	GG	GG	GG	GA	GG	GG	GA	GG	GA	GG	GG	GG	GG	GA	GG
S1_98561775	C/T	1	98561775	+	NA	NA	NA	NA	NA	NA	TT	TT	CC	CT	CT	CC	NN	TT	CT	CC	CC	TT	TT	CT	CT	CT	TT	TT	CC	TT	CT	CT	TT	CC	CC	CC	NN	CT	CC	CT	CT	CC	CT	NN	CC	CC	CC	CT	CC
S1_98608470	A/C	1	98608470	+	NA	NA	NA	NA	NA	NA	AC	AC	AC	AC	AC	AA	AA	AC	AC	AA	AC	AA	AA	AC	AC	AC	AA	AC	AC	AA	AC	AC	AC	AC	AA	AA	AA	AA	AC	AC	AA	AA	AC	AA	AC	AA	AA	AA	AA
S1_98608491	C/T	1	98608491	+	NA	NA	NA	NA	NA	NA	CC	CT	CC	CT	CT	CT	CC	CC	CT	CT	CT	CT	CT	CC	CC	CT	CT	CT	CT	CT	CC	CT	CT	CT	CT	CC	CC	CC	CC	CC	CT	CC	CT	CT	CC	CC	CT	CT	CT
S1_98608494	T/C	1	98608494	+	NA	NA	NA	NA	NA	NA	TT	TT	TT	TC	TT	TC	TC	TT	TT	TC	TC	TT	TT	TT	TC	TT	TT	TT	TC	TT	TT	TT	TT	TT	TC	TC	TC	TT	TC	TC	TC	TC	TT	TC	TC	TC	TC	TT	TC
S1_98809262	C/T	1	98809262	+	NA	NA	NA	NA	NA	NA	CC	CC	CC	CC	CC	CC	CC	CC	CC	CC	CC	CC	CC	CC	CC	CT	CC	CC	CC	CC	CC	CT	CC	CC	CC	CC	CC	CC	CT	CC	CT	CC	CT	TT	TT	CT	CC	CT	CT
S1_98809274	C/A	1	98809274	+	NA	NA	NA	NA	NA	NA	CC	CC	CC	CC	CC	CC	CC	CC	CC	CC	CC	CC	CC	CC	CC	CC	CC	CC	CC	CC	CC	CA	CC	CC	CC	CC	CC	CC	CC	CC	CA	CC	CC	AA	CA	CC	CC	CA	CA
S1_98818284	C/T	1	98818284	+	NA	NA	NA	NA	NA	NA	CT	CT	CC	CC	CT	CC	CC	CT	CC	CT	CC	CC	CT	CC	CT	CC	CT	CT	CC	CT	CC	CT	CC	CC	CT	CT	CT	CT	CT	CT	CC	CC	CC	CC	CC	CC	CC	CC	CC
S1_98818294	G/C	1	98818294	+	NA	NA	NA	NA	NA	NA	GC	GC	GG	GG	GC	GG	GG	GC	GG	GC	GG	GG	GC	GG	GC	GG	GC	GC	GG	GC	GG	GC	GG	GG	GC	GC	GC	GC	GC	GC	GG	GG	GG	GG	GG	GG	GG	GG	GG
S1_98821965	G/A	1	98821965	+	NA	NA	NA	NA	NA	NA	GA	GG	GG	GG	GG	GG	GG	GA	AA	GG	GA	GA	GA	GG	GG	GG	AA	AA	GG	GA	GG	GG	GG	GG	AA	GA	AA	GG	GA	GA	GA	GG	GG	GG	GG	GG	GA	GA	GA
S1_100418332	C/T	1	100418332	+	NA	NA	NA	NA	NA	NA	CC	CC	CC	CC	CC	CC	CC	CC	CC	CC	CC	CC	CC	CC	CC	CT	CC	CC	CC	CC	CC	CT	CC	CC	CC	CC	CC	CC	CT	CC	CT	CC	CT	TT	TT	CT	CC	CT	CT
S1_100491258	G/A	1	100491258	+	NA	NA	NA	NA	NA	NA	GG	GG	GA	GA	GG	GA	GA	NN	GG	GA	GG	GG	GA	GA	AA	GG	GG	GG	GG	GG	AA	GG	GA	GA	GG	GG	GG	GG	GG	GG	GG	GG	GG	GG	GG	GG	GG	GG	GG
S1_101255771	A/T	1	101255771	+	NA	NA	NA	NA	NA	NA	AA	AA	AA	AA	AA	AA	AA	AA	AA	AT	AT	AA	AA	AA	TT	AA	NN	NN	AA	AA	AA	AT	AA	AA	AA	AA	AA	AA	AA	AT	AA	AA	AA	AA	AA	AA	AA	AA	AA
S1_101308925	C/T	1	101308925	+	NA	NA	NA	NA	NA	NA	CC	CC	CC	CC	CC	CC	CT	CC	CC	CT	CT	CC	CC	CC	TT	CC	CC	CC	CC	CC	CC	CT	CC	CC	CC	CC	CC	CC	CC	CT	CC	CC	CC	CC	CC	CC	CC	CC	CC
S1_101440629	A/G	1	101440629	+	NA	NA	NA	NA	NA	NA	AA	AA	AA	AA	AA	AA	AA	AA	AA	AA	AA	AA	AA	AA	AA	AA	AA	AA	AA	AA	AA	AA	AA	AA	AA	AA	AG	AA	AG	AA	AA	AA	AA	AA	AA	AA	AA	AA	AG
S1_101743538	T/A	1	101743538	+	NA	NA	NA	NA	NA	NA	TT	TT	TT	TT	TT	TT	TT	TT	TT	TT	TT	TT	TT	TT	TT	TT	TT	TT	TT	TT	TT	TT	TT	TT	TT	TT	TA	TT	TA	TT	TT	TT	TT	TT	TT	TT	TT	TT	TA
S1_103089881	G/T	1	103089881	+	NA	NA	NA	NA	NA	NA	GG	GG	GG	GG	GG	GG	GG	GG	GG	GG	GG	GG	GG	NN	GG	GG	GG	GG	GG	GG	GG	GG	GG	GG	GG	GG	GT	GT	GT	GT	GG	GG	GG	GG	GG	GT	GT	GG	GG
S1_103195276	A/C	1	103195276	+	NA	NA	NA	NA	NA	NA	AC	AA	AA	AA	AA	AA	AA	AC	CC	AA	AC	CC	CC	AA	AA	AA	CC	CC	AA	AC	AA	AC	AA	AA	CC	AC	AC	AC	AC	CC	CC	CC	AC	AA	AA	AC	AC	AC	AC
S1_103980982	T/C	1	103980982	+	NA	NA	NA	NA	NA	NA	TT	TC	TT	TT	TC	TT	TT	TT	TC	TC	TT	TT	TT	TT	TT	TT	TT	NN	TT	TC	TC	TT	TT	TT	TT	TT	TT	TT	TT	TC	TT	TT	CC	TT	TT	TT	TT	TT	TT
S1_103980991	G/A	1	103980991	+	NA	NA	NA	NA	NA	NA	GA	GG	GG	AA	GA	GG	GG	GG	GA	GG	GG	GA	GG	AA	GG	GG	GG	NN	AA	GG	GG	GA	GA	AA	GG	GG	GG	GG	GG	GA	GG	GG	GG	GG	GG	GG	GA	AA	GG
S1_104012738	T/G	1	104012738	+	NA	NA	NA	NA	NA	NA	TT	TG	TT	TG	TT	GG	TT	TT	TT	TT	TT	TT	TG	TT	TG	TG	TT	GG	TG	NN	TT	TT	TG	TT	TT	TT	TT	TT	TT	TT	TT	TT	TT	TT	TT	TT	TT	TG	TT
S1_104033202	T/C	1	104033202	+	NA	NA	NA	NA	NA	NA	TC	TC	TT	TC	TC	TT	TT	TC	CC	TC	TT	TC	TT	TC	TT	TT	TT	TT	TC	TC	TT	TC	TC	TC	TT	TT	TT	TT	TT	TC	TT	TT	TC	TT	TT	TT	TC	TT	TT
S1_104058493	A/C	1	104058493	+	NA	NA	NA	NA	NA	NA	AA	AC	AC	AC	AC	CC	AA	AC	AC	AA	CC	AC	AC	AC	AA	AC	CC	AA	AC	AA	AC	AA	AC	CC	AC	AA	AA	AC	AC	AC	AA	AA	AC	AA	AA	AA	AA	AA	AA
S1_104182511	G/T	1	104182511	+	NA	NA	NA	NA	NA	NA	GG	GG	GT	GT	GG	TT	GG	GT	GT	TT	TT	GT	TT	GT	GT	TT	TT	TT	GT	GT	GT	GG	GT	TT	GT	GG	GG	GT	GT	TT	GT	TT	GT	TT	GG	GG	GT	GT	GT
S1_104217491	T/C	1	104217491	+	NA	NA	NA	NA	NA	NA	TT	TT	TT	TT	TT	TT	TT	TT	TT	TT	TT	TT	TT	TT	TT	TT	TT	TT	TT	TT	TT	CC	TT	TT	TT	TT	TC	TT	TC	TT	TT	TT	TT	TT	TT	TT	TT	TC	TT
S1_104233349	A/G	1	104233349	+	NA	NA	NA	NA	NA	NA	AA	AG	AG	AA	AA	AG	AA	AG	AA	AA	GG	AG	AG	AA	AG	AG	GG	AA	AA	AA	AG	AA	AA	GG	AA	AA	AA	AG	AG	AA	AA	AA	AG	AG	AG	AA	AG	AA	AG
S1_104233397	A/T	1	104233397	+	NA	NA	NA	NA	NA	NA	AA	AT	AT	AA	AA	AT	AA	AT	AA	AA	TT	AT	TT	AA	AT	AT	TT	AA	AA	AA	AT	AA	AA	TT	AA	AA	AA	AT	AT	AA	AA	AA	AT	AA	AT	AA	AT	AA	AA
S1_104235644	G/T	1	104235644	+	NA	NA	NA	NA	NA	NA	GG	GG	GG	GT	GG	GT	GG	GG	GT	GT	GG	GG	GG	GG	GG	GG	GG	GG	GG	GG	GG	GG	GT	GG	GG	GG	GG	GG	GG	GT	GG	GG	GG	GG	GG	GT	GG	GG	GG
S1_104236130	C/A	1	104236130	+	NA	NA	NA	NA	NA	NA	CC	CA	CA	CC	CC	AA	CC	CA	CC	CC	AA	CA	AA	CC	AA	AA	AA	CA	CA	CC	CA	CA	CC	AA	CC	CC	CC	CA	CA	AA	CC	CC	CA	CA	CC	CC	CC	CC	CA
S1_104370994	C/A	1	104370994	+	NA	NA	NA	NA	NA	NA	CC	CC	CC	CC	CC	CC	CC	CC	CC	CC	CC	CC	NN	CC	CC	CC	CC	CC	CC	CC	CC	CC	CC	CC	CC	AA	CA	CA	CA	CC	CA	AA	CA	CA	CA	CA	CA	CC	CA
S1_104382147	G/A	1	104382147	+	NA	NA	NA	NA	NA	NA	GG	GG	GG	GG	GG	GG	GG	GG	GG	GG	GG	GG	GA	GG	GA	GA	GG	GA	GA	GA	GG	GG	GG	GG	GG	GG	GG	NN	GG	GA	GG	GG	GG	GG	GG	GG	GG	GG	GG
S1_104454781	T/C	1	104454781	+	NA	NA	NA	NA	NA	NA	TT	TT	TT	TT	TT	TT	TT	TT	TT	TT	TT	TT	TT	TT	TT	TT	TT	TT	TT	TT	TT	TT	TT	TT	TT	TC	TT	TC	TT	TT	TC	TT	TT	TT	TT	TC	TT	TC	TT
S1_104458029	T/C	1	104458029	+	NA	NA	NA	NA	NA	NA	TC	TT	TC	TC	TT	TT	TT	TT	TC	TC	TC	TT	TT	TC	TT	TT	TT	TT	TT	TT	TT	TC	TC	TT	TC	TC	TT	CC	TT	TC	CC	CC	TT	CC	TC	TC	TT	CC	CC
S1_104460531	G/T	1	104460531	+	NA	NA	NA	NA	NA	NA	GG	GG	GG	GG	GG	GG	GG	GG	GG	GG	GG	GG	GG	GG	GG	GG	GG	GG	GG	GG	GG	GG	GG	GG	GG	GT	NN	GG	GG	GG	GT	GG	GG	GT	GG	GT	GG	GG	GG
S1_104461077	T/C	1	104461077	+	NA	NA	NA	NA	NA	NA	TC	TT	TC	TC	TT	TT	TT	TT	TC	TC	TC	TT	TT	TC	TC	TC	TT	TT	TC	TT	TT	TC	TC	TT	TC	TC	TT	CC	TC	TC	CC	CC	TT	CC	TC	TC	TT	CC	CC
S1_104461399	T/C	1	104461399	+	NA	NA	NA	NA	NA	NA	TT	TT	TT	TT	TT	TT	TT	TT	TT	TT	TT	TT	TT	TT	TT	TT	TT	TT	TT	TT	TT	TT	TT	TT	TT	TC	TT	TT	TT	TT	TC	TT	TT	TC	TT	TC	TT	TT	TT
S1_105447034	C/A	1	105447034	+	NA	NA	NA	NA	NA	NA	CC	CC	CC	CC	CC	CC	CC	CC	CC	CC	CC	CC	CC	CC	CC	CA	NN	NN	CC	CC	CC	CA	CC	CC	CC	AA	CC	CC	CA	CC	AA	AA	AA	AA	AA	CA	CC	CA	CA
S1_105447047	T/A	1	105447047	+	NA	NA	NA	NA	NA	NA	TT	TT	TT	TT	TT	TT	TT	TT	TT	TT	TT	TT	TT	TT	TT	TT	TT	TT	TT	TT	TT	TA	TT	TT	TT	TT	TT	TT	TT	TT	TA	TT	TT	TA	TA	TT	TT	TA	TA
S1_106930425	A/G	1	106930425	+	NA	NA	NA	NA	NA	NA	AG	GG	GG	GG	AG	AG	GG	AG	AA	AG	AG	AG	AG	GG	GG	AG	AA	AA	GG	AG	GG	AG	GG	GG	AA	AA	AA	AA	AA	AA	AA	AA	AA	AA	AA	AA	AA	AA	AA
S1_107296141	C/A	1	107296141	+	NA	NA	NA	NA	NA	NA	CA	CC	CC	CC	CC	CC	CC	CA	CA	CC	CC	CA	CA	CC	CC	CC	AA	AA	CC	CC	CC	CC	CC	CC	CC	CC	CC	CC	CC	CC	CC	CC	CC	NN	CC	CC	CC	CC	CC
S1_107335317	C/T	1	107335317	+	NA	NA	NA	NA	NA	NA	CT	TT	TT	TT	CT	CC	TT	CT	CC	CT	CT	CT	CC	TT	TT	CT	CC	CC	TT	CC	TT	CT	TT	TT	CC	CT	CC	CC	CC	CC	CC	CC	CC	CC	CC	CC	CC	CC	CC
S1_107384129	T/A	1	107384129	+	NA	NA	NA	NA	NA	NA	TT	TT	TT	TT	TT	TT	TT	TT	TT	TT	TT	TT	NN	TT	TT	TA	TT	TT	TT	TT	TT	TA	TT	TT	TT	TT	TT	NN	TA	TT	TA	TT	TA	TA	AA	TA	TT	TA	TA
S1_108961135	C/T	1	108961135	+	NA	NA	NA	NA	NA	NA	CT	CC	CC	CC	CC	CC	CC	CT	CT	CC	CT	CT	CT	CC	CC	CC	TT	TT	CC	CC	CC	CC	CC	CC	CC	CT	CC	CC	CC	CC	CT	CC	CC	CC	CC	CC	CC	CC	CT
S1_109097409	C/T	1	109097409	+	NA	NA	NA	NA	NA	NA	CC	CC	CC	CC	CC	CC	CC	CC	CC	CC	CC	CC	CC	CC	CC	CC	CC	CC	CC	CC	CC	CC	CC	CC	CC	CC	CT	CT	CT	CT	CC	CC	CC	NN	CC	CT	CT	CC	CC
S1_109695141	C/G	1	109695141	+	NA	NA	NA	NA	NA	NA	CC	CC	CC	CC	CC	CC	CC	CC	CC	CG	CC	CC	CC	CC	CG	CC	CC	CC	CC	CG	CC	CC	CC	CC	CC	CC	GG	CC	CG	CC	CC	CC	CC	CC	CC	CC	CC	CC	CC
S1_110018200	G/A	1	110018200	+	NA	NA	NA	NA	NA	NA	GG	GG	GG	GG	GG	GG	GG	GG	GG	GG	GG	GG	GG	GG	GG	GA	GG	GG	GG	GG	GG	GA	GG	GG	GG	GG	GG	GG	GA	GG	GA	GG	GG	GA	GA	GA	GG	GA	GA
S1_110706221	C/G	1	110706221	+	NA	NA	NA	NA	NA	NA	CC	CC	CC	CC	CC	CG	CC	CC	CC	CC	CC	CC	CG	CG	CG	CG	CC	CG	CG	CC	CG	CG	CG	CC	CC	CG	CG	CG	CG	CC	CG	CG	CC	CG	CC	CG	CG	CG	CG
S1_110706224	A/T	1	110706224	+	NA	NA	NA	NA	NA	NA	TT	AT	AA	AT	AT	AA	AA	AT	AT	AT	AT	AT	AA	AA	AA	AA	AT	AA	AA	AA	AA	AA	AA	AT	AT	AA	AA	AA	AA	AT	AA	AA	AT	AA	AT	AA	AA	AA	AA
S1_110706231	A/C	1	110706231	+	NA	NA	NA	NA	NA	NA	AA	AA	AA	AA	AA	AC	AA	AA	AA	AA	AA	AC	AC	AC	AC	AC	AA	AC	AC	AA	AC	AC	AC	AA	AA	AC	AC	AC	AC	AA	AC	AC	AA	AC	AA	AC	AC	AC	AC
S1_110706233	G/A	1	110706233	+	NA	NA	NA	NA	NA	NA	AA	GA	GG	GA	GA	GG	GG	GA	GA	GA	GA	GA	GG	GG	GG	GG	GA	GG	GG	GG	GG	GG	GG	GA	GA	GG	GG	GG	GG	GA	GG	GG	GA	GG	GA	GG	GG	GG	GG
S1_110706237	G/C	1	110706237	+	NA	NA	NA	NA	NA	NA	GG	GG	GG	GG	GG	GC	GG	GG	GG	GG	GG	GG	GC	GC	GC	GC	GG	GC	GC	GG	GC	GC	GC	GG	GG	GC	GC	GC	GC	GG	GC	GC	GG	GC	GG	GC	GC	GC	GC
S1_111128974	G/C	1	111128974	+	NA	NA	NA	NA	NA	NA	GG	GG	GC	GG	GG	GC	GG	GG	GG	GG	GG	GG	GG	GC	GC	GG	GG	GG	GC	GG	GC	GC	GC	GG	GG	GC	GC	GC	GC	GG	GG	GC	GG	GC	GG	GC	GC	GC	GC
S1_111129001	C/T	1	111129001	+	NA	NA	NA	NA	NA	NA	CC	CC	CT	CC	CC	CT	CC	CC	CC	CC	CC	CC	CC	CT	CT	CC	CC	CT	CT	CC	CT	CT	CT	CC	CC	CT	CT	CT	CT	CC	CC	CT	CC	CT	CC	CT	CT	CT	CT
S1_111147796	C/T	1	111147796	+	NA	NA	NA	NA	NA	NA	CT	CT	CT	CT	CT	CT	CT	CT	CT	CT	CT	CT	CT	CT	CT	CT	CT	CT	CT	CT	CT	CT	CT	CT	CT	CT	CT	CT	CT	CT	CT	CT	CT	CT	CT	CT	CT	CT	CT
S1_111152973	A/G	1	111152973	+	NA	NA	NA	NA	NA	NA	AA	AA	AA	AA	AA	AA	AA	AA	AA	AA	AA	AA	AA	AA	AA	AA	AA	AA	AA	AA	NN	AG	AA	AA	AA	AA	AA	AA	AA	AA	AA	GG	AA	AA	AA	AA	AA	AG	AA
S1_111324590	G/T	1	111324590	+	NA	NA	NA	NA	NA	NA	GT	GG	GG	GG	GG	GG	GG	TT	TT	GG	GT	TT	GT	GG	GG	GG	TT	TT	GG	GT	GG	GT	GG	GG	TT	GT	TT	GT	GT	TT	GT	TT	TT	GG	GG	GT	GT	GT	GT
S1_112851411	T/C	1	112851411	+	NA	NA	NA	NA	NA	NA	TT	TT	TT	TT	TT	TT	TT	TT	TT	TT	TT	TT	TT	TT	TT	TT	TT	TT	TT	TT	TT	TT	TT	TT	TT	TT	TC	TT	TC	TT	TT	TT	TT	TT	TT	TT	TT	TT	TC
S1_112881915	A/G	1	112881915	+	NA	NA	NA	NA	NA	NA	AA	AA	AA	AA	AA	AA	AA	AA	AA	AA	AA	AA	AA	AA	AA	AA	AA	AA	AA	AA	AA	AA	AA	AA	AA	AA	GG	AA	AG	AA	AA	AA	AA	AA	AA	AA	AA	AA	AG
S1_112991198	A/G	1	112991198	+	NA	NA	NA	NA	NA	NA	AA	AA	AA	AA	AA	AA	AG	AA	AA	AA	AA	AA	AA	AA	AA	AG	AA	AA	AA	AG	AG	AA	AA	AG	AA	AA	AA	AG	AA	AG	AA	AA	AA	AA	AA	AA	AA	AA	AA
S1_112991200	C/G	1	112991200	+	NA	NA	NA	NA	NA	NA	CC	CC	CC	CC	CC	CC	CG	CC	CC	CC	CC	CC	CC	CC	CC	CG	CC	CC	CC	CG	CG	CC	CC	CG	CC	CC	CC	CG	CC	CG	CC	CC	CC	CC	CC	CC	CC	CC	CC
S1_113006195	G/A	1	113006195	+	NA	NA	NA	NA	NA	NA	GG	GG	GG	GG	GG	GG	GA	GG	GG	GG	GG	GG	GG	GG	GG	GA	GG	GG	GG	GA	GA	GG	GG	GA	GG	GG	GG	GA	GG	GA	GG	GG	GG	GG	GG	GG	GG	GG	GG
S1_113463430	T/A	1	113463430	+	NA	NA	NA	NA	NA	NA	TA	TT	TT	TT	TT	TT	TT	TA	TA	TT	TA	TA	TA	TT	TT	TT	AA	AA	TT	TT	TT	TT	TT	TT	TT	TT	TT	TT	TT	TT	TT	TT	TT	TT	TT	TT	TT	TT	TT
S1_113562840	T/G	1	113562840	+	NA	NA	NA	NA	NA	NA	TT	TT	TT	TT	TT	TT	TT	TT	TT	TT	TT	TT	TT	TT	TT	TT	NN	TT	TT	NN	TT	TT	TT	TT	TT	TG	TT	TT	TT	TT	TT	TT	TT	TT	TT	TT	TT	TT	TT
S1_114609559	A/G	1	114609559	+	NA	NA	NA	NA	NA	NA	AG	AG	AA	AG	AG	AA	AA	AG	AG	AG	AG	GG	AA	AA	AA	AA	AG	AA	AA	AG	AA	AA	AA	AG	AG	AA	AA	AA	AA	AG	AA	AA	AG	AA	AG	AA	AA	AA	AA
S1_114609580	G/A	1	114609580	+	NA	NA	NA	NA	NA	NA	GA	GA	GG	GA	GA	GG	GG	GA	GA	GA	GA	AA	GG	GG	GG	GG	GA	GG	GG	GA	GG	GG	GG	GA	GA	GG	GG	GG	GG	GA	GG	GG	GA	GG	GA	GG	GG	GG	GG
S1_114609946	A/C	1	114609946	+	NA	NA	NA	NA	NA	NA	AA	AA	AA	AA	AC	AC	AC	AA	AC	AA	AC	AA	AA	AA	AC	AC	AA	AC	AC	AC	AC	AC	AC	AA	AA	AC	AA	AC	AC	AA	AC	AC	AA	AC	AA	AA	AC	AA	AC
S1_114707763	C/T	1	114707763	+	NA	NA	NA	NA	NA	NA	CC	CT	CT	CC	CC	CT	CC	CC	CC	CC	CT	CC	CT	NN	CC	CT	TT	TT	CT	CC	CT	CC	CC	CT	CC	CC	CC	CT	NN	CC	CC	CC	CT	CC	CC	CC	CC	CT	CC
S1_114866227	T/G	1	114866227	+	NA	NA	NA	NA	NA	NA	NN	NN	TT	TT	TT	TT	TT	TT	TT	TT	TT	TT	TG	TG	TT	TT	TT	TG	TT	TG	TT	TT	TT	TG	TT	TT	TT	TT	GG	TG	TG	TT	TT	TT	TT	TT	TT	TT	TT
S1_114875146	C/T	1	114875146	+	NA	NA	NA	NA	NA	NA	TT	TT	CT	CT	TT	NN	TT	CT	TT	CC	CC	TT	CT	NN	CC	CC	CC	CC	CT	CT	CT	CC	CT	CC	CC	CC	CC	CC	TT	CC	CC	CC	CC	CC	CC	CC	CC	CC	CC
S1_116528632	C/T	1	116528632	+	NA	NA	NA	NA	NA	NA	CT	CT	TT	TT	TT	TT	TT	TT	CT	TT	CT	CT	CT	CT	CT	CT	CC	CC	CT	TT	TT	CT	TT	TT	TT	CC	CC	TT	CC	CT	CC	CC	CC	CC	CC	CT	CT	CT	CC
S1_116528648	A/G	1	116528648	+	NA	NA	NA	NA	NA	NA	AG	AG	GG	GG	GG	GG	GG	GG	AG	GG	AG	AG	AG	AG	AG	AG	AA	AA	AG	GG	GG	AG	GG	GG	GG	AA	AA	GG	AA	AG	AA	AA	AA	AA	AA	AG	AG	AG	AA
S1_116798335	T/A	1	116798335	+	NA	NA	NA	NA	NA	NA	TT	TT	TT	TT	TT	TT	TT	TT	TT	TT	TT	TT	TT	NN	TT	TT	TT	TT	TT	TT	TT	TT	TT	TT	TT	TT	TA	TT	TA	TT	TT	TT	TT	TT	TT	TT	TT	TT	TA
S1_116798348	G/T	1	116798348	+	NA	NA	NA	NA	NA	NA	GG	GG	GG	GG	GG	GG	GG	GG	GG	GG	GG	GG	GG	NN	GG	GG	GG	GG	GG	GG	GG	GG	GG	GG	GG	GG	GT	GG	GT	GG	GG	GG	GG	GG	GG	GG	GG	GG	GT
S1_117189426	T/A	1	117189426	+	NA	NA	NA	NA	NA	NA	TT	TT	TT	TT	TT	TT	TT	TT	TT	TT	TT	TT	TT	TT	TT	TT	TT	TT	TT	TT	TT	TT	TT	TT	TT	TA	TA	TT	TA	TT	TT	AA	TA	TT	TT	TT	TT	TT	TA
S1_117189446	C/T	1	117189446	+	NA	NA	NA	NA	NA	NA	CC	CC	CC	CC	CC	CC	CC	CC	CC	CC	CC	CC	CC	CC	CC	CC	CC	CC	CC	CC	CC	CC	CC	CC	CC	CC	CT	CC	CT	CC	CC	CC	CC	CC	CC	CC	CC	CC	CT
S1_117189475	G/A	1	117189475	+	NA	NA	NA	NA	NA	NA	GG	GG	GG	GG	GG	GG	GG	GG	GG	GG	GG	GG	GG	GG	GG	GG	GG	GG	GG	GG	GG	GG	GG	GG	GG	GG	GA	GG	GA	GG	GG	GG	GG	GG	GG	GG	GG	GG	GA
S1_117505109	C/T	1	117505109	+	NA	NA	NA	NA	NA	NA	CC	CT	CT	CT	CT	TT	CC	CT	TT	CT	TT	CT	TT	CT	CT	TT	TT	TT	CT	CC	TT	CC	CT	TT	CT	CC	CC	CC	CT	CC	CT	CC	CC	CC	CC	CC	CC	CC	CC
S1_117510024	G/A	1	117510024	+	NA	NA	NA	NA	NA	NA	GG	GA	GG	GG	AA	AA	GG	GG	GA	GA	AA	AA	AA	GA	GA	GA	GA	GA	GA	GA	GA	GG	GA	AA	GG	GG	NN	GG	GG	GG	GA	GG	GG	GG	GG	GG	GG	GG	GG
S1_117597607	T/A	1	117597607	+	NA	NA	NA	NA	NA	NA	TT	TT	TT	TT	TT	TT	TT	TT	TT	TT	TT	TT	TT	TT	TT	TT	TT	TT	TT	TT	TT	TT	TT	TT	TT	TA	TT	TT	TT	TT	TT	TT	TT	TT	TA	TT	TT	TT	TT
S1_117597644	G/A	1	117597644	+	NA	NA	NA	NA	NA	NA	GG	GG	GG	GG	GG	GG	GG	GG	GG	GG	GG	GG	GG	GG	GG	GG	GG	GG	GG	GG	GG	GG	GG	GG	GG	GA	GG	GG	GG	GG	GG	GG	GG	GG	GA	GG	GG	GG	GG
S1_117598661	C/T	1	117598661	+	NA	NA	NA	NA	NA	NA	CC	CC	CC	CT	CC	CC	CC	CC	CC	CC	CC	CC	CC	CC	CC	CC	CC	CC	CC	CC	CC	CC	CC	CC	CT	CC	CC	CC	CT	CC	CC	CC	CC	CC	CC	CC	CC	CC	CC
S1_117598695	G/C	1	117598695	+	NA	NA	NA	NA	NA	NA	GG	GG	GG	GC	GG	GG	GG	GG	GG	GG	GG	GG	GG	GG	GG	GG	GG	NN	GG	GG	GG	GG	GG	GG	GC	GG	GG	GG	GC	GG	GG	GG	GG	GG	GG	GG	GG	GG	GG
S1_117599059	C/G	1	117599059	+	NA	NA	NA	NA	NA	NA	CC	CG	CG	CC	CC	GG	CC	CC	CG	CC	CC	GG	GG	CG	CG	CC	CC	GG	CC	CG	GG	CC	CG	CG	CC	CC	CC	CC	CC	CC	CC	CC	CC	CC	CC	CC	CC	CC	CC
S1_117603773	C/T	1	117603773	+	NA	NA	NA	NA	NA	NA	CC	CC	CC	CT	CC	CC	CC	CC	CC	CC	CC	CC	CC	CT	CC	CC	CC	CC	CC	CC	CC	CC	CC	CC	CC	CC	CC	CC	CT	CC	CC	CC	CC	CC	CC	CC	CC	CC	CC
S1_117603777	T/C	1	117603777	+	NA	NA	NA	NA	NA	NA	TT	TT	TT	TC	TT	TT	TT	TT	TT	TT	TT	TT	TT	TC	TT	TT	TT	TT	TT	TT	TT	TT	TT	TT	TC	TT	TT	TT	TC	TT	TT	TT	TT	TT	TT	TT	TT	TT	TT
S1_117604963	A/G	1	117604963	+	NA	NA	NA	NA	NA	NA	AA	AA	AA	AG	AA	AA	AA	AA	AA	AA	AA	AA	AA	AA	AA	AA	AA	AA	AA	AA	AA	AA	AA	AA	AG	AA	AA	AA	AG	AA	AA	AA	AA	AA	AA	AA	AA	AA	AA
S1_118171217	T/A	1	118171217	+	NA	NA	NA	NA	NA	NA	TT	TT	TA	TA	TT	TT	TA	TT	AA	TA	TA	TT	TT	TA	TA	TT	TT	TT	TT	TT	TA	TT	TA	TT	TT	TT	TA	TT	AA	AA	TT	TT	TT	TA	TA	TT	TT	TT	TT
S1_118493202	C/T	1	118493202	+	NA	NA	NA	NA	NA	NA	TT	TT	CT	CT	CT	CC	CT	CT	CT	CT	TT	CC	CC	CC	CC	TT	CC	CC	CT	TT	CT	CC	CC	CT	CT	CT	CT	TT	CC	CT	CT	CC	TT	CC	CC	TT	CC	CC	CC
S1_118537091	G/A	1	118537091	+	NA	NA	NA	NA	NA	NA	GG	GG	GA	GA	GA	AA	GA	AA	GG	GA	GG	AA	GA	AA	AA	GG	AA	AA	GA	GG	GA	GG	AA	GA	GA	GA	GA	GG	GG	GG	GG	GG	GG	GG	AA	GG	AA	AA	GG
S1_118537635	G/A	1	118537635	+	NA	NA	NA	NA	NA	NA	GG	GG	GG	GG	GA	GG	GA	GA	GG	GG	GG	GG	GG	AA	AA	GG	AA	GG	GA	NN	GG	GG	AA	GG	GG	GA	GG	GG	GG	GG	GG	GG	GG	GG	GA	GG	GA	AA	GG
S1_118538976	T/C	1	118538976	+	NA	NA	NA	NA	NA	NA	TT	TT	TT	TT	TC	TT	TC	TC	TT	TT	TT	TT	TT	CC	CC	TT	CC	TT	TC	TT	TT	TT	TC	TT	TT	TC	TT	TT	TT	TT	TT	TT	TT	TT	TC	TT	TC	CC	TT
S1_118546501	T/C	1	118546501	+	NA	NA	NA	NA	NA	NA	TT	TT	TC	TC	TT	CC	TT	TT	TT	TC	NN	TC	TC	TT	TT	TT	TT	CC	TT	TT	TC	TT	TT	TC	TT	TT	TC	TT	TT	TT	TT	TT	TT	TT	TT	TT	TT	TT	TT
S1_118581197	C/T	1	118581197	+	NA	NA	NA	NA	NA	NA	CC	CC	CC	CC	CC	CC	CC	CC	CC	CC	CC	CC	CC	CC	CC	CC	CC	CC	CC	CC	CC	CC	CC	CC	CC	CC	CC	CC	CC	CC	CC	CC	CC	CC	CC	CT	CC	NN	CC
S1_118581199	A/G	1	118581199	+	NA	NA	NA	NA	NA	NA	AA	AG	AA	AA	AG	AA	AG	AG	AA	AA	AA	AA	AA	AG	GG	AA	GG	AA	AG	AA	AA	AG	AG	AA	AG	AG	AA	AA	AA	AG	AA	AA	AG	AG	AG	AA	AA	NN	GG
S1_118581211	C/T	1	118581211	+	NA	NA	NA	NA	NA	NA	CC	CT	CC	CC	CT	CC	CT	CT	CC	CC	CC	CC	CC	CT	TT	CC	TT	CC	CT	CC	CC	CC	CT	CC	CC	CT	CC	CC	CC	CC	CC	CC	CC	CC	CT	CC	CC	NN	CC
S1_118581223	C/T	1	118581223	+	NA	NA	NA	NA	NA	NA	CC	CT	CC	CC	CT	CC	CT	CT	CC	CC	CC	CC	CC	CT	TT	CC	TT	CC	CT	CC	CC	CT	CT	CC	CC	CT	CC	CC	CC	CC	CC	CC	CC	CT	CT	CC	CC	NN	TT
S1_118581245	C/T	1	118581245	+	NA	NA	NA	NA	NA	NA	CC	CC	CC	CC	TT	CC	CC	TT	CT	CC	CC	CC	CC	TT	TT	CC	TT	CC	CT	CC	CC	TT	TT	CC	CC	CT	CT	CC	CC	CC	CC	CC	CC	CT	CT	CC	CC	TT	TT
S1_118581269	G/A	1	118581269	+	NA	NA	NA	NA	NA	NA	GG	GG	GA	GA	GG	AA	GG	GG	GG	GA	GG	AA	GA	GG	GG	GG	GG	AA	GG	GG	GG	GG	GG	GA	GG	GG	GG	GG	GG	GG	GA	GG	GG	GG	GA	GA	GG	GG	GG
S1_118581393	A/G	1	118581393	+	NA	NA	NA	NA	NA	NA	AA	AA	AA	AA	AG	AA	AA	GG	AG	AA	AA	AA	AA	GG	GG	AA	GG	AA	AG	AA	AA	AG	AG	AA	AA	AG	AG	AA	AA	AA	AA	AA	AA	GG	AG	AA	AA	AG	GG
S1_118581412	G/A	1	118581412	+	NA	NA	NA	NA	NA	NA	GG	GG	GG	GG	GA	GG	GG	GA	GG	GG	GG	GG	GG	GA	AA	GG	AA	GG	GA	GG	GG	GG	GA	GG	GG	GA	GG	GG	GG	GG	GG	GG	GG	GG	GA	GG	GG	GA	GG
S1_118717793	A/G	1	118717793	+	NA	NA	NA	NA	NA	NA	AA	AA	AG	AA	AG	GG	AG	AG	AG	AG	AA	AG	AG	GG	GG	AA	GG	GG	GG	AA	AG	GG	GG	AG	AG	AG	GG	AA	AA	AG	AG	AA	AG	GG	GG	AA	AG	AG	GG
S1_119027037	T/A	1	119027037	+	NA	NA	NA	NA	NA	NA	TA	TA	TT	TT	TT	TA	TA	TT	TA	TT	TA	TT	TA	TT	TT	TA	TT	TT	TT	TT	TT	TT	TT	TT	TT	TT	TA	TT	TT	TT	TT	TT	TT	TA	TT	TT	TT	TT	TT
S1_119055897	G/A	1	119055897	+	NA	NA	NA	NA	NA	NA	GG	GG	NN	GA	GG	GA	NN	GG	GA	GA	GG	GA	GA	GG	GG	GG	GG	AA	GG	NN	GA	GG	GG	GA	GA	GG	GG	GG	GG	GG	GA	AA	GA	GG	GG	GG	GG	GG	GG
S1_119062418	T/G	1	119062418	+	NA	NA	NA	NA	NA	NA	TT	TT	TG	TT	TT	TG	TT	TT	NN	NN	TT	NN	GG	TT	TT	TT	NN	TG	TT	TT	TG	TT	TT	TT	TT	TT	TT	TG	TT	TT	TG	GG	TT	TT	TT	TT	TT	TT	TT
S1_119062419	C/T	1	119062419	+	NA	NA	NA	NA	NA	NA	CC	CC	CT	CC	CC	CT	CC	CC	NN	NN	CC	NN	TT	CC	CC	CC	NN	CT	CC	CC	CT	CC	CC	CC	CC	CC	CC	CT	CC	CC	CT	TT	CC	CC	CC	CC	CC	CC	CC
S1_119062433	T/A	1	119062433	+	NA	NA	NA	NA	NA	NA	TT	TT	TA	TT	TT	TA	TT	TT	NN	NN	TT	NN	AA	TT	TT	TT	NN	TA	TT	TT	TA	TT	TT	TT	TT	TT	TT	TA	TT	TT	TA	AA	TT	TT	TT	TT	TT	TT	TT
S1_119062470	C/T	1	119062470	+	NA	NA	NA	NA	NA	NA	CC	CC	CT	CT	CT	CT	CC	CC	TT	TT	CC	CT	TT	CC	CC	CC	TT	TT	CC	CC	CT	CC	CC	CT	CT	CC	CC	CT	CC	CC	CT	TT	CC	CC	CC	CC	CC	CC	CC
S1_119151396	A/G	1	119151396	+	NA	NA	NA	NA	NA	NA	AA	AA	AA	AA	AG	AA	AA	AA	AG	AG	AA	AA	AG	AA	AA	AA	GG	AA	AA	AA	AA	AA	AA	AA	AA	AA	AA	AG	AA	AA	AA	AA	AA	AA	AA	AA	AA	AA	AA
S1_119194154	G/C	1	119194154	+	NA	NA	NA	NA	NA	NA	GG	GG	GC	GC	GC	CC	GG	GG	CC	CC	GG	CC	CC	GG	GG	GG	CC	CC	NN	GG	CC	GG	GG	GC	GC	GG	GG	GC	GG	GG	GC	CC	GG	GG	GG	GC	GG	GC	GG
S1_119616832	G/T	1	119616832	+	NA	NA	NA	NA	NA	NA	GT	GG	GT	GT	GT	GT	GG	GT	TT	GT	GG	TT	TT	GG	GG	TT	TT	TT	GT	GG	TT	GG	GG	GT	GT	GG	GG	GT	GG	GG	GT	TT	GG	GG	GG	GG	GT	GT	GG
S1_119621648	G/T	1	119621648	+	NA	NA	NA	NA	NA	NA	GG	GG	GT	GT	GT	GT	GG	GG	TT	GT	GG	TT	TT	GG	GG	GT	TT	TT	GG	GG	TT	GG	GG	GT	GT	GG	GG	GT	GG	GG	GT	TT	GG	GG	GG	GG	GG	GG	GG
S1_119710595	A/C	1	119710595	+	NA	NA	NA	NA	NA	NA	AC	AA	AC	AC	AC	CC	AA	CC	CC	AC	AA	CC	CC	AA	AA	AC	CC	CC	AC	AA	CC	AC	AA	AC	AC	AA	AA	AC	AA	AA	AC	CC	AA	AA	AA	AA	AA	AA	AA
S1_119748077	A/G	1	119748077	+	NA	NA	NA	NA	NA	NA	AA	AA	AG	AG	AG	AA	AA	AG	GG	AG	AA	AG	AG	AA	AA	GG	GG	GG	AG	AA	GG	AG	AA	AG	AG	AG	AA	AA	AA	AG	AG	AA	AG	AA	AA	AA	AG	AA	AG
S1_119781651	T/G	1	119781651	+	NA	NA	NA	NA	NA	NA	TG	TT	TG	TG	TG	TG	TT	GG	GG	TG	TT	GG	GG	TT	TT	GG	GG	GG	TG	NN	GG	TG	TT	TG	TG	TG	TT	TG	TT	TT	GG	TT	TG	TT	TT	TT	TG	TT	TG
S1_119781656	A/G	1	119781656	+	NA	NA	NA	NA	NA	NA	AG	AA	AG	AG	AA	AG	AA	GG	AG	AA	AA	GG	GG	AA	AA	AG	AA	GG	AG	NN	GG	AG	AA	AG	AG	AG	AA	AG	AA	AA	AG	AA	AG	AA	AA	AA	AA	AA	AG
S1_119782752	A/G	1	119782752	+	NA	NA	NA	NA	NA	NA	AG	AA	GG	AG	AG	AA	AA	AG	GG	AG	AA	GG	GG	AA	AA	GG	GG	GG	AG	AA	GG	AG	AA	AG	AG	AG	AA	AG	AA	AG	GG	AA	AG	AA	AA	AA	AG	AA	AG
S1_119842588	T/G	1	119842588	+	NA	NA	NA	NA	NA	NA	TG	TT	TG	TG	TG	TG	TT	GG	GG	TG	TT	TG	GG	TT	TT	GG	GG	GG	TG	TT	GG	TT	TT	TG	TG	TT	TT	TT	TT	TT	TG	TT	TT	TT	TT	TT	TT	TT	TT
S1_120045878	A/C	1	120045878	+	NA	NA	NA	NA	NA	NA	AA	AA	AA	AA	AC	AA	AA	AA	AC	AC	AA	AA	AA	AA	AA	AC	CC	AA	AA	AA	AA	AA	AA	AA	AA	AA	AA	AA	AA	AA	AA	AA	AA	AA	AA	AA	AA	AA	AA
S1_120052196	C/A	1	120052196	+	NA	NA	NA	NA	NA	NA	CC	CC	CC	CC	CA	CC	CC	CC	CA	CA	CC	CC	CC	CC	CC	CA	AA	CC	CC	CC	CC	CC	CC	CC	CC	CC	CC	CC	CC	CC	CC	CC	CC	CC	CC	CC	CC	CC	CC
S1_120066346	A/G	1	120066346	+	NA	NA	NA	NA	NA	NA	AA	AA	AA	AA	AG	AA	AA	AA	AA	AG	AA	AA	AA	AA	AA	AG	AG	AA	AA	AA	AA	AA	AA	AA	AA	AA	AA	AA	AA	AA	AA	AA	AA	AA	AA	AA	AA	AA	AA
S1_120066374	G/A	1	120066374	+	NA	NA	NA	NA	NA	NA	GG	GG	GG	GG	GA	GG	GG	GG	GG	GA	GG	GG	GG	GG	GG	GA	GA	GG	GG	GG	GG	GG	GG	GG	GG	GG	GG	GG	GG	GG	GG	GG	GG	GG	GG	GA	GG	GG	GG
S1_120253839	C/T	1	120253839	+	NA	NA	NA	NA	NA	NA	CC	CC	CC	CC	CT	CC	CC	CC	CT	CT	CC	CC	CC	CC	CC	CT	CT	CC	CC	CC	CC	CC	CC	CC	CC	CC	CC	CC	CC	CC	CC	CC	CC	CC	CC	CC	CC	CC	CC
S1_120299461	A/G	1	120299461	+	NA	NA	NA	NA	NA	NA	AG	AA	AG	AG	AA	AG	AA	AG	AG	AA	AA	GG	AG	AA	AA	AA	AA	GG	AG	AA	GG	AA	AA	AG	AA	AA	NN	AA	AA	AA	GG	AA	AA	AA	AA	AA	AA	AA	AA
S1_120422260	A/G	1	120422260	+	NA	NA	NA	NA	NA	NA	AG	AA	AG	AG	AG	AA	AA	AA	AG	AG	AA	GG	GG	AA	AA	GG	AA	GG	AG	AA	GG	AA	AA	AG	AA	AA	AA	AA	AA	AA	GG	AA	AA	AA	AA	AG	AA	AG	AA
S1_120950060	C/G	1	120950060	+	NA	NA	NA	NA	NA	NA	CG	GG	GG	CG	CG	CC	CG	CG	CG	CC	CG	CC	CG	CC	CC	CG	CC	CC	GG	CG	CG	CC	CC	CC	CC	CC	CC	CC	CC	CC	CC	CC	CC	CC	CC	CC	CC	CC	CC
S1_120950064	C/G	1	120950064	+	NA	NA	NA	NA	NA	NA	CC	CC	CC	CC	CC	CC	CC	CC	CC	CC	CC	CC	CC	CC	CC	CC	CC	CC	CC	CC	CC	CC	CC	CC	CC	CC	CG	CG	CG	CG	CC	CC	CC	CC	CC	CG	CG	CC	CC
S1_121431629	T/C	1	121431629	+	NA	NA	NA	NA	NA	NA	TT	TT	TC	TC	TC	TC	CC	TC	CC	TC	TC	CC	CC	TT	TC	CC	CC	TC	TT	TT	TC	TC	TC	TT	TT	TT	TT	TC	TT	TT	CC	TC	TC	TT	TT	TT	TC	TT	TT
S1_121439721	T/C	1	121439721	+	NA	NA	NA	NA	NA	NA	TT	TT	TT	TC	TC	TT	TT	TT	TC	TT	TT	TT	TT	TT	TT	TT	TT	TT	TT	TT	TT	TT	TT	TT	TT	TT	TT	TT	TT	TT	TT	TC	TT	TT	TT	TT	TC	TT	TT
S1_124138160	A/T	1	124138160	+	NA	NA	NA	NA	NA	NA	AA	AA	AA	AA	AA	AA	AA	AA	AA	AA	AA	AA	AA	AA	AA	AT	AA	AA	AA	AA	AA	AT	AA	AA	AA	AA	AA	AA	AT	AA	AT	AA	AT	AT	TT	AT	AA	AT	AT
S1_124138176	C/T	1	124138176	+	NA	NA	NA	NA	NA	NA	CC	CC	CC	CC	CC	CC	CC	CC	CC	CC	CC	CC	CC	CC	CC	CC	CC	CC	CC	CT	CC	CC	CC	CC	CC	CC	CC	CC	CC	CT	CC	CC	CC	CC	CC	CC	CC	CC	CC
S1_125525804	C/A	1	125525804	+	NA	NA	NA	NA	NA	NA	CC	CC	CC	CC	CC	CC	CC	CC	CA	CC	CC	CC	CC	CC	CC	CC	CC	CC	CC	CC	CC	CC	CC	CC	CA	CC	CA	CC	CA	CC	CC	CC	CC	CC	CC	CC	CA	CA	CA
S1_125525805	T/A	1	125525805	+	NA	NA	NA	NA	NA	NA	TT	TT	TT	TT	TT	TT	TT	TT	TA	TT	TT	TT	TT	TT	TT	TT	TT	TT	TT	TT	TT	TT	TT	TT	TA	TT	TA	TT	TA	TT	TT	TT	TT	TT	TT	TT	TA	TA	TA
S1_125657641	A/T	1	125657641	+	NA	NA	NA	NA	NA	NA	AT	TT	TT	TT	TT	TT	TT	AT	AA	TT	AT	AT	AA	AT	TT	AT	AA	AA	TT	AA	TT	AT	TT	TT	AA	AT	AA	AA	AA	AA	AA	AA	AA	AA	AA	AT	AA	AA	AA
S1_125830279	G/A	1	125830279	+	NA	NA	NA	NA	NA	NA	GA	AA	AA	AA	AA	AA	AA	GG	GG	AA	GA	GA	GA	AA	AA	GA	GG	GG	AA	GA	AA	GA	AA	AA	GG	GG	GG	GG	GG	GG	GG	GG	GG	GG	GG	GA	GG	GG	GG
S1_125929058	G/A	1	125929058	+	NA	NA	NA	NA	NA	NA	GG	GA	GA	GA	GA	NN	GA	GA	GA	GA	GG	GA	GA	GA	GG	GG	GA	GG	GG	NN	GG	GG	GA	GA	GA	GA	GG	GG	GA	GG	GG	GG	GA	GG	GG	GA	GG	GG	GA
S1_126172423	G/C	1	126172423	+	NA	NA	NA	NA	NA	NA	GC	GG	GG	GG	GG	GG	GG	GG	GC	GG	GC	GC	GC	GG	GG	GG	CC	CC	GG	GG	GG	GG	GG	GG	GG	GG	GG	GG	GG	GG	GG	GG	GG	GG	GG	GG	GG	GG	GG
S1_126345303	T/A	1	126345303	+	NA	NA	NA	NA	NA	NA	TT	TT	TT	TT	TT	TT	TT	TT	TT	TT	TT	TT	TT	TT	TT	TA	TT	TT	TT	TT	TT	TA	TT	TT	TT	TT	TT	TT	TA	TT	TA	TT	TA	AA	AA	TA	TT	TA	TA
S1_126417640	T/G	1	126417640	+	NA	NA	NA	NA	NA	NA	TG	TG	TG	TG	TG	TG	TG	TG	NN	TG	TG	TG	TG	TG	TT	TG	TT	TT	TG	TT	TT	TG	TG	TT	TT	TG	TT	TG	TG	TT	TG	TT	TG	TG	TG	TG	TG	TT	TG
S1_126417643	G/C	1	126417643	+	NA	NA	NA	NA	NA	NA	GG	GG	GG	GG	GG	GG	GG	GG	GG	GG	GG	GG	GG	GG	GG	GG	GG	GG	GG	GG	GG	GG	GG	GG	GG	GG	GG	GG	GG	GG	GG	GC	GC	GG	GG	GG	GG	GG	GG
S1_126853084	G/A	1	126853084	+	NA	NA	NA	NA	NA	NA	GG	GG	GA	GG	GG	GG	GG	GA	GG	GG	GA	GG	GG	GG	GG	GG	GG	GA	GG	NN	GG	GG	GG	GG	GA	GG	GG	GG	GG	GG	GG	GG	GG	GG	GG	GG	GG	GG	GG
S1_126853086	C/T	1	126853086	+	NA	NA	NA	NA	NA	NA	CC	CC	CC	CC	CC	CC	CC	CC	CC	CC	CC	CC	CC	CC	CC	CC	CC	CC	CC	NN	CC	CC	CC	CC	CC	CC	CC	CC	CC	CC	CC	CC	CC	CC	CC	CC	CT	CC	CC
S1_127118291	A/T	1	127118291	+	NA	NA	NA	NA	NA	NA	AT	AT	AT	AT	AT	AT	AA	AT	AT	AT	AT	AT	AT	AT	AT	AT	AT	AT	AT	AT	AA	AT	AT	AT	AT	AT	AT	AA	AA	AA	AT	AA	AT	AA	AA	AA	AT	AA	AT
S1_127122290	G/A	1	127122290	+	NA	NA	NA	NA	NA	NA	GG	GG	GG	GG	GG	GG	GG	GG	GG	GG	GG	GG	GG	GG	GG	GG	GG	GG	GG	GG	GG	GG	GG	GG	GG	GG	GG	GG	GA	GG	GA	GG	GG	GG	GG	GG	GG	GG	GG
S1_127130575	A/G	1	127130575	+	NA	NA	NA	NA	NA	NA	AG	AG	AG	AG	AG	AG	AG	AA	AG	AA	AA	AG	AG	AG	AG	AG	AG	AG	AG	AG	AG	AG	AG	AG	AG	AG	AG	AG	AG	AG	AG	AG	AG	AG	AG	AG	AG	AG	AG
S1_127130577	G/A	1	127130577	+	NA	NA	NA	NA	NA	NA	GA	GA	GA	GA	GA	GA	GA	GG	GA	GG	GG	GA	GA	GA	GA	GA	GA	GA	GA	GA	GA	GA	GA	GA	GA	GA	GA	GA	GA	GA	GA	GA	GA	GA	GA	GA	GA	GA	GA
S1_127164976	C/T	1	127164976	+	NA	NA	NA	NA	NA	NA	CC	CC	CT	CT	CC	CC	CC	CC	CC	CC	CT	CC	CT	CC	CT	CC	CT	CC	CC	CC	CT	CT	CC	CC	CC	CC	CC	CT	CC	CC	CT	CT	CC	NN	CC	CT	CC	CC	CT
S1_128088570	C/G	1	128088570	+	NA	NA	NA	NA	NA	NA	CG	CG	GG	CC	CG	GG	CC	CG	GG	CG	GG	CG	CC	CC	CG	GG	GG	CC	CG	CG	CC	CG	CC	GG	CG	CG	CC	CC	CG	CC	CG	CC	CG	CC	CC	CC	CC	CC	CG
S1_129143353	T/A	1	129143353	+	NA	NA	NA	NA	NA	NA	TT	TT	TT	TT	TT	TT	TT	NN	TT	TT	TT	TT	TT	TT	TT	TA	TT	TT	TT	TT	TT	TT	TT	TT	TA	TA	TT	TT	TT	TA	TA	TT	TA	TT	TA	TT	TT	TA	TT
S1_130718513	G/A	1	130718513	+	NA	NA	NA	NA	NA	NA	GG	GG	GG	GG	GG	GG	GG	GG	GG	GG	GG	GG	GG	GG	GG	GG	GG	GG	GG	GG	GG	GG	GG	GG	GG	GA	GG	GG	GG	GG	GG	GG	GG	GG	GG	GG	GG	GG	GG
S1_130730600	A/T	1	130730600	+	NA	NA	NA	NA	NA	NA	AA	AA	AA	AA	AA	AA	AA	AA	AT	AA	AA	AA	AA	AA	AA	AA	AA	AA	AA	AT	AA	AA	AA	AA	TT	AA	TT	AA	AT	AT	AA	AA	AA	AA	AA	AA	AT	AT	AT
S1_130761065	A/G	1	130761065	+	NA	NA	NA	NA	NA	NA	AG	AA	AA	AA	AA	AA	AA	AG	AG	AA	AG	AG	AG	AA	AA	AA	GG	GG	AA	AA	AA	AA	AA	AA	AA	AG	AA	AA	AA	AA	AG	AA	AA	AA	AA	AA	AA	AA	AA
S1_130834736	A/G	1	130834736	+	NA	NA	NA	NA	NA	NA	AA	AA	AA	AA	AA	AA	AA	AA	AA	AA	AA	AA	AA	AA	AA	AA	AA	AA	AA	AA	AA	AA	AA	AA	AA	AA	AG	AA	AG	AA	AA	AA	AA	AA	AA	AA	AA	AA	AG
S1_131321099	T/G	1	131321099	+	NA	NA	NA	NA	NA	NA	TT	TT	TT	TT	TT	TT	TT	NN	GG	TT	TT	TT	GG	TT	TT	TT	NN	TG	TT	TT	TT	TT	TT	TT	GG	TT	GG	TT	TG	TG	TG	TT	TT	TT	TT	TT	TG	TG	TG
S1_131328908	A/G	1	131328908	+	NA	NA	NA	NA	NA	NA	AA	AA	AA	AA	AA	AA	AA	AA	AA	AA	AA	AA	AA	AA	AA	AA	AA	AA	AA	AA	AA	AA	AA	AA	AA	AA	AA	GG	AA	AG	AA	GG	AG	AA	AA	AA	AG	AA	AA
S1_131482058	A/G	1	131482058	+	NA	NA	NA	NA	NA	NA	AG	GG	GG	GG	GG	GG	GG	AG	AA	GG	AG	AG	AG	GG	GG	AG	AA	AA	GG	AG	GG	AG	GG	GG	AA	AA	AA	AA	AA	AA	AA	AA	AA	AA	AA	AG	AA	AA	AA
S1_131482059	G/C	1	131482059	+	NA	NA	NA	NA	NA	NA	GC	CC	CC	CC	CC	CC	CC	GC	GG	CC	GC	GC	GC	CC	CC	GC	GG	GG	CC	GC	CC	GC	CC	CC	GG	GG	GG	GG	GG	GG	GG	GG	GG	GG	GG	GC	GG	GG	GG
S1_131482718	A/G	1	131482718	+	NA	NA	NA	NA	NA	NA	AA	AA	AA	AA	AA	AA	AA	AA	AG	AA	AA	AA	AA	AA	AA	AA	AA	AA	AA	NN	AA	AA	AA	AA	AG	AA	AG	AA	AG	AA	AA	AA	AA	AA	AA	AA	AG	AG	AG
S1_131969649	A/T	1	131969649	+	NA	NA	NA	NA	NA	NA	AA	AA	AA	AA	AA	AA	AA	AA	AT	AA	AA	AA	AA	AA	AA	AA	AA	AA	AA	NN	AA	AT	AA	AA	AT	AA	NN	AA	AA	AA	AA	AA	AA	AA	AA	AA	AA	AT	AA
S1_133684785	A/C	1	133684785	+	NA	NA	NA	NA	NA	NA	AA	AC	AC	AC	AC	AC	AA	AA	AC	AC	AC	AC	AC	AA	AA	AC	AA	AA	AC	AA	AC	AC	AC	AC	AA	AC	AC	AC	AC	AC	AC	AA	AC	AC	AC	AC	AC	CC	AC
S1_133684808	A/G	1	133684808	+	NA	NA	NA	NA	NA	NA	AG	AG	AG	AG	AG	AG	AG	AG	AG	AG	AG	AG	AG	AG	AA	AG	AG	AA	AG	AG	AG	AG	AG	AG	AA	AG	AG	AG	AG	AG	AG	AA	AG	AG	AG	AG	AG	AG	AG
S1_133684838	A/C	1	133684838	+	NA	NA	NA	NA	NA	NA	AA	NN	CC	AA	AC	AA	AC	AC	AA	AA	AA	AA	AA	AC	AA	AA	AA	AA	NN	AA	AA	AA	AA	AA	AA	AA	AA	AA	AA	AA	AA	AA	AA	AA	AA	AA	AC	AA	AA
S1_133684844	G/A	1	133684844	+	NA	NA	NA	NA	NA	NA	GG	GG	GA	GG	GA	GG	GA	GG	GG	GG	GG	GG	GA	GA	GG	GG	GG	GG	GG	GA	GA	GG	GG	GG	GG	GA	GG	GA	GG	GA	GG	GA	GG	GG	GA	GG	GG	GG	GG
S1_134152789	A/T	1	134152789	+	NA	NA	NA	NA	NA	NA	AA	AT	AT	AT	AT	AT	AA	AT	AA	AA	AT	AA	AT	AT	AT	AT	AA	AT	AA	AT	AA	AA	AT	AA	AT	AT	AT	AA	AT	AT	AA	AT	AT	NN	AA	AT	AT	AT	AT
S1_137028121	G/A	1	137028121	+	NA	NA	NA	NA	NA	NA	GA	AA	GA	AA	AA	AA	AA	GA	GG	AA	GG	GA	GA	AA	AA	GA	GG	GG	AA	GA	AA	GA	AA	AA	GG	GG	GA	AA	GA	GA	GG	GG	GG	GG	GG	GA	GA	GG	GA
S1_137463120	G/A	1	137463120	+	NA	NA	NA	NA	NA	NA	GA	GG	GA	GG	GG	GA	GG	GA	GA	GA	GG	GG	GG	NN	GA	GA	GA	AA	GA	GG	GG	GA	GA	GG	GA	GA	GG	GA	GG	GA	GA	GG	GA	GA	GA	GG	GA	GA	GG
S1_137463128	G/C	1	137463128	+	NA	NA	NA	NA	NA	NA	GG	GG	GG	GG	GG	GG	GG	GG	GC	GG	GG	GG	GG	NN	GG	GG	GG	GG	GG	GG	GG	GG	GG	GG	GC	GG	GG	GG	GG	GG	GG	GG	GG	GG	GG	GG	GC	GG	GG
S1_138137840	T/C	1	138137840	+	NA	NA	NA	NA	NA	NA	TT	TT	TT	TT	TT	TT	TT	TC	CC	TT	CC	CC	NN	NN	TT	TT	CC	TT	TT	TT	TT	TC	TT	TT	CC	TC	TC	CC	TC	CC	TC	CC	TC	TT	TT	TC	TC	CC	TC
S1_138415155	C/T	1	138415155	+	NA	NA	NA	NA	NA	NA	CC	CC	CC	CC	CC	CC	CC	CC	CT	CC	CC	CT	CC	CC	CC	CC	CC	CC	CC	CC	CC	CT	CC	CC	CT	CC	CC	CC	CC	CC	CC	CC	CC	CC	CC	CC	CC	CT	CC
S1_138467203	T/C	1	138467203	+	NA	NA	NA	NA	NA	NA	TC	TT	TT	TT	TT	TT	TT	TC	CC	TT	TC	CC	TC	TT	TT	TT	CC	CC	TT	TC	TT	TC	TT	TT	CC	TC	NN	TT	TT	TC	TC	CC	TC	TT	TT	TT	TC	TC	TC
S1_139038112	T/C	1	139038112	+	NA	NA	NA	NA	NA	NA	TT	TT	TT	TT	TT	TT	TT	TT	TT	TT	TT	TC	TT	TT	TT	TT	TT	TT	TT	TT	TT	TC	TT	TT	TC	TT	TT	TT	TT	TT	TT	TT	TT	TT	TT	TT	TT	TC	TT
S1_139155354	T/C	1	139155354	+	NA	NA	NA	NA	NA	NA	TC	CC	CC	TC	TC	TT	CC	TC	TT	TT	TC	TT	TC	TT	TT	TC	TT	TT	CC	TC	TC	TT	TT	TC	TT	TT	TT	TT	TT	TT	TT	TT	TT	TT	TT	TT	TT	TT	TT
S1_139364126	T/C	1	139364126	+	NA	NA	NA	NA	NA	NA	TC	TT	TT	TT	TT	TT	TT	TT	TC	TT	TC	TC	TT	TT	TT	TT	CC	TT	TT	TC	TT	TC	TT	TT	CC	TC	TC	TC	TC	TC	TC	TC	TC	TC	TT	TC	TC	TC	TC
S1_140241066	A/C	1	140241066	+	NA	NA	NA	NA	NA	NA	AC	CC	AC	CC	CC	CC	CC	AC	AC	CC	AC	AA	AC	CC	CC	AC	AA	AA	CC	AC	CC	AA	CC	CC	AA	AC	AA	AA	AA	AA	AA	AA	AA	AA	AA	AA	AC	AA	AA
S1_140349216	G/T	1	140349216	+	NA	NA	NA	NA	NA	NA	GG	GG	GG	GG	GG	GG	GG	GG	GG	GG	GG	GT	GG	GG	GG	GG	GG	GG	GG	GT	GG	GT	GG	GG	GT	GG	GG	GG	GT	GT	GG	TT	GT	GG	GG	GG	GG	GT	GG
S1_141548519	G/T	1	141548519	+	NA	NA	NA	NA	NA	NA	GG	GG	GG	GG	GG	GG	GG	GG	GG	GG	GG	GG	GG	GG	GG	GG	GG	GG	GG	GG	GG	GG	NN	GG	GG	GG	GG	GG	GT	GG	GG	GG	GG	GG	GT	GG	GG	GG	GT
S1_141548522	C/T	1	141548522	+	NA	NA	NA	NA	NA	NA	CC	CC	CC	CC	CC	CC	CC	CC	CC	CC	CC	CC	CC	CC	CC	CC	CC	CC	CC	CC	CC	CC	NN	CC	CC	CC	CC	CC	CT	CC	CC	CC	CC	CC	CT	CC	CC	CC	CT
S1_141709623	C/G	1	141709623	+	NA	NA	NA	NA	NA	NA	CG	CC	CG	CG	CC	CC	CC	CC	CC	CC	CC	CC	CC	CG	CG	CG	CC	CC	CG	CC	CC	CC	CC	CC	CG	CG	CC	CG	CG	CC	GG	CC	CC	CG	CG	CC	CC	CC	CG
S1_141900348	C/T	1	141900348	+	NA	NA	NA	NA	NA	NA	CC	CC	CC	CC	CC	CC	CC	CC	CC	CC	CC	CC	CC	CC	CC	CC	CC	CC	CC	CC	CC	CC	CC	CC	CC	CT	CC	CC	CC	CC	CT	CC	CC	CT	CC	CT	CC	CC	CC
S1_141901642	A/G	1	141901642	+	NA	NA	NA	NA	NA	NA	AG	AA	AG	AG	AA	AA	AA	AA	AG	AG	AG	AA	AA	AG	AG	AG	AA	AA	AG	AA	AA	AG	AG	AA	AG	AG	AA	GG	AG	AG	GG	AA	AA	GG	AG	AG	AA	GG	GG
S1_141906442	C/T	1	141906442	+	NA	NA	NA	NA	NA	NA	CT	CC	CC	CT	CC	CC	CC	CC	CC	CC	CC	CC	CC	CT	CT	CT	CC	CC	CT	CC	CC	CT	CC	CC	CT	CC	CC	CT	CT	CC	CT	CC	CC	CT	CC	CC	CC	CT	TT
S1_141906478	G/C	1	141906478	+	NA	NA	NA	NA	NA	NA	GC	GG	GC	GC	GG	GG	GG	GG	GG	GG	GG	GG	GG	GC	GC	GC	GG	GG	GC	GG	GG	GC	GG	GG	GC	GG	GG	GC	GC	GG	GC	GG	GG	CC	GG	GG	GG	GC	CC
S1_142997467	A/G	1	142997467	+	NA	NA	NA	NA	NA	NA	AA	NN	AA	AA	AA	GG	AA	AA	NN	AA	AA	AA	GG	AA	AG	AA	AG	GG	AA	NN	GG	AG	AA	AA	AA	AA	AA	AG	AA	AA	AA	AA	AA	AA	AA	AG	AA	AA	AA
S1_143166567	C/T	1	143166567	+	NA	NA	NA	NA	NA	NA	TT	CC	CT	CC	CC	CC	CT	CC	CT	CT	TT	CC	CC	CC	CT	TT	CC	CC	CT	CC	CC	CC	CC	CT	CT	TT	CC	TT	CT	CT	TT	TT	CC	CT	CC	TT	CT	CT	CC
S1_144092795	G/A	1	144092795	+	NA	NA	NA	NA	NA	NA	GA	GG	GG	GG	GA	GG	GA	GA	GG	GG	GG	GG	GA	GG	GG	GG	GG	GG	GG	GG	GA	GG	GA	GA	GG	GA	GG	GA	GA	GG	GG	GG	GG	GG	GA	GG	GG	GA	GG
S1_144155033	G/C	1	144155033	+	NA	NA	NA	NA	NA	NA	GG	GG	GG	GG	GG	GG	GG	GG	GG	GG	GG	GG	GG	GG	GG	GG	GG	GG	GG	GG	GG	GG	GG	GG	GG	GC	GG	GG	GG	GG	GC	GG	GG	GG	GG	GG	GG	GG	GG
S1_144524933	T/C	1	144524933	+	NA	NA	NA	NA	NA	NA	TC	CC	CC	CC	CC	CC	CC	TC	TT	CC	TC	TC	TC	CC	CC	TC	TT	TT	CC	TT	CC	TC	CC	CC	TT	TT	TC	CC	TC	TC	TT	TT	TT	TT	TT	TC	TC	TT	TC
S1_144528554	C/T	1	144528554	+	NA	NA	NA	NA	NA	NA	CT	CC	CC	CC	CC	CC	CC	CT	CT	CC	CC	CT	CC	CC	CC	CC	TT	TT	CC	CC	CC	CC	CC	CC	CC	CT	CC	CC	CC	CC	CT	CC	CC	CC	CC	CC	CC	CC	CC
S1_144537000	C/G	1	144537000	+	NA	NA	NA	NA	NA	NA	CG	CC	CC	CC	CC	CC	CC	CG	CG	CC	CG	CG	CG	CC	CC	CC	CG	GG	CC	CC	CC	CC	CC	CC	CC	CC	CC	CC	CC	CC	CG	CC	CC	CC	CC	CC	CC	CC	CC
S1_145221756	T/C	1	145221756	+	NA	NA	NA	NA	NA	NA	TT	TT	TC	TC	TC	TT	TC	TC	TT	TT	TT	TC	TT	CC	TT	TT	TT	TT	TC	TT	TT	TC	CC	TT	TC	TT	CC	TC	TT	TT	TT	TT	CC	TT	CC	TC	TT	CC	TC
S1_145388804	A/G	1	145388804	+	NA	NA	NA	NA	NA	NA	AA	AA	AG	AG	AA	GG	AA	AA	AG	AG	GG	AG	AA	AG	AA	AA	AA	GG	AA	NN	AG	AG	AA	AG	AG	AA	AG	AA	AG	AG	AG	AA	AG	NN	AG	AA	GG	GG	GG
S1_145394843	T/C	1	145394843	+	NA	NA	NA	NA	NA	NA	TT	TT	TT	TT	TT	TT	TT	TT	TT	TT	TT	TT	TT	TT	TT	TT	TT	TT	TT	TT	TT	TT	TT	TT	TC	TT	TT	TT	TT	TC	TT	TT	TT	TT	TC	TT	TT	TC	TT
S1_145394852	A/G	1	145394852	+	NA	NA	NA	NA	NA	NA	AA	AA	AA	AA	AA	AA	AA	AA	AA	AA	AA	AA	AA	AA	AA	AA	AA	AA	AA	AA	AA	AA	AA	AA	AA	AA	AA	GG	AA	AA	AA	AA	AG	AA	AA	AA	AA	AA	AA
S1_145397707	T/A	1	145397707	+	NA	NA	NA	NA	NA	NA	TT	TT	TT	TT	TA	TT	TA	TA	TT	TT	TT	TT	TT	TA	AA	TT	AA	TT	TA	TT	TT	TT	TA	TT	TT	TT	TT	TT	TT	TT	TT	TT	TT	AA	TT	TT	TT	TT	TA
S1_146071542	T/A	1	146071542	+	NA	NA	NA	NA	NA	NA	TA	TT	TT	TT	TT	TT	TT	TA	TA	TT	TT	AA	TT	TT	NN	TT	AA	TA	TT	TA	TT	TT	NN	NN	AA	TA	TA	TT	TA	TA	TA	TT	TT	TT	TT	TT	TA	TA	TA
S1_147615722	G/A	1	147615722	+	NA	NA	NA	NA	NA	NA	GG	GA	GG	GG	GG	GA	GA	GG	GA	GG	GG	GG	GG	GG	GG	GG	GG	GG	GG	GG	GG	GG	GG	GA	GA	GG	GG	GG	GG	GG	GG	GG	GG	GG	GG	GG	GG	GG	GG
S1_147615730	T/C	1	147615730	+	NA	NA	NA	NA	NA	NA	TT	TT	TT	TC	TC	TT	TT	TT	TC	TC	TT	TT	TT	TT	TT	TC	TT	TT	TT	TT	TT	TC	TT	TC	TT	TT	TT	TT	TT	TT	TT	TT	TT	TT	TT	TT	TT	TT	TT
S1_147770453	T/C	1	147770453	+	NA	NA	NA	NA	NA	NA	TT	TT	TT	TC	TC	TT	TT	TT	TT	TC	TT	TT	TT	TT	TT	TC	TT	TT	TT	TT	TT	TC	TT	CC	TT	TT	TT	TT	TT	TT	TT	TT	TT	TT	TT	TT	TT	TT	TT
S1_147780260	A/G	1	147780260	+	NA	NA	NA	NA	NA	NA	AA	AA	AG	AA	AA	AA	AA	AA	AG	AA	AG	GG	GG	AA	AA	AG	NN	GG	AG	AA	AG	AA	AG	AA	AA	AA	AA	AA	AA	AA	AA	AA	AA	AA	AA	AA	AA	AA	AA
S1_147832264	T/C	1	147832264	+	NA	NA	NA	NA	NA	NA	TT	TT	TT	TT	TC	TT	TT	TT	TC	TC	TT	TT	TT	TT	TT	TC	TT	TT	TT	TT	TT	TT	TT	TC	TT	TT	TT	TT	TT	TT	TT	TT	TT	TT	TT	TC	TT	TT	TT
S1_147832333	G/T	1	147832333	+	NA	NA	NA	NA	NA	NA	GG	GG	GT	GG	GG	GG	GG	GG	GT	GG	GG	GT	TT	GG	GG	GG	GG	GT	GG	GG	GT	GG	GT	GG	GG	GG	NN	GG	GG	GG	GG	GG	GG	GG	GG	GG	GG	GG	GG
S1_147837960	C/T	1	147837960	+	NA	NA	NA	NA	NA	NA	CC	CC	CC	CT	CT	CC	CC	CC	CT	CT	CC	CC	CC	CC	CC	CT	CC	CC	CC	CC	CC	CT	CC	CT	CC	CC	CC	CC	CC	CT	CC	CC	CC	CC	CC	CC	CC	CC	CC
S1_147926926	A/G	1	147926926	+	NA	NA	NA	NA	NA	NA	AA	AA	AA	AG	AG	AA	AA	AA	AG	AG	AA	AA	AA	AA	AA	AA	AA	AA	AA	AA	AA	AG	AA	AG	AA	AA	AA	AA	AA	AA	AA	AA	AA	AA	AA	AA	AA	AA	AA
S1_148285050	A/G	1	148285050	+	NA	NA	NA	NA	NA	NA	AA	AA	AA	AA	AA	AA	AA	AG	AA	AA	AA	AA	AA	AA	AA	AG	AA	AA	AG	AA	AA	AG	AA	AA	AA	AA	AA	AA	AA	AA	AG	AA	AA	AA	AA	AA	AA	AA	AA
S1_148285853	T/A	1	148285853	+	NA	NA	NA	NA	NA	NA	TT	TT	TA	TA	TT	TT	TT	TT	AA	TT	TT	AA	AA	TT	TT	TA	TT	AA	TT	TT	AA	TT	TA	TT	TT	TT	NN	TT	TA	TT	TT	TT	TT	TT	TT	TT	TT	TT	TT
S1_148994512	G/A	1	148994512	+	NA	NA	NA	NA	NA	NA	GG	GG	GG	GA	GG	GG	GG	GG	GG	GG	GG	GG	GG	GG	GG	GG	GG	GG	GG	NN	GG	GG	GG	GG	GA	GG	GG	GG	GA	GG	GG	GG	GG	GG	GG	GG	GG	GG	GG
S1_149254207	C/T	1	149254207	+	NA	NA	NA	NA	NA	NA	CC	CT	CT	CC	CT	TT	CC	CT	TT	CC	TT	CT	TT	CT	CT	CT	TT	TT	CT	CT	TT	CC	CT	TT	CC	CC	CC	CC	CC	CC	CT	CC	CC	CC	CC	CC	CC	CC	CC
S1_149721821	C/T	1	149721821	+	NA	NA	NA	NA	NA	NA	CC	CC	CC	CC	CC	CC	CC	CC	CC	CC	CC	CC	CC	NN	CC	CC	CC	CC	CC	CC	CC	CC	CC	CC	CC	CC	CC	CC	CT	CT	CT	CC	CT	CC	CC	CC	CC	CC	CC
S1_149721832	C/T	1	149721832	+	NA	NA	NA	NA	NA	NA	CC	CC	CC	CC	CC	CC	CC	CC	CC	CC	CC	CC	CC	NN	CC	CC	CC	CC	CC	CC	CC	CC	CC	CC	CC	CC	CC	CC	CT	CT	CT	CC	CT	CC	CC	CC	CC	CC	CC
S1_149767407	C/A	1	149767407	+	NA	NA	NA	NA	NA	NA	CA	CC	CC	CC	CC	CC	CC	CA	CA	CC	CA	CA	CA	CC	CC	CC	CA	CA	CC	CC	CC	CC	CC	CC	CA	CA	CA	CC	CA	CC	CA	CC	CC	CC	CC	CC	CC	CC	CA
S1_149767408	C/A	1	149767408	+	NA	NA	NA	NA	NA	NA	CA	CA	CA	CC	CA	CA	CA	CA	CA	CA	CA	CA	CA	CA	CA	CA	CA	CA	CA	CA	CA	CA	CA	CA	CA	CA	CA	CA	CA	CA	CA	CA	CA	CA	CA	CA	CA	CA	CA
S1_150226087	A/T	1	150226087	+	NA	NA	NA	NA	NA	NA	AA	AA	AA	AA	AA	AA	AA	AA	AT	AA	AA	AA	AA	AA	AA	AA	AA	AA	AA	AA	AA	AA	AA	AA	AT	AA	AT	AA	AT	AA	AA	AA	AA	AA	AA	AA	AT	AT	AT
S1_150266369	G/C	1	150266369	+	NA	NA	NA	NA	NA	NA	GC	GG	GG	GG	GG	GG	GG	GC	GC	GG	GC	GC	GC	GG	GG	GG	CC	CC	GG	GC	GG	GG	GG	GG	CC	GC	CC	GG	GC	GC	GC	CC	GC	GG	GG	GG	GC	GC	GC
S1_150744547	C/A	1	150744547	+	NA	NA	NA	NA	NA	NA	CC	CC	CC	CC	CC	CC	CC	CC	CC	CA	CC	CC	CC	CC	CC	CC	CC	CC	CC	CC	CC	CC	CC	CC	CA	CA	CA	CC	CA	CA	CC	AA	CA	CC	CC	CA	CC	CC	CC
S1_150899312	C/T	1	150899312	+	NA	NA	NA	NA	NA	NA	CT	CT	CT	CT	TT	CT	TT	CT	CC	CT	CT	CC	CC	TT	CT	CT	CC	CC	TT	TT	CC	CT	CT	CT	CT	CT	CT	TT	CT	TT	CT	TT	CC	CC	CC	TT	CT	CT	CC
S1_152288498	T/C	1	152288498	+	NA	NA	NA	NA	NA	NA	TT	TT	TT	TT	TT	TT	TT	TT	TT	TT	TT	TT	TT	TT	TT	TT	TT	TT	TT	TT	TT	TT	TT	TT	TT	TC	TT	TT	TT	TT	TT	TT	TT	TT	TT	TT	TT	TT	TT
S1_152597802	G/A	1	152597802	+	NA	NA	NA	NA	NA	NA	GA	AA	AA	AA	AA	AA	NN	GA	GG	AA	NN	GA	GA	AA	AA	GA	GG	GG	AA	GA	AA	GA	AA	AA	GG	GG	GA	AA	GA	AA	GG	GG	GG	GG	GG	GA	GA	GG	GA
S1_152597842	G/A	1	152597842	+	NA	NA	NA	NA	NA	NA	NN	AA	AA	AA	AA	AA	NN	GG	GG	AA	GA	GA	GA	AA	AA	GA	GG	GG	AA	GG	AA	GA	AA	AA	GG	GG	GA	AA	GA	AA	GG	GG	GG	GG	GG	GA	GA	GG	GA
S1_152597844	C/T	1	152597844	+	NA	NA	NA	NA	NA	NA	NN	CC	CC	CC	CC	CC	NN	CT	CT	CC	CT	CT	CT	CC	CC	CC	TT	CT	CC	CC	CC	CC	CC	CC	CC	CT	CC	CC	CC	CC	CT	CC	CC	CC	CC	CC	CC	CC	CC
S1_154693421	C/G	1	154693421	+	NA	NA	NA	NA	NA	NA	CG	CG	CG	CG	CG	GG	CC	CG	CG	CG	CG	CG	CC	CC	CG	CG	GG	CC	CG	CG	CC	CG	CC	GG	CC	CG	CC	CC	CC	CC	CG	CC	CG	CC	CC	CC	CC	NN	CG
S1_155490691	A/G	1	155490691	+	NA	NA	NA	NA	NA	NA	AA	AA	AA	AA	AA	AA	AA	AA	AA	AA	AA	AA	AA	AA	AA	AA	AA	AA	AA	AA	AA	AG	AA	AA	AA	AA	AA	AA	AA	AA	AG	AA	AG	GG	GG	AG	AA	AG	AG
S1_155568868	T/C	1	155568868	+	NA	NA	NA	NA	NA	NA	TT	TC	TT	CC	TC	CC	TT	TT	TT	CC	TT	TC	TT	TC	TC	TT	TT	TT	TT	TT	TC	TC	CC	TC	TT	TC	TT	TT	TT	TT	TC	TT	TT	TT	TT	TT	TC	TT	TT
S1_155777946	G/A	1	155777946	+	NA	NA	NA	NA	NA	NA	GA	GG	GG	GG	GG	GG	GG	GG	GG	GG	GG	GG	GG	GG	GG	GG	GA	GG	GG	GG	GG	GG	GG	GG	GG	GG	GA	GG	GA	GG	GG	GG	GG	GG	GG	GA	GG	GG	GG
S1_155857805	A/G	1	155857805	+	NA	NA	NA	NA	NA	NA	AG	AA	AA	AA	AA	AA	AA	AA	AA	AA	GG	AA	AG	AA	AA	AA	GG	GG	AA	AA	AA	AA	AA	AA	AA	AA	AG	AA	AG	AA	AA	AA	GG	AA	AG	AG	AA	AA	AA
S1_155907079	T/G	1	155907079	+	NA	NA	NA	NA	NA	NA	TT	TT	TT	TT	TT	NN	TT	TT	TT	TT	TT	TT	TG	TT	TT	TT	TT	TG	TT	TT	TT	TT	TT	TT	TT	TT	TG	TG	TG	TT	TT	TT	TG	TT	TG	TG	TG	TT	TT
S1_156017625	G/C	1	156017625	+	NA	NA	NA	NA	NA	NA	GG	GG	GG	GG	GG	GG	GG	GG	GG	GG	GG	GG	CC	GG	GG	GC	GG	GC	GG	GC	GC	GG	GG	NN	GG	GG	NN	GG	GG	GG	GG	GG	GG	GG	GC	GG	GG	GG	GG
S1_156300747	G/A	1	156300747	+	NA	NA	NA	NA	NA	NA	GG	GG	GA	GG	GG	GG	GG	GG	GG	GG	GG	GG	NN	GG	GG	GG	GG	GG	GG	NN	NN	GG	GG	GG	GG	GG	GG	AA	GG	GA	GG	GG	GG	GG	GG	GA	GA	GG	GG
S1_156318162	C/T	1	156318162	+	NA	NA	NA	NA	NA	NA	CC	CC	CT	CC	CC	CC	CT	CC	CC	CC	CC	CC	CT	CC	CC	CT	CC	CC	CC	CC	CT	CC	CC	CT	CC	CC	CC	TT	CC	TT	CC	CC	CC	CC	CC	CT	CT	CC	CC
S1_156346927	G/A	1	156346927	+	NA	NA	NA	NA	NA	NA	GG	GG	AA	GG	GG	GG	GA	NN	GG	GA	GA	GG	GA	GG	GG	GA	NN	GG	GG	GG	GG	GG	GG	GG	GG	GA	GA	GA	NN	AA	GA	GG	GG	GG	GA	GA	GG	GG	GG
S1_156493461	G/C	1	156493461	+	NA	NA	NA	NA	NA	NA	GG	GC	CC	GG	CC	GG	GG	GG	GG	GG	CC	GC	GG	GG	GC	GC	GG	GG	GC	GC	GG	GC	GG	GG	GC	GG	CC	GC	CC	CC	GC	CC	GG	GC	GC	GG	GC	GC	GC
S1_156755509	T/C	1	156755509	+	NA	NA	NA	NA	NA	NA	TT	TT	TC	TC	TT	TT	TC	CC	TC	TC	TC	TT	TT	CC	TC	TT	TT	TT	TT	TT	TC	TT	CC	TC	TT	TT	TC	TT	CC	CC	TT	TT	TT	TC	TC	TT	TT	TT	TT
S1_156842089	T/C	1	156842089	+	NA	NA	NA	NA	NA	NA	TT	TT	TC	TC	TT	TT	TC	TC	TC	TC	TC	TT	TT	CC	TC	TT	TT	TT	TT	TT	TC	TT	CC	TC	TT	TT	TC	TT	CC	CC	TT	TT	TT	CC	TC	TT	TT	TT	TT
S1_157293135	A/T	1	157293135	+	NA	NA	NA	NA	NA	NA	AT	AT	AT	AT	AT	AT	AT	AT	AT	AT	AT	AT	AT	AT	AT	AT	AA	AT	AT	AT	AT	AT	AT	AT	AT	AT	AA	AT	AA	AT	AT	AT	AT	TT	AT	AT	AT	AT	AA
S1_157293163	T/C	1	157293163	+	NA	NA	NA	NA	NA	NA	TC	TC	TC	TC	TC	TC	TC	TC	NN	TC	TC	TC	TC	TC	TC	TC	TT	NN	TC	TC	TC	TC	TC	TC	TC	TC	TT	TC	TT	TC	TC	TC	TC	CC	TC	TC	TC	TC	TT
S1_157293191	G/A	1	157293191	+	NA	NA	NA	NA	NA	NA	GG	GG	GG	GG	GG	GG	GG	GG	GG	GG	GG	GG	GG	GG	GG	GA	GG	GG	GG	GG	GG	GA	GG	GG	GG	GG	GG	GG	AA	GG	GA	GG	GA	AA	GA	GA	GG	GA	GA
S1_157979171	A/G	1	157979171	+	NA	NA	NA	NA	NA	NA	AA	AG	AA	AA	GG	AA	AA	AA	AG	AA	AG	AG	AA	AA	AG	GG	AA	AA	GG	GG	AA	AA	AA	AA	AG	AA	AG	AG	AA	AA	AG	GG	AA	AA	AA	AA	AA	GG	AG
S1_158250361	C/T	1	158250361	+	NA	NA	NA	NA	NA	NA	CC	CC	CC	CC	CC	CC	CC	CC	CC	CC	CC	CC	CC	CC	CC	CC	CC	CC	CC	CC	CC	CC	CC	CC	CC	CC	CC	CC	CC	CC	CC	CC	CC	CC	CC	CT	CC	CC	CC
S1_158252704	A/C	1	158252704	+	NA	NA	NA	NA	NA	NA	AA	AC	AC	AC	CC	AA	AC	AC	CC	AC	CC	AC	AA	CC	CC	AC	AA	AA	CC	AC	AC	AA	CC	AC	AC	AA	CC	AC	CC	CC	AC	CC	AA	AA	AC	AA	AC	CC	AA
S1_158252705	G/A	1	158252705	+	NA	NA	NA	NA	NA	NA	GG	GA	GA	GA	AA	GG	GA	GA	AA	GA	AA	GA	GG	AA	AA	GA	GG	GG	AA	GA	GA	GG	AA	GA	GA	GG	AA	GA	AA	AA	GA	AA	GG	GG	GA	GG	GA	AA	GG
S1_158283863	T/C	1	158283863	+	NA	NA	NA	NA	NA	NA	TC	CC	TC	CC	CC	CC	TC	CC	CC	TC	TC	CC	TC	CC	CC	CC	TT	CC	CC	TC	TC	TC	CC	TC	TC	TT	TT	TT	TT	TC	TC	CC	TT	TT	TT	TT	CC	TC	TT
S1_158283911	G/A	1	158283911	+	NA	NA	NA	NA	NA	NA	GA	GA	GA	GA	GG	GA	GG	NN	GG	GG	GG	GG	GA	GG	GA	GA	GG	AA	GG	GG	GG	GA	GG	GG	GG	GG	GG	GG	GG	GA	GG	AA	GG	GG	GG	GG	GA	GG	GG
S1_158356594	G/A	1	158356594	+	NA	NA	NA	NA	NA	NA	GA	AA	GA	AA	AA	AA	GA	NN	AA	GA	GA	GA	GA	GA	AA	NN	GG	AA	AA	GA	GA	GA	AA	GA	GG	GG	GG	GG	GG	GA	GA	AA	GG	GG	GG	GG	GA	GA	GG
S1_158358569	C/T	1	158358569	+	NA	NA	NA	NA	NA	NA	CT	TT	CT	TT	TT	TT	CT	TT	TT	CT	CT	TT	CT	NN	TT	TT	CC	TT	TT	NN	CT	CT	TT	CT	CC	CC	CC	CC	CC	CT	CT	TT	CC	CC	CC	CC	CT	CT	CC
S1_158368479	G/A	1	158368479	+	NA	NA	NA	NA	NA	NA	GA	AA	GA	AA	AA	AA	GA	AA	AA	GA	GG	GA	GA	AA	AA	AA	GG	AA	AA	GA	GA	GA	AA	GA	GG	GG	GG	GG	GG	GA	GA	AA	GG	GG	GG	GG	GA	GA	GG
S1_158368491	T/A	1	158368491	+	NA	NA	NA	NA	NA	NA	TA	TA	TA	TA	TT	TA	TT	TA	TT	TT	TT	TT	TA	TT	TA	TA	TT	AA	TT	TT	TT	TA	TT	TT	TT	TT	TT	TT	TT	TA	TT	AA	TT	TT	TT	TT	TA	TT	TT
S1_158387364	C/T	1	158387364	+	NA	NA	NA	NA	NA	NA	CC	CC	CC	CC	CT	CC	CC	CC	TT	CT	CT	CC	CC	CC	CC	CT	CC	CC	CT	CC	CT	CC	CC	CC	CC	CC	CC	CC	CC	CC	CC	CC	CC	CC	CC	CC	CC	CC	CC
S1_158388345	C/G	1	158388345	+	NA	NA	NA	NA	NA	NA	CG	GG	CG	GG	GG	GG	GG	GG	GG	CG	GG	CG	CG	GG	GG	GG	CC	GG	GG	CC	GG	CG	CG	CG	CG	CC	CC	CG	GG	GG	CG	GG	CC	CC	GG	CG	GG	CG	CC
S1_158388352	T/C	1	158388352	+	NA	NA	NA	NA	NA	NA	TC	CC	TC	CC	CC	CC	TC	CC	CC	TC	TC	TC	TC	CC	CC	CC	TT	CC	CC	TT	CC	TC	TC	TC	TT	TT	TT	TT	TT	TC	TC	CC	TT	TT	TT	TT	TC	TC	TT
S1_158388668	G/T	1	158388668	+	NA	NA	NA	NA	NA	NA	GT	TT	GT	TT	TT	TT	GT	TT	TT	GT	GT	GT	TT	TT	TT	TT	GG	TT	TT	GT	GT	GT	TT	GT	GG	GG	GG	GG	GG	GT	GT	TT	GG	GG	GG	GG	GT	GT	GG
S1_158489168	G/A	1	158489168	+	NA	NA	NA	NA	NA	NA	GA	GA	GG	GA	AA	GA	GA	GA	AA	GA	GA	AA	GG	GA	GA	AA	GG	GG	AA	GG	GA	GG	GA	GA	GG	GG	GG	GG	GG	GA	GA	AA	GG	GA	GA	GG	GG	GG	GA
S1_158613288	G/A	1	158613288	+	NA	NA	NA	NA	NA	NA	GG	GG	GG	GG	GG	GG	GG	GG	GG	GG	GG	GG	GG	GG	GG	GG	GG	GG	GG	GG	GG	GG	GG	GG	GG	GG	AA	GG	AA	GG	GA	GG	GG	GG	GG	GG	AA	GA	GG
S1_158731772	G/A	1	158731772	+	NA	NA	NA	NA	NA	NA	GG	GG	GA	GG	GG	GG	GG	GG	GG	GG	GG	GG	GG	GG	GG	GG	GG	GG	GG	GG	GG	GG	GG	GG	AA	GG	GA	GG	GG	GA	GG	AA	GG	GG	GA	GG	GG	GA	GA
S1_158731804	T/A	1	158731804	+	NA	NA	NA	NA	NA	NA	TT	TT	TA	TT	TT	TT	TT	TT	TT	TT	TT	TT	TT	TT	TT	TA	TT	TT	TT	TT	TT	TT	TT	TT	AA	TT	TA	TT	TT	TA	TT	AA	TT	TT	TA	TT	TT	TA	TA
S1_158732302	C/T	1	158732302	+	NA	NA	NA	NA	NA	NA	CT	CC	CC	CC	CC	CC	CC	CC	CC	CT	CC	CT	CC	CC	CC	CC	TT	CC	CC	CC	CC	CT	CC	CC	CC	TT	CC	CT	CC	CC	CT	CC	CT	TT	CC	CT	CC	CC	CC
S1_158732334	G/A	1	158732334	+	NA	NA	NA	NA	NA	NA	GA	GG	GG	GG	GG	GG	GG	GG	GG	GA	GG	GA	GG	GG	GG	GG	AA	GG	GG	GG	GG	GA	GG	GG	GG	AA	GG	GA	GG	GG	GA	GG	GA	GA	GG	GA	GG	GG	GG
S1_158748807	G/T	1	158748807	+	NA	NA	NA	NA	NA	NA	GG	GG	GT	GG	GG	GG	GG	GG	GG	GG	GG	GG	GG	GT	GG	GT	GG	GG	GG	GG	GG	GG	GG	GG	TT	GG	GT	GG	GG	GT	GG	TT	GG	NN	GT	GG	GG	GG	TT
S1_159087321	A/G	1	159087321	+	NA	NA	NA	NA	NA	NA	AA	AG	AA	AG	AG	GG	AG	AA	AA	AG	AG	AA	AG	GG	GG	AA	AA	GG	AA	AA	AA	AA	AG	AA	AA	AA	AA	AA	AA	AG	AA	GG	AG	AG	AG	AA	AG	GG	AG
S1_159121926	T/C	1	159121926	+	NA	NA	NA	NA	NA	NA	TT	TT	TT	TT	TT	TT	TT	TT	TT	TT	TT	TT	TT	TT	TT	TT	TT	TT	TT	NN	TT	TT	TT	TT	TT	TT	TT	TT	TT	TC	TT	CC	TC	TC	TC	TT	TT	TC	TC
S1_159253219	T/C	1	159253219	+	NA	NA	NA	NA	NA	NA	TT	TT	TT	TT	TC	TT	TT	TT	TT	TT	TT	TT	TT	TT	TT	TC	TT	TT	TC	TT	TT	TT	TT	TT	TT	TT	TC	TC	TC	TC	TT	TT	TT	TT	TT	TC	TT	TT	TT
S1_159255020	C/T	1	159255020	+	NA	NA	NA	NA	NA	NA	CC	CC	CC	CC	CT	CC	CC	CC	CT	CC	CT	CC	CC	CC	CC	CT	CC	CC	CT	NN	CC	CC	CC	CC	CC	CC	CT	CT	CT	CT	CC	CC	CC	CC	CC	CT	CC	CT	CC
S1_159266963	A/G	1	159266963	+	NA	NA	NA	NA	NA	NA	AA	AA	AA	AA	AG	AA	AA	AA	GG	AA	GG	AG	AG	AA	AA	GG	AA	AA	GG	AG	GG	AA	AA	GG	AA	AA	AA	AG	AG	AG	AG	AA	AA	AA	AA	AG	AA	AA	AA
S1_159267515	T/A	1	159267515	+	NA	NA	NA	NA	NA	NA	TA	TT	TT	AA	TA	TA	AA	TA	AA	TA	TA	TA	TA	AA	TA	TT	TT	TT	TA	TA	NN	TT	TA	AA	TT	TT	TT	TT	TA	TA	TA	AA	TA	TA	TA	TT	TT	TA	TA
S1_159267516	T/A	1	159267516	+	NA	NA	NA	NA	NA	NA	TA	TT	TT	AA	TA	TA	TA	TA	AA	TA	TA	TA	TT	AA	TA	TT	TT	TT	TA	TT	NN	TT	TA	TA	TT	TT	TT	TT	TA	TA	TT	AA	TA	TA	TA	TT	TT	TA	TA
S1_159704245	A/C	1	159704245	+	NA	NA	NA	NA	NA	NA	AA	AA	AA	AC	AA	AA	AA	AA	AA	AC	NN	CC	CC	AC	CC	CC	AA	CC	AA	AA	AA	AA	AC	AA	AA	AC	CC	CC	AC	AA	CC	AA	AC	AC	AC	AA	AC	AC	AC
S1_159815013	A/C	1	159815013	+	NA	NA	NA	NA	NA	NA	AA	AA	AA	AA	AA	AA	AA	AA	AC	AA	AA	AA	AA	AC	AC	AA	AA	AA	AA	AA	AA	AA	AA	AA	AA	AA	AC	AA	AC	AA	AA	AA	AA	AA	AA	AA	AA	AA	AA
S1_159815270	G/A	1	159815270	+	NA	NA	NA	NA	NA	NA	GG	GG	GG	GG	GG	GG	GG	GG	GG	GG	GG	GG	GG	GG	GG	AA	GG	GG	GG	GG	NN	GG	GG	GG	GA	GG	GG	GA	AA	GA	GA	GG	GG	GG	GG	GA	GG	GG	GG
S1_159821547	C/T	1	159821547	+	NA	NA	NA	NA	NA	NA	CC	CC	CC	CC	CC	CC	CC	CC	CC	CC	TT	CC	CC	CC	CC	TT	CC	CC	CC	CC	CC	CC	CC	CC	CT	CC	CT	CT	TT	CT	CT	CC	CC	CC	CC	CT	CC	CC	CC
S1_159831712	A/G	1	159831712	+	NA	NA	NA	NA	NA	NA	GA	GG	GA	GG	GG	AA	GG	AA	AA	GA	GG	AA	GG	AA	GG	GG	AA	GG	GA	GG	GA	AA	GG	GG	GA	AA	AA	GA	GG	GG	GG	GG	GA	GA	GA	GA	GA	GA	GA
S1_159832041	G/A	1	159832041	+	NA	NA	NA	NA	NA	NA	GA	NN	GA	GA	GA	GG	GG	NN	GG	GG	GG	GG	GG	GG	GG	GG	GG	NN	GA	GA	GG	GG	GG	GG	GG	GG	GG	GG	GG	GG	GG	GG	GA	GG	GG	GG	GG	GG	GG
S1_159834011	G/C	1	159834011	+	NA	NA	NA	NA	NA	NA	GG	GG	GG	GG	GG	GG	GG	GG	GC	GG	GG	GG	GG	GC	GC	GG	GG	GG	GG	GG	GG	GG	GG	GG	GG	GG	GC	GG	GC	GG	GG	GG	GG	GG	GG	GG	GG	GG	GG
S1_159842204	T/G	1	159842204	+	NA	NA	NA	NA	NA	NA	TT	TT	TT	TT	TT	TT	TT	TT	TG	TT	TT	TT	TT	TG	TG	TT	TT	TT	TT	TT	TT	TT	TT	TG	TT	TT	TG	TT	TG	TT	TT	TT	TT	TT	TT	TT	TT	TT	TT
S1_159875701	A/C	1	159875701	+	NA	NA	NA	NA	NA	NA	AA	AA	AA	AA	AA	AA	AA	AA	AA	AA	AC	AA	AA	NN	AA	CC	AA	AA	AA	AA	AA	AA	AA	AA	AC	AA	NN	AC	CC	AC	AC	AA	AA	AA	AA	AC	AA	AA	AA
S1_159875711	C/T	1	159875711	+	NA	NA	NA	NA	NA	NA	CC	CT	CC	TT	CT	CT	CT	CC	CC	CT	TT	CC	CT	NN	TT	TT	CC	TT	CC	CC	CC	CC	TT	CC	CT	CC	NN	CT	TT	TT	CT	TT	CC	CT	CT	CT	CT	CC	CT
S1_159875766	A/G	1	159875766	+	NA	NA	NA	NA	NA	NA	AA	AA	AA	AA	AA	AA	AA	AA	AA	AA	AG	AA	NN	AG	AA	GG	AA	AA	AA	AA	AA	AA	AA	AA	AG	AA	GG	AG	GG	AG	AG	AA	AA	AA	AA	AG	AA	AA	AA
S1_159917577	T/G	1	159917577	+	NA	NA	NA	NA	NA	NA	TT	TT	TT	TT	TT	TT	TT	TT	TT	TT	TT	TT	TT	TT	TT	TT	TT	TT	TT	TT	TT	TT	TT	TT	TT	TT	TT	TT	TT	TG	TT	GG	TT	TG	TG	TT	TT	TT	TG
S1_159924784	C/A	1	159924784	+	NA	NA	NA	NA	NA	NA	CC	CC	CA	CC	CC	CC	CA	CC	CC	CC	CC	CC	CA	CC	CC	CC	CC	CC	CC	CA	CA	CC	CC	CA	CA	CC	CC	CC	CC	CC	CA	CC	CA	CC	CC	CC	CC	CC	CC
S1_160043652	C/T	1	160043652	+	NA	NA	NA	NA	NA	NA	CT	CT	CC	TT	TT	TT	TT	TT	TT	CT	CT	CT	CT	TT	CT	CC	CC	TT	TT	CT	TT	CT	TT	TT	CC	CC	CC	CC	CC	CC	CT	TT	CT	CT	CC	CC	CT	CT	CT
S1_160130695	G/A	1	160130695	+	NA	NA	NA	NA	NA	NA	GG	GA	GA	GG	GG	GG	GG	GG	GG	GA	GG	GA	GG	GG	GA	GA	GG	GG	GG	GA	GA	GA	GG	GG	GA	GA	GA	GA	GG	GA	GG	GG	GA	GG	AA	GA	GG	GA	GA
S1_160160517	G/A	1	160160517	+	NA	NA	NA	NA	NA	NA	GG	GG	GG	GG	GG	GG	GA	GG	GG	GG	GA	GG	GA	GG	GG	GG	GG	GG	GG	GA	GA	GG	GG	GA	GG	GG	GG	GG	GG	GG	GA	GG	GA	GG	GG	GG	GG	GG	GG
S1_160498474	C/A	1	160498474	+	NA	NA	NA	NA	NA	NA	AA	CA	CA	AA	CA	CA	CA	CC	AA	CA	CA	AA	CA	CA	AA	CC	CC	AA	CC	CC	CA	AA	AA	CA	AA	CC	CC	CA	CA	CC	CA	CC	CC	CC	AA	CC	CA	AA	CA
S1_160498478	A/T	1	160498478	+	NA	NA	NA	NA	NA	NA	TT	AT	AT	TT	AA	AA	AA	AA	AT	AA	AA	AT	AT	AA	AA	AA	AA	TT	AA	AA	AT	AT	AA	AT	TT	AA	AA	AT	AA	AA	AA	AA	AA	AA	AT	AA	AT	TT	AA
S1_160498540	T/G	1	160498540	+	NA	NA	NA	NA	NA	NA	GG	TG	TG	GG	TT	TT	TT	NN	GG	TT	TT	GG	TG	TT	TT	TG	TT	GG	TT	TT	TG	TG	TT	TG	GG	TT	TG	TG	TT	TT	TT	TT	TT	TT	GG	TT	TG	GG	TT
S1_160498544	C/T	1	160498544	+	NA	NA	NA	NA	NA	NA	CC	CC	CC	CC	CC	CC	CC	NN	CC	CC	CC	CC	CC	CT	TT	CC	CC	CC	CC	CC	CC	CC	TT	CC	CC	CC	CC	CC	CC	CC	CC	CC	CC	CC	CC	CC	CC	CC	CT
S1_160498548	C/A	1	160498548	+	NA	NA	NA	NA	NA	NA	CC	CC	CC	CC	CC	CC	CC	NN	CC	CC	CC	CC	CC	CA	AA	CC	CC	CC	CC	CC	CC	CC	AA	CC	CC	CC	CC	CC	CC	CC	CC	CC	CC	CC	CC	CC	CC	CC	CA
S1_160499153	C/T	1	160499153	+	NA	NA	NA	NA	NA	NA	CC	CC	CC	CC	CC	CC	CC	CC	CC	CC	CC	CT	CC	CC	CC	CC	CC	CC	CC	CC	CC	CC	CC	CC	CT	CC	CT	CC	CC	CC	CC	CC	CC	CC	CC	CC	CC	CT	CC
S1_160500086	T/C	1	160500086	+	NA	NA	NA	NA	NA	NA	TT	TC	TC	TT	TC	TC	CC	TT	TC	CC	TT	TC	TC	TC	TC	TC	CC	TT	TC	CC	TC	TT	CC	TT	TT	CC	TC	TC	TC	TC	TC	TT	TC	TT	TT	CC	TT	TT	TT
S1_160500105	C/A	1	160500105	+	NA	NA	NA	NA	NA	NA	CC	AA	CA	CC	CA	CA	AA	CC	CA	AA	CC	CA	CA	CC	CA	CA	AA	CC	CA	AA	CA	CC	AA	CA	CC	AA	CA	CA	CA	CA	CA	CC	CA	CC	CC	AA	CA	CA	CC
S1_160508139	A/G	1	160508139	+	NA	NA	NA	NA	NA	NA	AA	AG	AG	AA	AG	AG	GG	AA	AG	GG	AG	AG	AG	AG	GG	AG	GG	AA	AG	AG	AG	AA	GG	AG	AA	GG	AG	AG	AG	AG	AG	AA	GG	AG	AA	AG	AA	AA	AA
S1_160517535	C/T	1	160517535	+	NA	NA	NA	NA	NA	NA	TT	CC	TT	TT	CC	CT	CC	TT	CC	CC	CT	CT	TT	NN	CC	CT	CC	TT	CC	NN	CC	CT	CC	CC	TT	CC	CT	CC	CC	CC	CC	CC	CC	CC	CC	CC	CC	CT	CT
S1_160517538	T/C	1	160517538	+	NA	NA	NA	NA	NA	NA	TT	TC	TT	TT	TC	TC	CC	TT	TT	CC	TC	TC	TT	NN	CC	TC	TT	TT	TC	NN	TC	TT	CC	TC	TT	TC	TT	TC	TT	TC	TC	TT	CC	TC	TT	TC	TT	TT	TT
S1_160676029	G/C	1	160676029	+	NA	NA	NA	NA	NA	NA	GG	GG	GG	GG	GG	GG	GC	GG	GG	GG	GC	GG	GC	GG	GG	GG	GG	GG	GG	GC	GG	GG	GG	GC	GG	GG	GG	GC	GG	GG	GC	GG	GG	GG	GG	GG	GG	GG	GG
S1_160686490	T/C	1	160686490	+	NA	NA	NA	NA	NA	NA	TT	TT	TT	TC	TC	TT	TC	TC	TT	TC	TC	TT	TT	TC	TC	TT	TT	TT	TT	TT	TT	TT	TC	TT	TT	TT	TT	TT	TT	TT	TT	TT	TT	TT	TT	TT	TT	TT	TT
S1_160719628	T/C	1	160719628	+	NA	NA	NA	NA	NA	NA	TT	TT	CC	TT	TT	TT	TC	TT	CC	TT	TT	TC	TC	TT	TT	CC	TT	TT	TC	TT	CC	TT	TT	CC	CC	TT	TC	TC	TC	TC	TC	CC	TC	TC	CC	TT	TT	CC	CC
S1_160790363	A/G	1	160790363	+	NA	NA	NA	NA	NA	NA	AA	AA	AA	AG	AG	AA	AG	AG	AA	AG	AG	AA	AA	GG	AG	AA	AA	AA	AA	AA	AA	AA	AG	AA	AA	AA	AA	AA	AA	AA	AA	AA	AA	AA	AA	AA	AA	AA	AA
S1_160790367	T/C	1	160790367	+	NA	NA	NA	NA	NA	NA	TT	TT	TC	TT	TT	TT	TT	TT	CC	TT	TC	TC	TT	TT	TT	TC	TT	TT	TC	TT	TC	TT	TT	TC	TT	TT	TT	TT	TC	TC	TT	CC	TC	TC	TC	TT	TT	TT	TC
S1_160790373	T/A	1	160790373	+	NA	NA	NA	NA	NA	NA	TT	TT	TA	TT	TT	TT	TT	TT	AA	TT	TA	TA	TT	TT	TT	TA	TT	TT	TA	TT	TA	TT	TT	TA	TT	TT	TT	TT	TA	TA	TA	AA	TA	TA	TA	TT	TT	TA	TA
S1_160791695	A/G	1	160791695	+	NA	NA	NA	NA	NA	NA	AA	AA	AA	AA	AA	AA	AA	AA	GG	AA	AG	AG	AA	AA	AA	AG	AA	AA	AG	AA	AG	AA	AA	AG	NN	AA	AA	AA	AG	AG	AA	GG	AG	GG	GG	AA	AA	GG	GG
S1_160992704	T/A	1	160992704	+	NA	NA	NA	NA	NA	NA	TT	TT	TT	TT	TT	TA	TA	TT	TT	TT	TT	TT	TA	TT	TT	TT	TT	TA	TT	TT	TA	TA	TT	TT	TT	TT	TT	TA	TT	TT	TT	TT	TT	TT	TA	TT	TT	TT	TT
S1_161289663	A/G	1	161289663	+	NA	NA	NA	NA	NA	NA	AA	AG	AG	AA	AG	AG	AG	AG	GG	AG	AG	AG	AA	AG	GG	AA	AA	AA	AA	AA	AG	AG	AG	AG	AA	AA	AA	AA	AA	AA	AA	AA	AA	AG	AA	AA	AA	AA	AG
S1_161289687	T/A	1	161289687	+	NA	NA	NA	NA	NA	NA	TT	TA	TA	TT	TA	TA	TA	TA	AA	TA	TA	TA	TT	TA	AA	TT	TT	TT	TT	TT	TA	TA	TA	TA	TT	TT	TT	TT	TT	TT	TT	TT	TT	TA	TT	TT	TT	TT	TA
S1_161289824	C/G	1	161289824	+	NA	NA	NA	NA	NA	NA	CC	CG	CG	CC	CG	CG	CG	CG	GG	CG	CG	CG	CC	CG	CG	CC	CC	CC	CC	CC	CG	CG	CG	CG	CC	CC	CC	CC	CC	CC	CC	CC	CC	CC	CC	CC	CC	CC	CG
S1_161316295	A/T	1	161316295	+	NA	NA	NA	NA	NA	NA	TT	AT	AT	TT	AA	AA	AT	AA	AA	AT	AT	AT	TT	AA	AA	AT	AA	TT	AT	AT	AA	TT	AT	AT	AT	AT	AA	AT	AT	AT	AT	TT	AT	AT	AT	AA	TT	AT	AT
S1_161361477	C/G	1	161361477	+	NA	NA	NA	NA	NA	NA	CC	CC	CC	CC	CC	CG	CC	CC	CC	CC	CC	CC	CC	GG	CC	CC	NN	CC	CC	CC	CC	CC	CC	CC	CG	GG	CG	CG	CC	CC	GG	CC	CC	CC	GG	CC	CC	CG	GG
S1_161361478	G/C	1	161361478	+	NA	NA	NA	NA	NA	NA	GG	GC	GG	GG	GG	GG	GG	GC	GC	GG	GG	GG	GG	GG	GG	GG	NN	GG	GG	GG	GG	GG	GG	GG	GG	GG	GG	GG	GG	GG	GG	GG	GG	GG	GG	GG	GG	GG	GG
S1_161361496	A/G	1	161361496	+	NA	NA	NA	NA	NA	NA	AA	AG	AA	AA	AA	AA	AA	AG	AG	AA	AA	AA	AA	AA	AA	AA	NN	AA	AA	AA	AA	AA	AA	AA	AA	AA	AA	AA	AA	AA	AA	AA	AA	AA	AA	AA	AA	AA	AA
S1_161555470	T/A	1	161555470	+	NA	NA	NA	NA	NA	NA	AA	TT	AA	AA	AA	TA	TA	TT	TA	AA	AA	TA	AA	TA	AA	TA	TT	AA	AA	TA	TT	AA	AA	TA	TA	TA	TT	TT	TA	TT	TT	TT	TT	AA	TT	TA	TA	TA	TA
S1_161555943	T/A	1	161555943	+	NA	NA	NA	NA	NA	NA	TT	TA	TT	TT	TT	TT	TT	TT	TT	TT	TT	TT	TT	TT	TT	TA	AA	TT	TT	TA	TT	TT	TT	TT	TT	TT	TA	TA	TT	TT	TT	TT	TT	TA	TA	TT	TT	TT	TT
S1_161556653	C/A	1	161556653	+	NA	NA	NA	NA	NA	NA	CC	CC	CC	CC	CC	CA	CC	CC	CC	CC	CC	CC	CC	CA	CC	CC	CC	CC	CC	CC	CC	CC	CC	CC	CA	CC	CA	CC	CC	CA	CC	CC	CC	CC	CA	CA	CC	CA	CC
S1_161591109	T/G	1	161591109	+	NA	NA	NA	NA	NA	NA	TT	TT	TT	TT	TT	TT	TT	TT	TT	TT	TT	TT	TT	TT	TT	TT	TT	TT	TT	TT	TT	TT	TT	TT	TT	TT	TT	TG	TT	TG	TT	TT	TG	TG	TT	TT	TT	TG	TT
S1_161593582	C/T	1	161593582	+	NA	NA	NA	NA	NA	NA	CC	CC	CC	CC	CC	CC	CC	CC	CC	CC	CC	CC	CC	CC	CC	CC	CC	CC	CC	CC	CC	CC	CC	CC	CC	CC	CC	CT	CC	CT	CT	CC	TT	CC	CC	CC	CT	CC	CC
S1_161600031	T/C	1	161600031	+	NA	NA	NA	NA	NA	NA	TT	TT	TT	TT	TT	TT	TT	TT	TT	TT	TT	TT	TT	TT	TC	TT	TT	TT	TT	TT	TT	TT	TT	TT	TT	TT	TT	TT	TT	TT	TT	TT	TT	TT	TT	TT	TT	TT	TT
S1_161600807	A/G	1	161600807	+	NA	NA	NA	NA	NA	NA	AA	AA	AA	AA	AA	AA	AA	AA	AA	AA	AA	AA	AA	AA	AA	AA	AA	AA	AA	AA	AA	AG	AA	AA	AA	GG	AG	GG	AG	GG	AG	GG	GG	AA	AA	AG	AG	AG	AG
S1_161627733	A/G	1	161627733	+	NA	NA	NA	NA	NA	NA	AA	AA	AA	AA	AA	AA	AA	AA	AA	AA	AA	AA	AA	AA	AA	AA	AA	AA	AA	AA	AA	AA	AA	AA	AG	AA	AG	AG	AG	AA	AA	AA	AA	AA	AA	AA	AG	AG	AA
S1_161628222	C/A	1	161628222	+	NA	NA	NA	NA	NA	NA	CA	AA	CA	AA	AA	AA	AA	CA	AA	AA	AA	AA	CA	AA	AA	AA	AA	AA	AA	CA	AA	CA	AA	AA	CA	CA	CC	CC	CA	CA	CA	CC	CA	CC	AA	CC	CA	CC	CC
S1_161747948	C/T	1	161747948	+	NA	NA	NA	NA	NA	NA	CT	TT	CT	TT	TT	TT	TT	TT	TT	TT	TT	TT	TT	TT	TT	TT	TT	TT	TT	TT	TT	CT	TT	TT	CT	CT	CC	CC	CT	CT	CT	CC	CT	CC	TT	CC	CT	CC	CC
S1_161770519	A/G	1	161770519	+	NA	NA	NA	NA	NA	NA	AA	GG	AA	AA	AA	AG	GG	AA	AA	AA	AA	AA	AA	AG	AA	GG	GG	GG	AA	NN	GG	AG	AG	AA	AG	AG	AA	AA	AG	AA	AA	AA	AG	AG	AG	AG	AA	AA	AA
S1_161774131	C/T	1	161774131	+	NA	NA	NA	NA	NA	NA	CC	TT	CC	CC	CC	CT	CT	CC	CC	CC	CC	CC	CT	CT	CC	TT	TT	TT	CC	CC	CC	CT	CT	CC	CT	CT	CC	CC	CT	CC	CC	CC	CT	CT	CT	CT	CC	CC	CC
S1_161861982	T/C	1	161861982	+	NA	NA	NA	NA	NA	NA	TC	TC	TT	TT	TT	TC	TC	TT	TT	TT	TT	TT	TC	TC	TT	CC	CC	CC	TT	TC	TC	TC	TT	TC	TC	CC	TT	TT	TT	TC	TT	TT	TT	TC	TC	CC	TT	TT	TC
S1_161921272	A/T	1	161921272	+	NA	NA	NA	NA	NA	NA	AA	AA	AA	AA	AA	AA	AA	AA	AA	AA	AA	AA	AA	AA	AT	AA	AA	AA	AA	AA	AA	AA	AA	AA	AT	TT	AA	AA	AT	AT	AA	AA	AA	AA	AA	AT	AT	AT	AA
S1_161921275	G/A	1	161921275	+	NA	NA	NA	NA	NA	NA	GG	GG	GA	GG	GG	GA	GA	GG	GA	GA	GG	GG	AA	GG	GG	GA	AA	AA	GG	GA	GG	AA	GG	GG	GA	GG	GG	GG	GG	GG	GG	GG	GA	GA	GG	GA	GG	GG	GA
S1_161922943	T/C	1	161922943	+	NA	NA	NA	NA	NA	NA	TC	TT	TT	TT	TC	TT	TT	TT	TT	TT	TT	TT	TT	TT	TT	TT	TT	TT	TT	TT	TC	TT	TT	TC	TT	TT	TT	TT	TC	TT	TT	TT	TT	TT	TT	TT	TT	TT	TT
S1_161923145	G/A	1	161923145	+	NA	NA	NA	NA	NA	NA	GA	GA	GA	AA	GA	GG	GA	GA	GA	GA	AA	GA	GG	AA	GG	GA	GG	GG	AA	GG	GG	GG	GA	GA	GG	GG	GA	GG	GG	GA	GG	GG	GA	GA	GG	GG	GG	GG	GA
S1_161942957	C/T	1	161942957	+	NA	NA	NA	NA	NA	NA	CT	CC	CT	CC	CT	TT	CC	CC	CT	CT	CC	CC	CT	CC	CT	CC	CC	CC	CC	TT	TT	CC	TT	CT	CC	CC	CC	CC	CT	CC	TT	CC	CC	CC	CT	CC	CT	CT	CC
S1_161942962	G/A	1	161942962	+	NA	NA	NA	NA	NA	NA	GA	GG	GA	GG	GA	AA	GG	GG	GA	GA	GG	GG	GA	GG	GA	GG	GG	GG	GG	AA	AA	GG	AA	GA	GG	GG	GG	GG	GA	GG	AA	GG	GG	GG	GA	GG	GA	GA	GG
S1_161943000	A/T	1	161943000	+	NA	NA	NA	NA	NA	NA	AA	AA	AA	AA	AA	AA	AA	AA	AA	AA	AA	AA	AA	AA	AA	TT	TT	AA	AA	AA	AA	AT	AA	AA	AT	AA	AA	AA	AA	AA	AA	AA	AT	AA	AA	AA	AA	AA	AA
S1_162352088	T/C	1	162352088	+	NA	NA	NA	NA	NA	NA	CC	TC	TT	NN	CC	CC	TT	TT	CC	TC	TC	CC	TC	TC	TC	TC	CC	CC	TC	NN	TC	TT	CC	TC	TT	TT	TT	TT	TT	TT	TT	TT	TT	TT	TT	TT	TT	TT	TT
S1_162362497	C/T	1	162362497	+	NA	NA	NA	NA	NA	NA	TT	CT	CT	CT	TT	TT	TT	CT	TT	CT	TT	TT	CT	CT	CT	CT	TT	TT	TT	CT	CT	CT	TT	CT	CT	CC	CC	CC	CT	CT	CC	TT	CC	CC	CC	CT	CT	CT	CC
S1_162363946	C/G	1	162363946	+	NA	NA	NA	NA	NA	NA	CC	CC	CC	CC	CG	CG	GG	CC	CC	CG	CG	CG	GG	CG	CG	CG	CC	GG	CC	GG	CG	CC	GG	CG	CC	CC	CC	CC	CC	CC	CC	CC	CG	CC	CC	CC	CG	CC	CC
S1_162363950	C/T	1	162363950	+	NA	NA	NA	NA	NA	NA	TT	CT	CC	CC	CT	CT	CC	CC	TT	CC	CC	CC	CC	CC	CC	CC	TT	CC	CT	CC	CT	CC	CC	CT	CC	CC	CC	CC	CC	CC	CC	CC	CC	CC	CC	CC	CC	CC	CC
S1_162703976	C/G	1	162703976	+	NA	NA	NA	NA	NA	NA	GG	CC	CG	GG	CC	CG	CC	NN	CC	CC	CC	CG	CC	CC	CC	CC	CC	CC	CC	CC	CC	CG	CC	CC	CG	CC	CC	CC	CG	CC	CC	CC	CC	CC	CG	CC	CC	CC	CC
S1_162704032	G/A	1	162704032	+	NA	NA	NA	NA	NA	NA	GG	GG	GG	GG	GG	GG	GG	GG	GG	GG	GG	GG	AA	GG	GG	GA	GG	AA	GG	GG	GG	GG	GG	GG	GG	GG	NN	GG	GG	GG	GG	GG	GG	NN	GG	GG	GG	GG	GG
S1_162773602	C/G	1	162773602	+	NA	NA	NA	NA	NA	NA	CC	CC	CC	CC	CC	CC	CC	CC	CC	CC	CC	CC	CC	CC	CC	CC	CC	CC	CC	CC	CC	CG	CC	CC	CG	CG	CC	CC	CC	CC	CC	GG	CC	CC	CC	CC	CC	CC	CC
S1_162783259	G/A	1	162783259	+	NA	NA	NA	NA	NA	NA	GG	GG	GG	GG	GG	GA	GG	GG	GA	GG	GG	NN	GG	AA	GG	GG	GG	GG	GG	GG	GA	GA	GG	GG	GG	GG	GG	GG	GG	GG	GG	GG	GG	GG	GG	GA	GA	GG	AA
S1_162783275	G/A	1	162783275	+	NA	NA	NA	NA	NA	NA	GA	AA	GA	GA	GA	AA	GG	GA	AA	GA	GG	AA	GA	AA	AA	GG	GG	GG	GG	AA	AA	GA	GA	GA	AA	GA	GA	GG	GA	AA	AA	AA	GA	GG	GG	GA	AA	AA	AA
S1_163033639	C/A	1	163033639	+	NA	NA	NA	NA	NA	NA	AA	AA	CA	CA	AA	AA	AA	AA	AA	AA	CA	AA	AA	AA	CC	CC	CC	AA	AA	AA	CA	CA	CA	CA	CA	CC	CC	CA	CC	CA	CA	AA	CA	CA	CA	AA	CA	CC	AA
S1_163126654	G/A	1	163126654	+	NA	NA	NA	NA	NA	NA	GG	GG	GA	GG	GG	GA	GA	GG	AA	GG	GG	GG	GA	GA	GA	GA	GG	GA	GA	GG	GA	GA	GA	GG	GG	GA	GA	GA	GA	GG	GA	GA	GG	GA	GG	GA	GA	GA	GA
S1_163126669	C/G	1	163126669	+	NA	NA	NA	NA	NA	NA	GG	GG	CG	CG	GG	CG	CG	CG	CC	GG	GG	CG	CG	CG	CC	CC	CC	CG	CG	GG	CC	CG	CG	CG	CG	CC	CC	CG	CC	CG	CG	CG	CG	CG	CG	CG	CG	CC	CG
S1_163173104	G/A	1	163173104	+	NA	NA	NA	NA	NA	NA	GA	GA	GA	GA	GA	GG	GG	GA	GG	GA	GA	GA	GA	GA	GA	GA	GA	GA	GA	GA	GA	GA	GA	GA	GG	GA	GA	GG	GA	GA	GA	AA	GA	GA	GA	GA	GA	GG	GA
S1_163173113	G/T	1	163173113	+	NA	NA	NA	NA	NA	NA	GG	GG	GG	GT	GG	GG	GG	GG	GT	GT	GT	GG	GG	GT	GG	GG	GG	GG	GG	GT	GT	GG	GG	GG	GT	GG	GG	GG	GG	GG	GG	GG	GG	GG	GG	GG	GG	GG	GG
S1_163604158	G/A	1	163604158	+	NA	NA	NA	NA	NA	NA	AA	GA	GG	GA	GG	GA	GG	GG	AA	GA	GG	AA	AA	GG	GG	GG	GG	GG	GG	GA	GG	GA	GG	GG	GA	GA	GG	GG	GG	GG	GA	GG	GG	GA	GG	GA	GA	GG	GA
S1_163692958	G/A	1	163692958	+	NA	NA	NA	NA	NA	NA	GG	GA	GG	GG	GA	GG	GA	GA	GG	GA	AA	GG	GA	GG	GG	GG	GA	GA	AA	GA	GG	GG	NN	GA	GG	GG	GG	GA	GG	GG	GG	AA	GA	GG	GA	GG	GG	GG	GG
S1_164224695	G/C	1	164224695	+	NA	NA	NA	NA	NA	NA	GC	GC	GC	GC	GC	GC	GC	GC	GG	GC	GC	GC	GC	CC	GG	GC	GC	GC	GC	GC	GC	GC	NN	GC	GG	GC	GG	GC	GG	GG	GC	GG	GG	GG	GC	GC	GC	GC	GG
S1_164224716	T/C	1	164224716	+	NA	NA	NA	NA	NA	NA	TC	TC	TC	TC	TC	TC	TC	TC	TC	TC	TC	TC	TC	CC	TT	TC	TC	TC	TC	TC	TC	TT	NN	TC	TT	TC	TT	TC	TT	TT	TC	TT	TT	TT	TC	TC	TC	TC	TT
S1_164664096	A/G	1	164664096	+	NA	NA	NA	NA	NA	NA	AA	AA	AG	AA	AA	AA	AG	AG	AA	AG	AG	AA	AA	AA	AG	GG	AA	AA	AA	AG	GG	AA	GG	GG	AA	AA	AA	AA	AA	AA	AA	NN	AA	AA	AA	NN	AA	AA	AA
S1_164719924	T/C	1	164719924	+	NA	NA	NA	NA	NA	NA	TT	TT	TT	TT	TT	TT	TT	TT	TT	TT	TT	TT	TT	TT	TT	TT	TT	TT	TT	TT	TT	TT	TT	TT	TT	TC	TT	TC	TC	TT	TT	TT	TT	TT	TC	TT	TT	TT	TC
S1_164742814	G/T	1	164742814	+	NA	NA	NA	NA	NA	NA	GG	GG	TT	GT	GT	TT	GG	GG	GG	GT	GT	GG	TT	GG	GG	GG	GG	TT	TT	TT	GT	GG	TT	GG	GG	GT	GG	GG	GT	GG	GG	GG	GG	GG	GG	GG	GG	GG	GG
S1_164742831	G/C	1	164742831	+	NA	NA	NA	NA	NA	NA	GG	GG	CC	GC	GC	CC	GG	GG	GG	GC	GC	GG	CC	GG	GG	GG	GG	CC	CC	CC	GC	GG	CC	GG	GG	GC	GG	GG	GC	GG	GG	GG	GG	GG	GG	GG	GG	GG	GG
S1_165235120	A/G	1	165235120	+	NA	NA	NA	NA	NA	NA	AA	AA	AA	AA	AA	AA	AA	AA	AA	AA	AA	AA	AA	AA	AA	AA	GG	AA	AA	AA	AA	AA	AA	AA	AA	AA	NN	AA	AA	AA	AA	AA	AG	AA	AA	AA	AA	AA	AA
S1_165568377	G/A	1	165568377	+	NA	NA	NA	NA	NA	NA	AA	GG	GG	GA	GA	GA	GA	GA	GA	GA	GA	GG	GA	GA	AA	AA	GA	GA	AA	GA	GA	GA	GA	GA	GA	GA	GA	GA	GA	GG	GA	GA	GA	GG	GG	GA	GA	GG	GA
S1_165663139	G/A	1	165663139	+	NA	NA	NA	NA	NA	NA	GA	GG	GA	GA	GG	GA	GG	GG	GA	GA	GG	GG	GG	GA	GG	GG	AA	GG	GG	GG	GG	GA	GG	GG	GA	GG	GG	GA	GG	GA	AA	GG	GA	GA	GG	GA	GG	GA	AA
S1_165663140	G/A	1	165663140	+	NA	NA	NA	NA	NA	NA	GA	GG	GA	GA	GG	GA	GG	GG	GA	GA	GG	GG	GG	GA	GG	GG	AA	GG	GG	GG	GG	GA	GG	GG	GA	GG	GG	GA	GG	GA	AA	GG	GA	GA	GG	GA	GG	GA	AA
S1_165663635	T/G	1	165663635	+	NA	NA	NA	NA	NA	NA	TT	GG	TG	TG	GG	TT	TT	TG	TG	TG	GG	TG	TG	TT	TG	TT	TT	GG	GG	TG	TG	TT	TT	GG	TT	TG	TT	TG	TT	TT	TT	GG	TT	TT	TG	TG	TT	TG	TT
S1_165943526	G/T	1	165943526	+	NA	NA	NA	NA	NA	NA	GT	GT	GG	GG	GT	GG	GG	GT	GT	GG	GT	GT	GG	GG	GG	GG	GG	GG	GG	GG	GG	GG	GG	GT	GT	GG	GG	GG	GG	GG	GG	GG	GG	GG	GG	GG	GG	GG	GG
S1_166644395	G/A	1	166644395	+	NA	NA	NA	NA	NA	NA	GA	GG	GG	GG	GG	AA	GA	GG	GG	GG	GG	GG	GA	GA	GA	GA	GG	GG	GG	GA	GG	GG	GA	GG	GG	GG	GG	GG	GG	GG	GG	GG	GG	GG	GG	GG	GA	GG	GG
S1_166785542	C/A	1	166785542	+	NA	NA	NA	NA	NA	NA	CC	CA	CA	CC	CA	CC	CC	CA	CC	CA	CA	CA	CA	CC	CA	CC	CC	CA	CC	CC	CA	CC	CC	CC	CA	CA	CA	CA	CC	CA	CA	CC	CA	CC	CA	CA	CA	CA	CC
S1_166785543	A/C	1	166785543	+	NA	NA	NA	NA	NA	NA	AA	AC	AC	AA	AC	AA	AA	AC	AA	AC	AC	AC	AC	AA	AC	AA	AA	AC	AA	AA	AC	AA	AA	AA	AC	AC	AC	AC	AA	AC	AC	AA	AC	AA	AC	AC	AC	AC	AA
S1_166785566	G/T	1	166785566	+	NA	NA	NA	NA	NA	NA	GG	GG	GG	GG	GG	GG	GG	GG	GG	GG	GG	GG	GG	GG	GG	GG	GG	GG	GG	GG	GG	GG	GG	GG	GG	GG	GG	GT	GG	GG	GG	GG	GG	GT	GG	GG	GG	GT	GT
S1_166915819	C/T	1	166915819	+	NA	NA	NA	NA	NA	NA	CT	CC	CC	CC	CC	CT	TT	CT	CC	CC	CC	CT	CT	CT	CT	TT	CC	CC	CC	CT	CT	CC	TT	CC	CT	CC	CC	CC	CC	CC	CT	CC	CC	CT	CC	CC	CT	CT	CT
S1_166931448	A/G	1	166931448	+	NA	NA	NA	NA	NA	NA	AA	AA	AA	AA	AA	AA	AA	AA	AA	AA	AA	AA	AA	AA	AA	AG	AA	AA	AA	AA	AA	AG	AA	AA	AG	AG	GG	AA	GG	AG	AA	AA	AG	NN	AG	AA	AG	AA	AA
S1_166939885	G/T	1	166939885	+	NA	NA	NA	NA	NA	NA	GT	GG	GG	GG	GG	GT	GT	GG	GG	GG	GG	GG	GT	GT	GT	GT	GG	GG	GG	GT	GG	GG	GG	GG	GG	GG	GG	GG	GG	GG	GG	GG	GG	GG	GG	GG	GT	GG	GG
S1_166939908	C/A	1	166939908	+	NA	NA	NA	NA	NA	NA	CC	AA	CA	CA	AA	CC	CC	CA	AA	CA	AA	CA	CA	CC	CA	CC	CC	AA	AA	CA	CA	CC	CC	AA	CC	CA	CC	AA	CC	CC	CC	AA	CC	CC	CA	CA	CC	CA	CC
S1_166939911	C/G	1	166939911	+	NA	NA	NA	NA	NA	NA	CC	CC	CC	CC	CC	CC	CC	CC	CC	CC	CC	CC	CC	CC	CC	CC	CC	CC	CC	CC	CC	CC	CC	CC	CG	CC	CC	CC	CC	CC	CG	CC	CC	CG	CC	CC	CC	CG	CG
S1_167219301	A/G	1	167219301	+	NA	NA	NA	NA	NA	NA	AG	GG	GG	GG	GG	GG	GG	AA	AA	GG	AG	AG	AG	GG	GG	AG	AA	AA	GG	AG	GG	AG	GG	GG	AA	AA	AG	GG	AG	AG	AA	AA	AA	NN	AA	AG	AG	AA	AG
S1_167741842	G/A	1	167741842	+	NA	NA	NA	NA	NA	NA	GG	GG	GG	GG	GG	GG	GG	GG	GG	GG	GG	GG	GG	GG	GG	GG	AA	GG	GG	GG	GG	GG	GG	GG	GG	GA	GA	GA	GG	GG	GG	AA	GA	GG	GA	GG	GG	GG	GG
S1_167741847	A/G	1	167741847	+	NA	NA	NA	NA	NA	NA	AA	AA	AA	AA	AA	AA	AA	AA	AA	AA	AA	AG	AA	AG	AA	AA	AA	AA	AA	AA	AA	AG	AA	AA	AG	AA	AG	AA	GG	AG	AG	AA	AA	AA	AA	AA	AA	AG	AG
S1_167741857	A/G	1	167741857	+	NA	NA	NA	NA	NA	NA	AA	AG	AA	AA	AA	AA	AA	AA	AA	AA	AA	AG	AA	AG	AA	AA	GG	AA	AA	AA	AA	AG	AA	AA	AG	AG	AG	AG	GG	AG	AG	GG	AG	AA	AG	AA	AA	AG	AG
S1_168277334	A/C	1	168277334	+	NA	NA	NA	NA	NA	NA	AA	AC	AC	AA	CC	AA	AA	AA	AC	AC	AC	AA	AC	AA	AA	AA	AA	AC	CC	AA	AA	AA	AA	AC	AA	AA	AA	AC	AA	AA	AA	AA	AA	AA	AA	AA	AA	AC	AA
S1_168693407	A/G	1	168693407	+	NA	NA	NA	NA	NA	NA	AA	AA	AA	AA	AA	AA	AA	AA	AA	AA	AA	AA	AA	AA	AA	AA	AA	AA	AA	NN	AA	AG	AA	AA	AG	AA	AG	AA	GG	AG	AG	AA	AA	AA	AA	AA	AG	AG	AG
S1_168759840	T/C	1	168759840	+	NA	NA	NA	NA	NA	NA	TC	TC	TC	TT	TC	TC	CC	TT	TC	TC	TT	CC	TT	CC	TT	CC	TT	TT	TT	TT	TC	TC	CC	TC	TC	TT	TT	CC	CC	CC	TC	TT	TC	TC	TC	TC	TC	CC	TC
S1_168764427	C/A	1	168764427	+	NA	NA	NA	NA	NA	NA	CA	CA	CA	AA	CA	CA	CA	AA	CA	CA	AA	CC	AA	CC	AA	CC	AA	AA	AA	AA	CA	CA	CC	CA	CA	AA	CC	CC	CC	CC	CA	AA	CA	CC	CA	CA	CA	CC	CA
S1_168771573	C/G	1	168771573	+	NA	NA	NA	NA	NA	NA	GG	CG	CG	CC	CG	CG	CG	CG	GG	CG	CG	GG	CC	CG	CC	CG	CC	CC	CC	CC	CG	CC	GG	GG	CC	CC	CC	CG	CC	CG	CC	CC	CC	CC	CC	CG	CC	CG	CC
S1_168776066	T/C	1	168776066	+	NA	NA	NA	NA	NA	NA	TT	TT	TT	TT	TT	TT	TT	TT	TT	TT	TT	TT	TT	TT	TT	TT	CC	TT	TT	TT	TT	TT	TT	TT	TT	TC	TC	TT	TT	TT	TT	CC	TT	TT	TC	TT	TT	TT	TT
S1_168776137	T/G	1	168776137	+	NA	NA	NA	NA	NA	NA	TT	TT	TT	TT	TT	TT	TT	TT	TT	TT	TT	TT	TT	TT	TT	TT	GG	TT	TT	TT	TT	TT	TT	TT	TT	TG	TG	TT	TT	TT	TT	GG	TT	TT	TG	TT	TT	TT	TT
S1_168779606	G/C	1	168779606	+	NA	NA	NA	NA	NA	NA	GG	GC	GG	GG	GG	GG	GG	GG	GG	GG	GG	GG	GG	GG	GG	GG	GG	GG	GG	GG	GG	GG	GG	GG	GG	GG	GG	GG	GG	GG	GC	GG	GG	GG	GG	GC	GG	GG	GG
S1_168779612	T/C	1	168779612	+	NA	NA	NA	NA	NA	NA	TT	TT	TT	TT	TT	TT	TT	TT	TT	TT	TT	TT	TT	TT	TT	TT	TC	TT	TT	TT	TT	TT	TT	TT	TT	TC	TC	TT	TT	TT	TT	CC	TT	TT	TC	TT	TT	TT	TT
S1_168780204	T/C	1	168780204	+	NA	NA	NA	NA	NA	NA	TT	TT	TT	TT	TT	TT	TT	TT	TT	TT	TT	TT	TT	TT	TT	TT	CC	TT	TT	TT	TT	TT	TT	TT	TT	TC	TC	TT	TT	TT	TT	CC	TT	TT	TC	TT	TT	TT	TT
S1_168862631	A/G	1	168862631	+	NA	NA	NA	NA	NA	NA	AA	AA	AG	AA	AA	AA	AA	AA	AA	AA	AA	AA	AG	AG	AG	AG	AA	AG	AG	AA	AG	AA	AG	AA	AA	AA	AA	AA	AA	AA	AA	AA	AA	AA	AA	AA	AG	AA	AA
S1_168862650	G/C	1	168862650	+	NA	NA	NA	NA	NA	NA	GG	GG	GC	GG	GG	GG	GG	GG	GG	GG	GG	GC	GG	GC	GG	GG	GG	GG	GC	GG	GG	GG	GC	GG	GG	GG	GG	GG	GG	GG	GG	GG	GG	GG	GG	GG	GC	GC	GG
S1_169241266	T/G	1	169241266	+	NA	NA	NA	NA	NA	NA	TT	TG	TG	TT	TT	TG	TG	TT	TT	TT	TT	TG	TT	GG	TT	TG	TG	TT	TT	TT	TG	TT	TG	TT	TT	TG	TG	TG	TT	TT	TT	GG	TT	TT	TT	GG	TT	TT	TT
S1_169311298	A/T	1	169311298	+	NA	NA	NA	NA	NA	NA	TT	AA	AA	AT	AT	AT	AA	NN	AT	AT	TT	AA	NN	AA	TT	AA	TT	AT	TT	TT	AT	AT	AT	AT	AA	AT	TT	AA	AA	AA	AT	TT	AA	AA	AT	AA	AT	AT	AA
S1_169432142	C/T	1	169432142	+	NA	NA	NA	NA	NA	NA	CT	CC	CT	TT	CT	CT	CT	CT	CT	CT	CT	CC	CT	CC	TT	CC	CC	TT	TT	TT	CT	CT	CT	CT	CC	CC	CC	CC	CC	CC	CC	CC	CC	CC	CC	CC	CC	CC	CC
S1_169432162	A/C	1	169432162	+	NA	NA	NA	NA	NA	NA	AC	AA	AC	AC	AC	AC	AA	AC	AC	AC	CC	AA	AC	AA	AC	AA	AA	CC	CC	AC	AA	AC	AA	AA	AA	AA	AA	AA	AA	AA	AA	AA	AA	AA	AA	AA	AA	AA	AA
S1_169752121	G/C	1	169752121	+	NA	NA	NA	NA	NA	NA	GG	GG	GG	GG	GG	GC	GG	GG	GG	GG	GG	GG	GC	GG	GG	GG	GG	GG	GG	GC	GG	GG	GG	NN	GG	GG	GG	GG	GG	GG	GG	GG	GG	GG	GG	GG	GG	GG	GG
S1_170016734	T/C	1	170016734	+	NA	NA	NA	NA	NA	NA	TC	TC	TC	CC	TC	TC	TC	TC	TC	TC	TT	TC	TT	CC	TC	TC	TT	TT	TT	TC	TC	TT	TC	CC	TT	TT	TT	TC	TT	TC	TT	TT	TT	TT	TT	CC	TT	TT	TC
S1_170152294	A/G	1	170152294	+	NA	NA	NA	NA	NA	NA	GG	GG	GG	GG	GG	AG	GG	GG	GG	GG	AG	GG	AG	AG	GG	AG	AA	GG	GG	AG	GG	AG	GG	GG	AA	AA	AA	AG	AA	AG	AA	AA	AA	AA	AA	GG	AA	AA	AG
S1_170351646	C/T	1	170351646	+	NA	NA	NA	NA	NA	NA	CT	CT	CT	CC	CT	CT	CT	TT	CT	CT	CT	TT	CC	TT	CC	CT	CC	CC	CC	CC	CC	CC	CT	CT	CC	CC	CC	CT	CC	CT	CC	CC	CC	CC	CC	CT	CC	CC	CC
S1_170537518	T/C	1	170537518	+	NA	NA	NA	NA	NA	NA	TT	TT	TC	TT	TT	TC	TT	NN	TT	TT	TT	TT	TT	TC	TT	TT	TT	TT	TT	TT	TT	TC	TT	TT	TT	TC	TT	TC	TT	TT	TC	TT	TT	TT	TT	TC	TC	TC	TC
S1_170537533	A/G	1	170537533	+	NA	NA	NA	NA	NA	NA	AA	AA	AG	AA	AA	AG	AA	NN	AA	AA	AA	AA	AA	AG	AA	AA	AA	AA	AA	AA	AA	AG	AA	AA	AA	AG	AA	AG	AA	AA	AG	AA	AA	AA	AA	AG	AG	AG	AG
S1_170537544	G/A	1	170537544	+	NA	NA	NA	NA	NA	NA	GG	GG	GA	GG	GG	GA	GG	NN	GG	GG	GG	GG	GG	GA	GG	GG	GG	GG	GG	GG	GG	GA	GG	GG	GG	GA	GG	GA	GG	GG	GA	GG	GG	GG	GG	GA	GA	GA	GA
S1_170537566	A/G	1	170537566	+	NA	NA	NA	NA	NA	NA	AA	AA	AA	AA	AA	AA	AA	AA	AA	AA	AA	AA	AA	AA	AA	AA	AA	AA	AA	AA	AA	AG	AA	AA	AA	AG	AA	AG	AA	AG	AG	AA	AA	AA	AG	AG	AG	AG	AG
S1_170537595	T/A	1	170537595	+	NA	NA	NA	NA	NA	NA	TT	TA	TA	TT	TT	TA	TT	TT	TT	TA	TT	NN	TT	AA	TT	TA	TA	TT	TA	TT	TT	TT	TT	TT	TT	TT	TA	TA	TT	TT	TT	TT	TT	TT	TT	TA	TT	TT	TA
S1_170730401	G/A	1	170730401	+	NA	NA	NA	NA	NA	NA	GA	GA	GA	GA	GG	GA	GA	GA	GA	GA	GA	GA	GA	GA	GG	GA	GA	GA	GA	GA	GG	GA	GG	GA	GG	GA	GG	GG	GG	GG	GG	GG	GA	GG	GG	GA	GG	GG	GA
S1_170730430	A/G	1	170730430	+	NA	NA	NA	NA	NA	NA	AA	AG	AG	AG	AA	AG	AG	AA	AG	AG	AG	AA	AA	AA	AA	AA	AG	AG	AG	AG	AA	AA	AG	AA	AA	AA	AA	AG	AA	AA	AA	AA	AG	AG	AG	AA	AA	AA	AA
S1_170730441	C/T	1	170730441	+	NA	NA	NA	NA	NA	NA	CC	CC	CC	CC	CC	CT	CT	CC	CC	CC	CC	CC	CT	CT	CC	CT	CC	CC	CC	CC	CT	CC	CC	CT	CC	CC	CT	CT	CC	CT	CC	CC	CC	CC	CC	CC	CC	CC	CC
S1_170736574	G/A	1	170736574	+	NA	NA	NA	NA	NA	NA	GG	GA	GA	GA	GG	GG	GG	GG	GG	GG	GG	GA	GG	GG	GA	GG	GG	GG	GG	GA	GA	GG	GA	GA	GG	GG	GG	GG	GG	GG	GG	GG	GG	GG	GG	GA	GG	GG	GG
S1_170736611	A/G	1	170736611	+	NA	NA	NA	NA	NA	NA	AA	AG	AG	AG	AA	AA	AA	AA	AA	AA	AA	AG	AA	AA	AG	AA	AA	AA	AA	AG	AG	AA	AG	AG	AA	AA	AA	AA	AA	AA	AA	AA	AA	AA	AA	AG	AA	AA	AA
S1_170737549	C/G	1	170737549	+	NA	NA	NA	NA	NA	NA	CG	GG	CG	CG	CG	CG	CG	CC	CG	CG	CG	GG	CC	GG	CG	CG	CC	CC	CC	CG	GG	CC	CG	GG	CC	CC	CC	CG	CC	CG	CC	CC	CC	CC	CC	GG	CC	CC	CC
S1_170756181	G/A	1	170756181	+	NA	NA	NA	NA	NA	NA	GG	GA	GA	GA	GG	GA	GG	GG	GG	GG	GG	GA	GA	GG	GA	GG	GG	GG	GG	AA	GA	GG	GA	GA	GG	GG	GG	GG	GG	GG	GG	GG	GG	GG	GG	GG	GG	GG	GG
S1_170923745	A/G	1	170923745	+	NA	NA	NA	NA	NA	NA	AA	AA	AA	AA	AA	AA	AA	AA	AA	AA	AA	AA	AA	AA	AA	AA	GG	AA	AA	AA	AA	AA	AA	AA	AA	AA	AG	AA	AA	AA	AG	GG	AA	AA	AG	AA	AA	AA	AA
S1_171130557	A/G	1	171130557	+	NA	NA	NA	NA	NA	NA	AA	AA	AA	AG	AA	AA	AA	AA	AA	AA	AA	AA	AA	AA	AG	AA	AA	AA	AA	AG	AG	AA	AA	AG	AA	AA	AA	AA	AA	AA	AA	AA	AG	AA	AA	AA	AA	AA	AA
S1_171130606	C/A	1	171130606	+	NA	NA	NA	NA	NA	NA	CC	CC	CC	CA	CC	CC	CC	CC	CC	CC	CC	CC	CC	CC	CA	CC	CC	CC	CC	CA	CA	CC	CC	CA	CC	CC	CC	CC	CC	CC	CC	CC	CA	CC	CC	CC	CC	CC	CC
S1_171138233	G/A	1	171138233	+	NA	NA	NA	NA	NA	NA	GG	GG	GG	GA	GA	GG	GA	GG	GG	GG	GG	GG	GG	GA	AA	GG	GG	GG	GG	GA	GA	GG	GG	GA	GG	GA	GA	GG	GG	GG	GG	AA	GA	GG	GA	GA	GG	GG	GG
S1_171191866	A/T	1	171191866	+	NA	NA	NA	NA	NA	NA	AA	AA	AA	TT	TT	AA	AT	AA	AA	AA	AA	AA	AA	AT	TT	AA	AA	AA	AA	AT	AT	AA	AA	AT	AA	AT	AT	AA	AA	AA	AA	TT	AT	AA	AT	AT	AA	AA	AA
S1_171192835	C/A	1	171192835	+	NA	NA	NA	NA	NA	NA	CC	CC	CC	CA	CA	CC	CA	CC	CC	CC	CC	CC	CC	CA	AA	CC	CC	CC	CC	CA	CA	CC	CC	CA	CC	CA	CA	CC	CC	CC	CC	AA	CA	CC	CA	CA	CC	CC	CC
S1_171254789	G/C	1	171254789	+	NA	NA	NA	NA	NA	NA	GG	GG	GG	NN	GG	GG	GC	GG	GG	GG	GG	GG	GG	GC	CC	GG	GG	GG	GG	CC	GG	GC	GG	GG	GG	GC	GC	GG	GG	GG	GG	CC	GC	GG	GC	GC	GG	GG	GG
S1_171256442	A/G	1	171256442	+	NA	NA	NA	NA	NA	NA	AA	AA	AA	AG	AG	AA	AG	AA	AA	AA	AA	AA	AA	AG	GG	AA	AA	AA	AA	AG	AG	AA	AA	AG	AA	AG	AG	AA	AA	AA	AA	GG	AG	AA	AG	AG	AA	AA	AA
S1_171327451	C/T	1	171327451	+	NA	NA	NA	NA	NA	NA	CC	TT	CT	CT	CT	TT	NN	TT	TT	TT	NN	CT	TT	CT	CC	TT	CC	CT	TT	CT	CT	CT	CC	CC	CC	CT	CC	TT	CC	CT	CC	CC	CC	CC	CC	CT	CC	CC	CC
S1_171650725	T/C	1	171650725	+	NA	NA	NA	NA	NA	NA	TT	TT	TT	TT	TT	TT	TT	TT	TT	TT	TT	TT	TT	TT	TT	TT	TT	TT	TT	TT	TT	TT	TT	TT	TT	TT	TT	TC	TT	TC	TT	TT	TT	TT	TT	TC	TT	TT	TT
S1_171656694	T/G	1	171656694	+	NA	NA	NA	NA	NA	NA	TT	GG	TG	TG	TG	GG	TT	GG	GG	GG	GG	TG	TG	TG	TT	TG	TT	GG	GG	TG	TG	TG	TG	TG	TT	TG	TT	TG	TT	TT	TT	TT	TT	GG	TG	TT	TG	TT	TG
S1_171666562	G/A	1	171666562	+	NA	NA	NA	NA	NA	NA	GA	GG	GA	GG	GG	GG	GG	GG	GG	GG	GG	GA	GG	GG	GG	GG	AA	GG	GG	GG	GG	GA	NN	GG	AA	GG	GA	GG	GA	GA	AA	GG	GG	AA	GG	GG	GA	GA	GA
S1_171821141	C/A	1	171821141	+	NA	NA	NA	NA	NA	NA	CA	CC	CA	CC	CC	CA	CA	CC	CC	CC	CC	CC	CA	CA	CA	CA	CC	CC	CC	CA	CC	CC	CA	CC	CC	CC	CC	CC	CC	CC	CC	CC	CC	CC	CC	CC	CA	CC	CC
S1_171834537	G/T	1	171834537	+	NA	NA	NA	NA	NA	NA	GG	GG	GG	GT	GG	GG	GG	GT	GG	GG	GG	GG	GG	GG	GT	GG	GG	GG	GG	GT	GT	GG	GG	GT	GG	GT	GG	GG	GG	GG	GG	TT	GG	GG	GT	GT	GG	GG	GG
S1_172479294	C/T	1	172479294	+	NA	NA	NA	NA	NA	NA	CC	CC	CT	CT	CC	CT	CC	CT	CT	CT	CC	CC	CC	CC	CC	CC	CC	CC	CC	CC	CT	CT	CC	CC	CC	CC	CC	CC	CC	CC	CC	CC	CC	CT	CT	CC	CT	CC	CT
S1_172699363	A/G	1	172699363	+	NA	NA	NA	NA	NA	NA	AA	GG	AG	AA	GG	GG	AA	AG	GG	GG	AG	AA	AG	AG	AA	AG	AA	GG	GG	AG	AG	AG	AG	AG	AA	AA	AA	AA	AA	AA	AA	AA	AA	NN	AG	AA	AG	AG	AG
S1_172699364	C/T	1	172699364	+	NA	NA	NA	NA	NA	NA	CC	TT	CT	CC	TT	CT	CC	CC	CT	CT	CT	CC	CT	CT	CC	CC	CC	TT	TT	CT	CC	CC	CC	CT	CC	CC	CC	CC	CC	CC	CC	CC	CC	NN	CC	CC	CC	CC	CC
S1_172827707	C/T	1	172827707	+	NA	NA	NA	NA	NA	NA	CC	CC	CT	CT	CC	CT	CC	TT	CT	CT	CC	CC	CC	CC	CC	CC	CC	CC	CC	CC	CT	CT	CC	CC	CC	CC	CC	CC	CC	CC	CC	CC	CC	CC	CC	CC	CC	CC	CC
S1_173119862	T/A	1	173119862	+	NA	NA	NA	NA	NA	NA	TA	AA	TA	TA	AA	TA	TT	NN	TA	TA	AA	TA	AA	AA	AA	TA	TT	AA	AA	TA	TA	TT	TT	AA	TT	TA	TA	TA	TT	TA	TT	AA	TA	TT	TA	AA	TT	TT	TT
S1_173123367	T/C	1	173123367	+	NA	NA	NA	NA	NA	NA	TT	TT	TT	TT	TT	TT	TT	TT	TT	TT	TT	TT	TT	TT	TT	TT	TT	TT	TT	TT	TT	TT	TT	TT	TT	TT	TT	TC	TT	TC	TT	TT	TT	TT	TT	TC	TT	TT	TT
S1_173125756	T/G	1	173125756	+	NA	NA	NA	NA	NA	NA	TG	TT	TT	TT	TT	TT	TG	TT	TT	TT	TT	TG	TT	TT	TT	TG	GG	TT	TT	TT	TT	GG	TG	TT	GG	TT	TT	TT	GG	TG	GG	TT	TT	TT	TT	TT	TG	TG	TG
S1_173128078	G/T	1	173128078	+	NA	NA	NA	NA	NA	NA	GT	TT	GT	GT	TT	GT	GT	GG	GT	GT	TT	GT	TT	TT	TT	GT	GG	TT	TT	GT	GT	GG	GG	TT	GG	GT	GT	GT	GG	GT	GG	TT	GT	GG	GT	TT	GG	GT	GG
S1_173195027	T/C	1	173195027	+	NA	NA	NA	NA	NA	NA	TT	CC	TC	TC	TC	CC	TC	TC	TC	TC	TC	TT	TC	TC	TC	TC	TC	TT	TC	TT	CC	TC	TT	TC	TC	TC	TT	TC	TC	TC	TT	TC	TC	TT	TC	TC	TC	TC	TC
S1_173195980	C/G	1	173195980	+	NA	NA	NA	NA	NA	NA	CC	CC	CC	CG	CC	CC	CG	CC	CC	CC	CC	CC	CC	NN	GG	CC	CC	CC	CC	CG	CC	CC	CC	CG	CC	CG	CG	CC	CC	CC	CC	GG	CC	CC	CG	CG	CC	NN	CC
S1_173491419	C/A	1	173491419	+	NA	NA	NA	NA	NA	NA	CA	CC	CC	CC	CC	CC	CC	CC	CC	CC	CC	CC	CC	CC	CC	CA	AA	CC	CC	CC	CC	CA	CA	CC	AA	CA	CA	CA	AA	CA	CA	CC	AA	CC	CC	CC	CA	CC	CA
S1_173492363	G/C	1	173492363	+	NA	NA	NA	NA	NA	NA	GG	GG	CC	GC	GG	GC	GC	CC	GC	GC	GG	GC	GG	GG	GG	GG	GG	GG	GG	GG	GC	GC	GC	GG	GG	GG	GG	GG	GG	GG	GC	GG	GC	CC	GC	GG	GC	CC	GG
S1_173663450	T/A	1	173663450	+	NA	NA	NA	NA	NA	NA	TT	TT	TT	TT	TT	TA	TT	TT	TT	TA	NN	TT	TT	TT	TT	TT	TT	TT	TT	TT	TT	TA	TT	TT	TT	TT	TA	TT	TT	TT	TA	TT	TT	TA	TT	TT	TT	TT	TA
S1_173666218	G/A	1	173666218	+	NA	NA	NA	NA	NA	NA	GG	GG	GG	GA	GG	GG	GG	GA	GG	GG	GG	GG	GG	GG	GA	GG	GG	GG	GG	GA	GA	GG	GG	GA	GA	GA	GG	GG	GG	GG	GG	AA	GG	GG	GA	GA	GG	GG	GG
S1_173668333	G/C	1	173668333	+	NA	NA	NA	NA	NA	NA	GG	GG	GG	GG	GG	GC	GG	GG	GC	GC	GG	GC	GG	GC	GG	GG	GG	GG	GG	GG	GG	GG	GC	GG	GG	GC	GC	GG	GG	GG	GC	GG	GC	CC	GC	GG	GG	GC	GC
S1_173671110	T/C	1	173671110	+	NA	NA	NA	NA	NA	NA	TT	TT	TT	TT	TT	TT	TT	TT	TT	TT	TT	TT	TT	TT	TT	TT	TT	TT	TT	TT	TT	TC	TT	TT	TC	TC	TC	TT	CC	TC	TT	TT	TC	NN	TC	TT	TC	TT	TT
S1_173783581	C/A	1	173783581	+	NA	NA	NA	NA	NA	NA	CC	CC	CA	AA	CC	CA	CA	AA	CA	CA	CC	CA	CC	CC	CC	CC	CC	CC	CC	CC	CA	AA	CA	CC	CA	CC	CA	CC	NN	CA	CA	CC	CA	AA	CA	CC	AA	AA	CA
S1_173786347	A/G	1	173786347	+	NA	NA	NA	NA	NA	NA	AG	AA	AG	AA	AA	AA	GG	GG	AG	AG	AA	AG	AA	AA	AA	AG	GG	AA	AA	AA	GG	GG	GG	AA	GG	AG	AA	AA	GG	AG	GG	AA	AG	AG	AG	AA	GG	AA	GG
S1_173852138	A/T	1	173852138	+	NA	NA	NA	NA	NA	NA	AT	AT	AT	AT	TT	AT	AT	NN	AT	AT	TT	AT	TT	TT	TT	AT	AA	TT	TT	TT	AA	AA	AA	TT	AA	AT	AA	AT	AA	AT	AA	TT	AA	AA	AT	TT	AA	AA	AA
S1_174043174	A/G	1	174043174	+	NA	NA	NA	NA	NA	NA	AG	AA	AA	AA	AA	AA	AA	AA	AA	AA	AA	AA	AA	AA	AG	AG	AG	AA	AA	AA	AA	AA	AA	AA	AA	AA	AG	AA	AG	AA	AG	AA	AA	AA	AA	AA	AA	AA	AG
S1_174043200	G/A	1	174043200	+	NA	NA	NA	NA	NA	NA	GA	GG	GG	GG	GG	GG	GG	GG	GG	GG	GG	GG	GG	GG	GA	GG	GA	GG	GG	GG	GG	GG	GG	GG	GG	GG	GA	GG	GA	GG	GG	GG	GG	GG	GG	GG	GG	GG	GA
S1_174349308	G/A	1	174349308	+	NA	NA	NA	NA	NA	NA	GG	GG	GG	GG	GG	GG	GG	NN	GG	GG	GG	GG	GG	GG	GG	GG	GG	GG	GG	GG	GG	GG	GG	GG	GG	GG	GG	GG	GG	GG	GG	GG	GG	GA	GG	GG	GG	GA	GG
S1_174624221	G/A	1	174624221	+	NA	NA	NA	NA	NA	NA	GG	GG	AA	AA	GG	AA	AA	GA	GA	GA	GG	GA	GA	NN	GA	GA	GG	GG	GG	GG	GA	AA	AA	GG	GA	GA	GA	GG	AA	GA	GA	GG	GA	GA	GA	GG	AA	AA	GA
S1_174624234	C/T	1	174624234	+	NA	NA	NA	NA	NA	NA	CC	CC	TT	TT	CC	TT	TT	CT	CT	CT	CC	CT	CT	NN	CT	CT	CC	CC	CC	CC	CT	TT	TT	CC	CT	CT	CT	CC	TT	CT	CT	CC	CT	CT	CT	CC	TT	TT	CT
S1_174624796	A/G	1	174624796	+	NA	NA	NA	NA	NA	NA	AA	AA	GG	AG	AA	AG	GG	AG	AG	AG	AA	AG	AG	AG	AG	AG	AA	AG	AA	AG	AG	GG	GG	AA	AG	AG	AG	AA	GG	AG	AG	AA	AG	AG	AG	AA	GG	GG	AG
S1_174724320	A/G	1	174724320	+	NA	NA	NA	NA	NA	NA	AA	AA	GG	AA	AA	GG	GG	GG	AG	AG	AA	AG	AG	GG	AG	AG	AA	AA	AA	AA	AG	GG	GG	AA	AG	AG	AG	AA	GG	AG	AG	AA	AG	AG	AG	AA	GG	GG	AG
S1_174724322	A/G	1	174724322	+	NA	NA	NA	NA	NA	NA	AA	AA	GG	AA	AA	GG	GG	AG	AG	AG	AA	AG	AG	GG	AG	AG	AA	AA	AA	AA	AG	GG	GG	AA	AG	AG	AG	AA	GG	AG	AG	AA	AG	AG	AG	AA	GG	GG	AG
S1_174771186	A/T	1	174771186	+	NA	NA	NA	NA	NA	NA	AA	AA	AT	AT	AA	AT	AA	AT	AT	AT	AA	AT	AA	AA	AA	AA	AA	AA	AA	AA	AT	TT	AT	AA	AT	AA	AT	AA	TT	AT	AT	AA	AA	AT	AT	AA	TT	TT	AT
S1_174878853	C/T	1	174878853	+	NA	NA	NA	NA	NA	NA	CC	CT	CC	CC	TT	CC	CC	CC	CT	CT	TT	CT	CT	CC	CC	CC	CC	TT	TT	CC	CC	CC	CC	CT	CC	CC	CC	CC	CC	CC	CC	CC	CC	CC	CC	CC	CC	CC	CC
S1_174878902	G/C	1	174878902	+	NA	NA	NA	NA	NA	NA	GC	GG	GC	GG	GG	CC	CC	GG	GC	GC	GG	GC	GG	CC	GC	GC	GG	GG	GG	GG	GG	GC	CC	GG	GG	GG	GC	GG	GG	GG	GC	GG	GG	GC	GG	GG	GC	GG	GC
S1_174897163	A/T	1	174897163	+	NA	NA	NA	NA	NA	NA	AT	AA	AT	AA	AA	TT	TT	AA	AT	AT	AA	AT	AA	NN	AT	AT	AA	AA	AA	AA	AA	TT	TT	AA	AT	AT	AT	AA	TT	AT	AT	AA	AT	TT	AT	AA	TT	AT	AT
S1_174900926	T/C	1	174900926	+	NA	NA	NA	NA	NA	NA	TT	TT	TT	TT	TT	TT	TT	TT	TT	TT	TT	TT	TT	TT	TT	TT	TT	TC	TT	TT	TT	TT	TC	TT	TC	TT	TT	TT	TT	TT	TT	TT	TT	TT	TC	TT	TT	TC	TT
S1_174902303	T/C	1	174902303	+	NA	NA	NA	NA	NA	NA	TC	TT	TC	TT	TT	TC	CC	TT	TT	TT	TT	TT	TC	TC	TC	TC	TT	TT	TT	TC	TT	TT	TT	TT	TT	TT	TT	TT	TT	TT	TT	TT	TT	TT	TT	TT	TC	TT	TT
S1_175487117	C/A	1	175487117	+	NA	NA	NA	NA	NA	NA	CC	AA	CA	CA	AA	CC	CC	CA	CA	CA	AA	CA	CA	CC	CA	CC	CC	AA	AA	CC	CA	CC	CC	AA	CA	CA	CC	CA	CC	CC	CC	AA	CC	CC	CA	CA	CC	AA	CC
S1_175495159	G/A	1	175495159	+	NA	NA	NA	NA	NA	NA	GG	GG	GG	GA	GG	GG	GG	GA	GG	GG	GG	GG	GG	GG	GA	GG	GG	GG	GG	GA	GA	GG	GG	GA	GG	GA	GG	GG	GG	GG	GG	AA	GG	GG	GA	GA	GG	GG	GG
S1_175497451	G/A	1	175497451	+	NA	NA	NA	NA	NA	NA	GG	GG	GG	GG	GG	GG	GG	GG	GG	GG	GG	GG	GG	GG	GG	GG	GG	GG	GG	GG	GG	GG	GG	GG	GA	GG	GG	GG	GG	GG	GG	GG	GG	GG	GG	GG	GG	GA	GG
S1_175624129	G/A	1	175624129	+	NA	NA	NA	NA	NA	NA	GA	GG	GG	GG	GG	GA	AA	GA	GG	GG	GG	GA	GA	GA	GA	AA	GG	GG	GG	GA	GA	GG	AA	GG	GG	GG	GG	GG	GG	GG	GG	GG	GG	GG	GG	GG	GA	GG	GG
S1_175952635	G/A	1	175952635	+	NA	NA	NA	NA	NA	NA	GG	GG	GG	GG	GG	GA	GA	GG	GG	GG	GG	GG	GA	GA	GA	GA	GG	GG	GG	GA	GG	GG	GA	GG	GG	GG	GG	GG	GG	GG	GG	GG	GG	GG	GG	GG	GA	GG	GG
S1_175954877	T/C	1	175954877	+	NA	NA	NA	NA	NA	NA	TT	TT	TT	TT	TT	TT	TT	TT	TT	TT	TT	TT	TT	TT	TT	TT	TT	TT	TT	TT	TT	TT	TT	TT	TC	TT	TT	TT	TT	TT	TT	TT	TT	CC	TT	TT	TT	TT	TC
S1_176191451	G/A	1	176191451	+	NA	NA	NA	NA	NA	NA	GA	GG	GA	GA	GG	GG	GG	GG	GG	GG	GG	GG	GG	GA	GG	GG	AA	GG	GG	GG	GG	GG	GG	GG	GG	GG	GG	GA	GG	GA	GA	GG	GA	GG	GG	GA	GG	GG	GA
S1_176198771	T/G	1	176198771	+	NA	NA	NA	NA	NA	NA	TG	TT	TG	TG	TT	TT	TT	TT	TT	TT	TT	TT	TT	TG	TT	TT	GG	TT	TT	TT	TG	TT	TT	NN	TT	TT	TT	TT	TT	TG	TG	TT	TG	TT	TT	TG	TT	TT	TT
S1_176328313	G/A	1	176328313	+	NA	NA	NA	NA	NA	NA	GG	AA	GA	GG	AA	GG	GG	GG	GA	GA	GA	GA	GG	GG	GG	GG	GG	AA	GA	GG	GG	GG	GG	GA	GG	GG	GG	GG	GG	GG	GG	GG	GG	GG	GG	GG	GG	GG	GG
S1_176328328	C/T	1	176328328	+	NA	NA	NA	NA	NA	NA	CC	CC	CC	CT	CC	CC	CC	CC	CC	CC	CC	CC	CC	CC	CT	CC	CC	CC	CT	CT	CT	CC	CC	CC	CC	CT	CC	CC	CC	CC	CC	TT	CC	CC	CT	CT	CC	CT	CC
S1_176328355	C/T	1	176328355	+	NA	NA	NA	NA	NA	NA	CC	CC	CC	CT	CC	CC	CC	CT	CC	CC	CC	CC	CC	CC	CT	CC	CC	CC	CC	CC	CT	CC	CC	CC	CC	CT	CC	CC	CC	CC	CC	TT	CC	CC	CT	CT	CC	CT	CC
S1_176328371	G/A	1	176328371	+	NA	NA	NA	NA	NA	NA	GG	AA	GA	GG	AA	GG	GG	GG	GA	GA	GA	GA	GA	GG	GG	GG	GG	AA	AA	GG	GG	GG	GG	GA	GG	GG	GG	GG	GG	GG	GG	GG	GG	GG	GG	GG	GG	GG	GG
S1_176328650	C/A	1	176328650	+	NA	NA	NA	NA	NA	NA	CA	CC	CA	CA	CC	CC	CC	CC	CC	CC	CC	CC	CC	CA	CC	CC	AA	CC	CC	CC	CC	CC	CC	CC	CA	CC	CC	CA	CC	CA	AA	CC	CA	CC	CC	CA	CC	CA	CA
S1_176328733	C/T	1	176328733	+	NA	NA	NA	NA	NA	NA	CC	TT	CC	CT	TT	CC	CC	TT	CT	CT	CT	TT	CT	CC	CT	CT	CC	TT	TT	CT	TT	CT	CT	TT	CT	TT	CC	CC	TT	CT	CC	TT	CT	CT	TT	CT	CT	CT	CT
S1_176341302	C/A	1	176341302	+	NA	NA	NA	NA	NA	NA	CC	CC	CC	CC	CC	CC	CC	CA	CC	CC	CC	CA	CC	CC	CC	CA	CC	CC	CC	CC	CA	CA	CA	CC	CA	CA	CA	CC	AA	CA	CC	CC	CA	AA	CA	CC	CA	CC	CA
S1_176386451	G/A	1	176386451	+	NA	NA	NA	NA	NA	NA	GG	GG	GG	GG	GG	GG	GG	GG	GG	GG	GA	GG	GG	GG	GG	GG	GG	GG	GG	GG	GG	GG	GG	GG	GG	GG	NN	GG	GG	GG	GG	GG	GG	GG	GG	GG	GG	GA	GG
S1_176389889	C/G	1	176389889	+	NA	NA	NA	NA	NA	NA	CC	GG	CG	CC	GG	CC	CC	CC	CG	CG	CG	CG	CG	CC	CC	CC	CC	GG	GG	CC	CC	CC	CC	CG	CC	CC	CC	CC	CC	CC	CC	CC	CC	CG	CC	CC	CC	CC	CC
S1_176475416	G/A	1	176475416	+	NA	NA	NA	NA	NA	NA	GG	NN	GA	GG	NN	GG	GG	GG	GG	GA	GG	GG	GA	GG	GG	GG	GG	AA	AA	GG	GG	GG	GG	GG	GG	GG	GG	GG	GG	GG	GG	GG	GG	GG	GG	GG	GG	GG	GG
S1_176647439	G/A	1	176647439	+	NA	NA	NA	NA	NA	NA	GA	GG	GA	AA	GA	GA	GG	GA	GG	GA	GA	GA	GG	GG	GG	GA	GA	GA	GA	GG	GA	GA	GG	GA	AA	GA	GA	GG	AA	GA	GA	GA	GA	GA	GA	NN	GG	GA	GG
S1_176647513	A/G	1	176647513	+	NA	NA	NA	NA	NA	NA	AA	AA	AG	AA	AA	AA	AG	AA	AA	AA	AG	AA	AA	AA	AA	AA	AA	AA	AA	AA	AG	AA	AA	AA	AG	AA	AA	AG	AG	AG	AA	AA	AG	AA	AA	NN	AA	AG	AA
S1_176658065	G/C	1	176658065	+	NA	NA	NA	NA	NA	NA	GC	CC	GC	GG	CC	GC	CC	GC	GC	GC	CC	CC	CC	GG	CC	CC	GG	CC	CC	CC	CC	GG	CC	GC	GG	GG	NN	NN	GG	GG	GG	NN	GG	GG	GG	GG	GC	GC	GG
S1_176658076	T/C	1	176658076	+	NA	NA	NA	NA	NA	NA	TT	CC	TC	TT	CC	TT	TT	TT	TC	TC	CC	CC	TC	TT	TT	TT	TT	CC	TC	TT	TT	TT	TC	TC	TT	TT	NN	NN	TT	TT	TT	NN	TT	TT	TT	TT	TT	TC	TT
S1_176718199	G/T	1	176718199	+	NA	NA	NA	NA	NA	NA	GG	TT	GG	GG	TT	GG	GT	GG	GG	GT	GT	GT	GT	GG	GG	GG	GG	TT	GT	NN	GG	GG	GT	GG	GG	GG	GG	GG	GG	GG	GG	GG	GG	GG	GG	GG	GG	GG	GG
S1_176798382	T/C	1	176798382	+	NA	NA	NA	NA	NA	NA	TT	TT	TT	TT	TC	TT	TC	TT	TT	TT	TT	TC	NN	TT	TT	TT	TT	TT	TT	TT	TT	TT	TT	TT	TT	TT	TT	TC	TT	TT	TT	TC	TT	TT	TC	TT	TC	TT	TT
S1_176798392	G/A	1	176798392	+	NA	NA	NA	NA	NA	NA	GG	GG	GG	GG	GA	GG	GA	GG	GG	GG	GG	GA	NN	GG	GG	GG	GG	GG	GG	GG	GG	GG	GG	GG	GG	GG	GG	GA	GG	GG	GG	GG	GG	GG	GA	GG	GA	GG	GG
S1_176799641	G/A	1	176799641	+	NA	NA	NA	NA	NA	NA	GG	GG	GG	GG	GG	GG	GG	GG	GG	GG	GG	GG	GG	GG	GG	GG	GG	GG	GG	GG	GG	GA	GG	GG	GA	AA	GA	GG	AA	GA	AA	AA	GA	AA	AA	GA	AA	GA	AA
S1_176825810	G/T	1	176825810	+	NA	NA	NA	NA	NA	NA	GG	GG	GG	GG	GG	GG	GG	GG	GG	GG	GT	GG	GG	GG	GG	GG	GG	GG	GG	GG	GG	GG	GG	GG	GG	GG	GG	GG	GG	GG	GG	GG	GG	GG	GG	GG	GG	GT	GG
S1_176828446	A/G	1	176828446	+	NA	NA	NA	NA	NA	NA	AA	AA	AA	AA	AA	AA	AA	AA	AA	AA	AG	AA	AA	AA	AA	AA	AA	AA	AA	AA	AA	AA	AA	AA	AG	AA	AA	AA	AA	AA	AA	AA	AA	AA	AA	AA	AA	AG	AA
S1_177135749	G/T	1	177135749	+	NA	NA	NA	NA	NA	NA	GT	GG	GT	GT	GG	GG	GG	GG	GG	GG	GG	GG	GG	GT	GG	GG	TT	GG	GG	GG	GG	GG	GG	GG	GG	GT	GG	GT	GG	GT	GG	TT	GT	GG	GT	GT	GG	GG	GG
S1_177352437	T/G	1	177352437	+	NA	NA	NA	NA	NA	NA	TG	TG	TT	TT	TG	GG	TT	TG	TG	TG	TT	TG	TG	GG	TG	TG	TT	TT	TT	TT	TG	TG	TG	TT	TT	TT	TG	TT	TT	TT	TT	TT	TT	TT	TT	TT	TT	TT	TT
S1_177649276	T/G	1	177649276	+	NA	NA	NA	NA	NA	NA	TG	TG	TT	TG	TG	GG	TG	GG	TG	TG	TT	TG	TG	TG	GG	TG	TT	TT	TT	GG	GG	TG	TG	TG	TT	TT	TT	TG	TT	TT	TT	TT	TT	TG	TT	TG	TT	TT	TG
S1_177680498	T/A	1	177680498	+	NA	NA	NA	NA	NA	NA	TA	TA	TT	TA	TA	AA	TA	AA	TA	TA	TT	TA	TA	TA	AA	TA	TT	TT	TT	TA	AA	TA	TA	TA	TT	TT	TT	TA	TT	TT	TT	TT	TT	TA	TT	TA	TT	TT	TA
S1_177687288	A/G	1	177687288	+	NA	NA	NA	NA	NA	NA	AG	AG	AA	AA	AG	GG	AG	AA	AG	AG	AA	AG	AG	AG	AG	AG	AA	AA	AA	AG	AG	AG	AG	AA	AA	AA	AA	AA	AA	AA	AA	AA	AA	AA	AA	AA	AA	AA	AA
S1_177689371	A/G	1	177689371	+	NA	NA	NA	NA	NA	NA	AG	AG	AA	AG	AG	GG	AG	GG	AG	AG	AA	AG	AG	AG	GG	AG	AA	AA	AA	GG	GG	AG	NN	AG	AA	AA	AA	AG	AA	AA	AA	AA	AA	AG	AA	AG	AA	AA	AG
S1_177690423	C/T	1	177690423	+	NA	NA	NA	NA	NA	NA	CT	CT	CC	CC	CT	TT	CT	CT	CT	CT	CC	CT	CT	CT	CT	CC	CC	CC	CC	TT	CT	CT	CT	CC	CC	CC	CC	CC	CC	CC	CC	CC	CC	CC	CC	CC	CC	NN	CC
S1_177992705	C/T	1	177992705	+	NA	NA	NA	NA	NA	NA	CT	CT	CC	CC	CT	TT	CT	CT	CT	CT	CC	CT	CT	CC	CT	CT	CC	CC	CC	CT	CT	CT	NN	CC	CC	CC	CC	CC	CC	CC	CC	CC	CC	CC	CC	CC	CC	CC	CC
S1_178267477	G/A	1	178267477	+	NA	NA	NA	NA	NA	NA	GA	GA	GG	GG	GG	AA	AA	GA	GA	GG	GG	GG	GA	GA	GA	GA	GG	GG	GG	GA	GA	GA	GG	GG	GG	GG	GG	GG	GG	GG	GG	GG	GG	GG	GG	GG	GG	GG	GG
S1_178306018	C/A	1	178306018	+	NA	NA	NA	NA	NA	NA	CC	CC	CC	CC	CC	CC	CC	CC	CC	CC	CC	CC	CC	CC	CC	CC	CC	CC	CC	CC	CC	CC	CC	CC	CC	CA	CC	CC	CC	CC	AA	AA	CA	CC	CA	CC	CA	CC	CC
S1_178700308	T/C	1	178700308	+	NA	NA	NA	NA	NA	NA	TT	TC	TT	TC	TT	TT	TC	TT	CC	TC	TC	TT	TT	TT	TT	TT	TT	TT	TC	TC	TT	TT	TT	TT	TT	TT	TT	CC	TT	TT	TC	TT	TT	TT	TT	TT	TT	TT	TT
S1_178701035	G/A	1	178701035	+	NA	NA	NA	NA	NA	NA	GG	GA	GG	GA	GG	GA	GG	GG	GA	GA	GA	GG	GG	GG	GG	GG	GG	GG	GA	GA	GG	GG	GG	GG	GG	GG	GG	AA	GG	GG	GA	GG	GG	GG	GG	GG	GG	GG	GG
S1_178704987	C/G	1	178704987	+	NA	NA	NA	NA	NA	NA	CC	CG	CC	CG	CC	CG	CG	CC	CG	CG	CG	CC	CC	CC	CC	CC	CC	CC	CG	CG	CC	CC	CC	CC	CC	CC	CC	GG	CC	CC	CG	CC	CC	CC	CC	CC	CC	CC	CC
S1_178705718	G/A	1	178705718	+	NA	NA	NA	NA	NA	NA	GG	GA	GG	GG	GG	GA	GA	GG	GA	GA	GA	GG	GG	NN	GG	GG	GG	GG	GA	GG	GG	GG	GG	GG	GG	GG	GG	GA	GG	GG	GA	GG	GG	GG	GG	GG	GG	GG	GG
S1_178705742	G/A	1	178705742	+	NA	NA	NA	NA	NA	NA	GG	AA	GG	GA	GG	GA	GA	GG	GA	GA	GA	GG	GG	GG	GG	GG	GG	GG	GA	GA	GG	GG	GG	GG	GG	GG	GG	AA	GG	GG	GA	GG	GG	GG	GG	GG	GG	GG	GG
S1_178710335	A/G	1	178710335	+	NA	NA	NA	NA	NA	NA	AG	AA	GG	AG	AG	AA	AA	AA	AA	AA	AA	GG	AA	NN	AG	AA	GG	AA	AA	AA	AG	AG	GG	GG	AG	AA	AA	AG	AA	AA	AA	AA	AA	AG	AA	AA	AA	AA	AA
S1_178710337	A/C	1	178710337	+	NA	NA	NA	NA	NA	NA	AC	AA	CC	AC	AC	AA	AA	AA	AA	AA	AA	CC	AA	NN	AC	AA	CC	AA	AA	AA	AC	AC	CC	CC	AC	AC	AA	AC	AA	AA	AA	AA	AC	AC	AA	AA	AA	AA	AA
S1_178724151	A/G	1	178724151	+	NA	NA	NA	NA	NA	NA	AA	AA	AA	AA	AA	AA	AA	AA	AA	AA	AA	AA	AA	AA	AA	AA	AA	AA	AA	AA	AA	AG	AA	AA	AG	AA	GG	AG	AG	AG	AG	GG	AG	AA	AG	AG	GG	AA	AG
S1_178727944	A/G	1	178727944	+	NA	NA	NA	NA	NA	NA	AG	AA	GG	AG	AG	AA	AA	AA	AA	AG	AG	GG	AA	AG	AG	AA	GG	AA	AA	AA	AA	AG	GG	GG	AA	AA	AA	AA	AA	AA	AA	AA	AA	GG	AA	AA	AA	AA	AA
S1_178748961	G/A	1	178748961	+	NA	NA	NA	NA	NA	NA	GA	GA	GG	GA	GA	AA	GA	AA	AA	AA	GA	GG	AA	GA	NN	AA	GG	AA	AA	AA	GG	GG	GG	GG	GA	GG	GG	AA	GG	GA	GA	GG	GG	GG	GA	GA	GA	GA	GA
S1_178752873	A/C	1	178752873	+	NA	NA	NA	NA	NA	NA	AA	AA	AA	AA	AA	AC	AA	AA	AC	AC	AA	AA	AA	AA	CC	AA	AA	AA	AC	NN	AC	AA	AA	AA	AA	AA	AA	AA	AA	AA	AA	AA	AA	AA	AA	AA	AC	AA	AA
S1_178827722	C/T	1	178827722	+	NA	NA	NA	NA	NA	NA	CC	CC	CC	CC	CC	CT	CC	CC	CT	CT	CC	CC	CC	CT	TT	CC	CC	CC	CT	CC	CC	CC	CT	CC	CT	CT	CC	CT	CC	CC	CC	CC	CT	CT	CC	CC	CT	TT	CT
S1_178836548	A/T	1	178836548	+	NA	NA	NA	NA	NA	NA	TT	TT	TT	TT	TT	AT	TT	TT	AT	AT	TT	TT	TT	NN	AA	TT	TT	TT	AT	TT	AT	AT	AT	TT	AA	AA	AA	TT	AA	AA	TT	TT	AT	AT	TT	AA	AT	AT	AT
S1_178836564	A/T	1	178836564	+	NA	NA	NA	NA	NA	NA	AA	AA	AA	AA	AA	AA	AA	AA	AA	AA	AA	AA	AA	NN	AA	AA	AA	AA	AA	AA	AA	AT	AA	AA	AT	AA	TT	AA	TT	AT	AA	AA	AA	AA	AA	AT	AA	AA	AA
S1_178836604	T/A	1	178836604	+	NA	NA	NA	NA	NA	NA	TT	TT	TT	TT	TT	TA	TT	TT	TT	TA	TT	TT	TT	TT	AA	TT	TT	TT	TA	TT	TA	TT	TT	TT	TA	TT	TT	TT	TT	TT	TT	TT	TT	TA	TT	TT	TA	TA	TT
S1_178838598	T/C	1	178838598	+	NA	NA	NA	NA	NA	NA	TC	TC	CC	CC	TC	TT	TC	TC	TT	TT	TC	CC	TT	TT	TT	TT	CC	TT	TT	TC	TC	TC	CC	TC	TT	TC	TT	TT	TT	TT	CC	CC	TC	TC	CC	TT	TC	TC	TC
S1_178838601	T/C	1	178838601	+	NA	NA	NA	NA	NA	NA	TT	TT	TT	TT	TT	TT	TT	TT	TT	TT	TT	TT	TT	TT	TT	TT	TT	TT	TT	TT	TT	TT	TT	TT	TT	TC	TT	TT	TT	TC	TT	TT	TC	TT	TT	TC	TT	TT	TC
S1_179105565	G/A	1	179105565	+	NA	NA	NA	NA	NA	NA	GG	GG	GG	GG	GG	GG	GG	GG	GG	GG	GG	GG	GG	GG	GG	GG	GG	GG	GG	GG	GG	GG	GG	GG	GA	GG	GA	GG	AA	GG	GG	GG	GG	GG	GG	GG	GG	GG	GG
S1_179105757	G/C	1	179105757	+	NA	NA	NA	NA	NA	NA	GG	GC	CC	GC	GC	GG	GG	GG	GG	GG	GG	GC	GG	GC	GG	GG	GG	GG	GG	GG	GG	GG	CC	GG	GG	GG	GG	GG	GG	GG	GC	GG	GG	GG	GC	GG	GG	GG	GC
S1_179105769	C/T	1	179105769	+	NA	NA	NA	NA	NA	NA	CC	CC	CC	CC	CT	CC	CT	CT	CT	CT	CT	CC	CT	CT	CC	CT	CC	TT	TT	CC	CC	CT	CC	CT	CC	CC	CT	CC	CC	CT	CC	CC	CC	CC	CT	TT	CC	CC	CC
S1_179106355	G/T	1	179106355	+	NA	NA	NA	NA	NA	NA	GG	GT	GT	GT	GT	GG	GG	GG	GG	GG	GG	GT	GG	GG	GG	GG	GG	GG	GG	GG	GG	GG	GT	GG	GG	GG	GG	GG	GG	GG	GT	GG	GG	GG	GT	GG	GG	GG	GT
S1_179106369	G/A	1	179106369	+	NA	NA	NA	NA	NA	NA	GG	GA	GA	GA	GA	GG	GG	GG	GG	GG	GG	GA	GG	GG	GG	GG	GG	GG	GG	GG	GG	GG	GA	GG	GG	GG	GG	GG	GG	GG	GA	GG	GG	GG	GA	GG	GG	GG	GA
S1_179106378	C/T	1	179106378	+	NA	NA	NA	NA	NA	NA	CC	CC	CC	CC	CC	CC	CC	CC	CC	CC	CC	CC	CC	CC	CC	CC	CC	CC	CC	CC	CC	CC	CC	CC	CC	CC	CC	CC	CC	CT	CC	CC	CC	CT	CC	TT	CC	CC	CC
S1_179127437	A/T	1	179127437	+	NA	NA	NA	NA	NA	NA	AA	AA	AA	AA	AA	AA	AA	AA	AA	AA	AA	AA	AA	AA	AA	AA	AA	AA	AA	AA	AA	AT	AA	AA	AA	AT	AT	AA	AA	AA	AA	AA	AA	AA	AT	AA	AA	AA	AA
S1_179127450	T/C	1	179127450	+	NA	NA	NA	NA	NA	NA	CC	TC	TC	TC	TC	TT	TC	TT	TT	TT	TT	TC	TT	TT	TC	TT	CC	TT	TT	TT	CC	CC	CC	TC	TC	CC	CC	TT	TT	TT	CC	TT	CC	TT	CC	TT	CC	TC	CC
S1_179578040	C/T	1	179578040	+	NA	NA	NA	NA	NA	NA	CT	TT	CT	CT	TT	CT	CT	CT	CT	CT	TT	CT	TT	TT	TT	CT	CC	TT	TT	NN	CT	CC	CC	TT	CC	CT	CT	CT	CC	CT	CC	TT	CC	CC	CT	TT	CC	CC	CC
S1_180038817	C/T	1	180038817	+	NA	NA	NA	NA	NA	NA	CC	TT	CC	CT	TT	CT	CC	CT	CT	CT	NN	CT	TT	TT	TT	CC	CC	TT	TT	NN	CT	CC	CC	TT	CC	CT	TT	CT	CC	CT	CC	TT	CT	CC	CT	TT	CC	CC	CC
S1_180038825	A/T	1	180038825	+	NA	NA	NA	NA	NA	NA	AA	TT	AA	AT	TT	AT	AA	AT	AT	AT	NN	AT	TT	TT	TT	AA	AA	TT	TT	NN	AT	AA	AA	TT	AA	AT	TT	AT	AA	AT	AA	TT	AT	AA	AT	TT	AA	AA	AA
S1_180101826	T/C	1	180101826	+	NA	NA	NA	NA	NA	NA	TC	CC	TC	TC	CC	TC	TC	TC	TC	TC	CC	TC	TC	CC	CC	TC	TT	CC	CC	CC	TC	TT	TT	CC	TT	TC	TC	TC	TT	TC	TT	CC	TT	TT	TC	CC	TT	TT	TT
S1_180102172	T/C	1	180102172	+	NA	NA	NA	NA	NA	NA	TC	CC	TC	TC	CC	TC	TC	TC	TC	TC	CC	TC	CC	CC	CC	TC	TT	CC	CC	CC	TT	TT	TT	CC	TT	TC	TC	TC	TT	TC	TT	CC	TC	TC	TC	CC	TT	TT	TT
S1_180449928	A/G	1	180449928	+	NA	NA	NA	NA	NA	NA	AA	AA	GG	AG	AA	GG	GG	AA	AG	AG	AA	AG	AG	AG	AG	AG	AA	AA	AA	AG	AG	GG	GG	AA	AG	AG	AG	AA	GG	AG	AG	AA	AG	GG	AG	AA	GG	GG	AG
S1_180453376	T/C	1	180453376	+	NA	NA	NA	NA	NA	NA	TT	TT	CC	TC	TT	CC	CC	TC	TC	TC	TT	TC	TC	TC	TC	TC	TT	TT	TT	CC	TC	CC	CC	TT	TC	TC	CC	TT	CC	TC	TC	TT	TC	TT	TC	TT	CC	CC	TC
S1_180453382	G/A	1	180453382	+	NA	NA	NA	NA	NA	NA	GG	GG	AA	GA	GG	AA	AA	GA	GA	GA	GG	GA	GA	GA	GA	GA	GG	GG	GG	AA	GA	AA	AA	GG	GA	GA	AA	GG	AA	GA	GA	GG	AA	AA	GA	GG	AA	AA	GA
S1_180454455	C/G	1	180454455	+	NA	NA	NA	NA	NA	NA	CC	CC	GG	CG	CC	GG	GG	CG	CG	CG	CC	CG	CG	CG	CG	CG	CC	CC	CC	CC	CG	GG	GG	CC	CG	CG	CG	CC	GG	CG	CG	CC	CG	CG	CG	CC	GG	GG	CG
S1_180458650	T/C	1	180458650	+	NA	NA	NA	NA	NA	NA	TT	TT	TC	TC	TT	TC	TT	TC	TC	TC	TT	TC	TT	TT	TT	TT	TT	TC	TT	TT	TC	CC	TC	TT	TC	TT	TT	TT	CC	TT	TC	TT	TT	TT	TC	TT	CC	CC	TC
S1_180509147	T/C	1	180509147	+	NA	NA	NA	NA	NA	NA	TC	CC	TC	TC	CC	TC	TC	TC	TC	TC	TC	TC	CC	CC	CC	TC	TT	CC	CC	CC	TC	TT	TT	CC	TT	TC	TC	TC	TT	TC	TT	CC	TC	TC	TC	CC	TT	TT	TT
S1_180509161	C/T	1	180509161	+	NA	NA	NA	NA	NA	NA	CT	TT	CT	CT	TT	CT	CT	CT	CT	CT	CT	CT	TT	TT	TT	CT	CC	TT	TT	TT	CT	CC	CC	TT	CC	CT	CT	CT	CC	CT	CC	TT	CC	CC	CT	TT	CC	CC	CC
S1_180891837	G/A	1	180891837	+	NA	NA	NA	NA	NA	NA	GG	GG	GG	GA	GG	GG	GG	GG	GG	GG	GG	GG	GG	GG	GA	GG	GG	GG	GG	GG	GA	GG	GG	GA	GG	GA	GG	GG	GG	GG	GG	AA	GG	GG	GA	GA	GG	GG	GG
S1_180891889	G/A	1	180891889	+	NA	NA	NA	NA	NA	NA	GG	GG	GG	GG	GG	GG	GG	GG	GA	GG	GG	GG	GG	GG	GG	GG	GG	GG	GG	GG	GG	GG	GG	GG	GG	GG	GG	GG	GG	GG	GG	GG	GG	GG	GG	GG	GG	GG	GG
S1_180893778	T/C	1	180893778	+	NA	NA	NA	NA	NA	NA	TT	TT	TT	TT	TT	TC	TT	TT	TC	TC	TT	TC	TT	TC	TT	TT	TT	TT	TT	TT	TT	CC	TT	TT	TC	TC	CC	TT	CC	TC	TC	TT	TC	TC	TC	TT	TC	TC	TC
S1_180893782	C/A	1	180893782	+	NA	NA	NA	NA	NA	NA	CC	CC	CC	CC	CC	CA	CC	CC	CA	CA	CC	CA	CC	CA	CC	CC	CC	CC	CC	CC	CC	CA	CC	CC	CC	CC	CC	CC	CC	CC	CA	CC	CC	CC	CC	CC	CC	CC	CA
S1_180893793	A/C	1	180893793	+	NA	NA	NA	NA	NA	NA	AC	AA	AC	CC	AA	AA	AA	AC	AC	AA	AA	AA	AA	AA	AA	AC	CC	AA	AA	AA	AC	AA	AA	AA	AC	AA	AA	AC	AA	AC	AC	AA	AC	AA	AA	AC	AA	AA	AC
S1_181417206	A/T	1	181417206	+	NA	NA	NA	NA	NA	NA	AA	AT	AT	AT	AT	AA	AA	AA	AA	AA	AT	AT	AA	AA	AA	AA	AA	AA	AA	AA	AA	AA	TT	AA	AA	AA	AA	AA	AA	AA	AA	AA	AA	AA	AA	AA	AA	AA	AA
S1_181419374	T/C	1	181419374	+	NA	NA	NA	NA	NA	NA	TT	TT	TT	TT	TT	TT	TT	TT	TT	TT	TT	TT	TT	TT	TT	TT	TT	TT	TT	TT	TT	TT	TT	TT	TT	CC	TC	TT	TT	TT	TT	TT	TC	TT	TC	TT	TT	TT	TT
S1_181420896	A/G	1	181420896	+	NA	NA	NA	NA	NA	NA	AA	AA	AA	AA	AA	AA	AA	AA	AA	AA	AA	AA	AA	AA	AA	AA	AA	AA	AA	AA	AA	AA	AA	AA	AA	AA	AA	GG	AA	AG	AA	GG	AA	AA	AA	AA	AA	AA	AA
S1_181436336	C/A	1	181436336	+	NA	NA	NA	NA	NA	NA	CC	CC	CC	CC	CC	CC	CC	CC	CC	CC	CC	CC	CC	CC	CC	CC	CC	CC	CC	CC	CC	CA	CC	CC	CC	AA	CA	CC	CC	CC	CC	CC	CA	CC	CA	CC	CC	CC	CC
S1_181559674	A/G	1	181559674	+	NA	NA	NA	NA	NA	NA	GG	AG	AG	AG	AA	GG	NN	AA	GG	AG	AA	AG	AG	NN	GG	AA	GG	AA	AA	AG	AG	GG	AA	AG	AG	GG	AA	AA	GG	AA	AA	AA	AG	GG	AG	AG	AG	AA	GG
S1_181676179	G/C	1	181676179	+	NA	NA	NA	NA	NA	NA	GG	GG	GG	GC	GC	GG	CC	GC	GC	GC	GC	GG	GC	GC	GG	GC	GG	CC	CC	GC	GG	GG	GG	GC	GG	GG	GG	GG	GG	GG	GG	GG	GG	GG	GG	GG	GG	GG	GG
S1_181676214	T/C	1	181676214	+	NA	NA	NA	NA	NA	NA	TT	TT	TT	TC	TC	TT	CC	TT	TC	TC	TC	TT	TT	NN	TT	TC	TT	TC	CC	TC	TT	TT	TT	TC	TT	TT	TT	TT	TT	TT	TT	TT	TT	NN	TT	TT	TT	TT	TT
S1_181677754	G/T	1	181677754	+	NA	NA	NA	NA	NA	NA	GG	GG	GG	GG	GG	GG	GG	GG	GG	GG	GG	GG	GG	GG	GG	GG	GG	GG	GG	GG	GG	GT	GG	GG	GG	TT	GG	GG	GG	GG	GG	GG	GT	GG	GG	GG	GG	GG	GG
S1_181709978	T/A	1	181709978	+	NA	NA	NA	NA	NA	NA	TT	TT	TT	TA	TA	TT	AA	TA	TA	TA	TA	TT	TA	TT	TT	TA	TT	TA	AA	TT	TT	TT	TT	TA	TT	TT	TT	TT	TT	TT	TT	TT	TT	TT	TT	TT	TT	TA	TT
S1_181717971	G/A	1	181717971	+	NA	NA	NA	NA	NA	NA	GG	GA	GA	GG	GA	GG	GG	GG	GG	GG	GG	GA	GG	GG	GG	GG	GG	GG	GG	GG	GG	GG	GG	GG	GG	GG	GA	GG	GA	GG	GA	GG	GG	GA	GG	GG	GA	GA	GA
S1_181718610	A/G	1	181718610	+	NA	NA	NA	NA	NA	NA	AA	AG	AG	AA	AG	AA	AA	AA	AA	AA	AA	AA	AA	AA	AA	AA	AA	AA	AA	AA	AA	AA	AA	AA	AA	AA	GG	AA	AG	AA	AG	AA	AA	AA	AA	AA	AG	AG	AG
S1_181720232	C/T	1	181720232	+	NA	NA	NA	NA	NA	NA	TT	TT	CT	NN	CT	CT	CC	CT	CC	CT	CC	CT	CT	CC	CT	CT	TT	CC	CC	CT	TT	TT	NN	CC	CT	CT	TT	CC	CT	CC	CT	CC	CC	CT	CC	CC	CT	TT	CT
S1_181724136	C/T	1	181724136	+	NA	NA	NA	NA	NA	NA	CC	CC	CT	CT	CC	CC	CC	CC	CC	CC	CT	CC	CC	CT	CC	CC	CC	CC	CC	CC	CC	CT	TT	CC	CC	CC	NN	CT	CC	TT	TT	TT	CT	CT	CT	CT	CC	CC	TT
S1_181736930	T/A	1	181736930	+	NA	NA	NA	NA	NA	NA	TT	TT	TA	TA	TT	TT	TT	TT	TT	TT	TA	TA	TT	TA	TT	TT	TT	TT	TT	TT	TT	TA	TA	TT	TT	TT	TA	TT	TT	TT	TT	TT	TT	TT	TT	TT	TA	TT	TA
S1_181737223	T/C	1	181737223	+	NA	NA	NA	NA	NA	NA	TT	TT	TC	TC	TT	TT	TT	TT	TT	TT	TC	TC	TT	TC	TT	TT	TT	TT	TT	TT	TT	TC	CC	TT	TT	TT	NN	TT	TT	TT	TC	TT	TT	TT	TT	TT	TC	TT	TC
S1_182133704	T/G	1	182133704	+	NA	NA	NA	NA	NA	NA	GG	TG	TT	TT	TT	TG	TT	TT	TT	TG	TT	TT	TG	TT	TG	TT	GG	TT	TT	TG	GG	TG	TT	TT	TT	TT	TT	TT	GG	TT	TT	TT	TT	TT	TT	TT	TG	TG	TT
S1_182133725	T/C	1	182133725	+	NA	NA	NA	NA	NA	NA	TT	TT	TT	TT	TT	TT	TT	TT	TT	TT	TT	TT	TT	TT	TT	TT	TT	TT	TT	TT	TT	TT	TT	TT	TT	TT	TC	TC	TT	CC	TC	CC	TC	TC	TC	TC	TT	TT	TC
S1_182150387	C/T	1	182150387	+	NA	NA	NA	NA	NA	NA	CC	CC	CC	CT	CT	CC	CC	CC	CT	CT	CT	CC	CT	CT	CC	CC	CC	TT	TT	CC	CC	TT	CC	CC	CC	CC	CC	CC	CC	CC	CC	CC	CC	CT	CC	CC	CC	CC	CC
S1_182153394	C/T	1	182153394	+	NA	NA	NA	NA	NA	NA	CC	CC	CC	CT	CT	CC	CT	CC	CT	CT	CT	CC	CT	CT	CC	CC	CC	TT	TT	NN	CC	CC	CC	CC	CC	CC	CC	CC	CC	CC	CC	CC	CC	CT	CC	CC	CC	CC	CC
S1_182153460	C/T	1	182153460	+	NA	NA	NA	NA	NA	NA	CC	CC	CC	CT	CT	CC	CT	CC	CT	CT	CT	CC	CT	CT	CC	CC	CC	TT	TT	CC	CC	CT	CC	CC	CC	CC	CC	CC	CC	CC	CC	CC	CC	CT	CC	CC	CC	CC	CC
S1_182163069	C/A	1	182163069	+	NA	NA	NA	NA	NA	NA	CC	CC	CC	CC	CC	CC	CC	CC	CC	CC	CC	CC	CC	CC	CC	CC	CC	CC	CC	CC	CC	CC	CC	CC	CA	CA	CC	CC	CA	CC	CC	CC	CC	CC	CC	CC	CC	CC	CC
S1_182163086	G/A	1	182163086	+	NA	NA	NA	NA	NA	NA	GG	GG	GG	GA	GA	GG	GA	GG	GA	GA	GA	GG	GA	AA	GG	GG	GG	AA	AA	GG	GG	GA	GG	GG	GG	GG	GG	GG	GG	GG	GG	GG	GG	GA	GG	GG	GG	GG	GG
S1_182246694	C/G	1	182246694	+	NA	NA	NA	NA	NA	NA	CC	CC	CG	CG	CC	CC	CC	CC	CC	CC	CG	CG	CC	CC	CC	CC	CC	CC	CC	CC	CC	CC	GG	CC	CC	CC	CG	CC	CC	CC	CG	CC	CC	CC	CC	CC	CG	CC	CG
S1_182248761	G/A	1	182248761	+	NA	NA	NA	NA	NA	NA	GG	GG	GG	GG	GG	GG	GG	GG	GG	GG	GG	GG	GG	GG	GG	GG	GG	GG	GG	GG	GG	GG	GG	GG	GA	GA	GG	GG	GA	GG	GG	GG	GG	GG	GG	GG	GG	GG	GG
S1_182249572	C/T	1	182249572	+	NA	NA	NA	NA	NA	NA	CC	CC	CT	CT	CC	CC	CC	CC	CC	CC	CT	CT	CC	CT	CC	CC	CC	CC	CC	CC	CC	CC	TT	CC	TT	CT	CT	CC	CT	CC	CT	CC	CC	CC	CC	CC	CT	CT	CT
S1_182249609	T/A	1	182249609	+	NA	NA	NA	NA	NA	NA	TT	TT	TA	TA	TT	TT	TT	TT	TT	TT	TA	TA	TT	TA	TT	TT	TT	TT	TT	TT	TT	TT	TA	TT	TT	TT	TA	TT	TT	TT	TA	TT	TT	TT	TT	TT	TA	TA	TT
S1_182350795	C/T	1	182350795	+	NA	NA	NA	NA	NA	NA	CC	CC	CC	CC	CC	CT	CC	CT	CC	CC	CC	CC	CC	CC	CT	CT	CC	CC	CC	CC	CT	CC	CC	CT	CT	CT	CT	CT	CT	TT	CT	TT	CT	CT	CT	CT	CC	CC	TT
S1_182375345	C/T	1	182375345	+	NA	NA	NA	NA	NA	NA	CC	CC	CT	CT	CC	CC	CC	CC	CC	CC	CT	CT	CC	CT	CC	CC	CC	CC	CT	CC	CC	CC	TT	CC	CC	CC	CC	CC	CC	CC	CC	CC	CC	CC	CC	CC	CT	CT	CC
S1_182671636	T/G	1	182671636	+	NA	NA	NA	NA	NA	NA	TT	TT	TG	TG	TT	TT	TT	TG	TT	TT	TG	GG	TT	GG	TG	TG	TT	TT	TG	TT	TG	TT	GG	TG	GG	TG	NN	TG	TG	GG	TT	GG	TG	TT	TG	TG	TG	TG	GG
S1_182943893	A/T	1	182943893	+	NA	NA	NA	NA	NA	NA	AA	AA	AA	AA	AA	AT	AA	AT	AT	AA	AA	AA	AA	AA	AT	AT	AA	AA	AA	AA	AT	AA	NN	AT	TT	AT	AT	AT	AT	TT	AT	TT	AT	AT	AT	AA	AA	AA	TT
S1_183010793	A/G	1	183010793	+	NA	NA	NA	NA	NA	NA	AA	AA	AA	GG	AA	AG	AA	AG	AG	AA	AG	GG	AA	AG	AG	AG	AA	AA	GG	AA	AG	AA	GG	AA	GG	AG	AG	AG	AG	GG	AG	GG	AG	GG	AG	AG	GG	AG	GG
S1_183268059	A/G	1	183268059	+	NA	NA	NA	NA	NA	NA	AA	AA	AG	AG	AA	AA	AA	AA	AA	AA	AA	AG	AA	AG	AA	AA	AA	AA	AG	AA	AA	AA	AG	AA	AA	AA	AA	AA	AA	AA	AA	AA	AA	AA	AA	AA	AG	AA	AA
S1_183310296	A/G	1	183310296	+	NA	NA	NA	NA	NA	NA	AA	AA	AG	GG	AA	AA	AA	NN	AA	AA	AG	AG	AA	AG	AA	AA	AA	AA	AA	NN	AA	AA	GG	AA	AA	AA	AA	AA	AA	AA	AA	AA	AA	NN	AA	AA	AG	AG	AA
S1_183310347	A/T	1	183310347	+	NA	NA	NA	NA	NA	NA	AA	AA	AA	AT	AA	AA	NN	AA	AA	AA	AT	AA	AA	AT	AA	AA	AA	AA	AT	AA	AA	AA	TT	AA	AA	AA	AA	AA	AA	AA	AA	AA	AA	AA	AA	AA	AT	AA	AA
S1_183335851	G/A	1	183335851	+	NA	NA	NA	NA	NA	NA	GA	GA	GA	GA	GG	GA	GA	GA	GA	GG	GA	GA	GA	GG	GA	GA	GA	GA	GG	GA	GA	GA	GA	GA	GG	GA	GG	GA	GA	GA	GA	GA	GA	GA	GA	GA	GA	GA	GA
S1_183507519	G/A	1	183507519	+	NA	NA	NA	NA	NA	NA	GG	GG	GA	GA	GG	GG	GG	GG	GG	GG	GG	GA	GG	GA	GG	GG	GG	GG	GA	GG	GG	GG	GA	GG	GG	GG	GG	GG	GG	GG	GG	GG	GG	GG	GG	GG	GA	GA	GG
S1_183513007	C/T	1	183513007	+	NA	NA	NA	NA	NA	NA	CT	CC	CC	CT	CT	CC	CC	CT	CT	CT	CC	CT	CT	CT	CC	CT	CC	CT	CT	CT	CT	CT	NN	CC	CC	CC	CT	CC	CC	CC	CC	CC	CC	CT	CT	CC	CC	CT	CC
S1_183579563	C/T	1	183579563	+	NA	NA	NA	NA	NA	NA	CC	CC	TT	CT	CC	CC	CC	CC	CT	CC	CT	CT	CC	CC	CC	CT	CC	CC	CT	CC	CT	CC	TT	CC	CT	CT	CC	TT	CT	TT	CT	TT	CT	TT	CT	TT	CT	CT	TT
S1_183579566	C/G	1	183579566	+	NA	NA	NA	NA	NA	NA	CC	CC	GG	CG	CC	CC	CC	CC	CG	CC	CG	CG	CC	CC	CC	CG	CC	CC	CG	CC	CG	CC	GG	CC	CG	CG	CC	GG	CG	GG	CG	GG	CG	GG	CG	GG	CG	CG	GG
S1_183638861	G/A	1	183638861	+	NA	NA	NA	NA	NA	NA	GG	GG	AA	GA	GG	GG	GG	GG	GA	GG	GG	GA	GG	GA	GG	AA	GG	GG	GA	GG	GA	GG	AA	GG	GA	GA	GA	AA	GA	AA	GA	AA	GA	GA	GA	AA	GA	GA	GA
S1_183638915	A/C	1	183638915	+	NA	NA	NA	NA	NA	NA	AA	AA	AA	AA	AA	AA	AA	AA	AC	AA	AA	AA	AA	AC	AA	AC	AA	AA	AA	AA	AA	AA	AA	AA	CC	AC	AA	AC	AC	AA	AA	AA	AA	AA	AA	AA	AA	AA	AA
S1_183638931	G/A	1	183638931	+	NA	NA	NA	NA	NA	NA	AA	AA	GG	GG	AA	AA	GG	GG	GA	AA	GG	GA	GA	GA	AA	GG	AA	AA	GG	GA	GA	GA	GG	GG	GG	GG	GG	GG	GG	GG	GA	GG	GG	GG	GG	GG	GA	GA	GG
S1_183639859	G/A	1	183639859	+	NA	NA	NA	NA	NA	NA	GG	GG	GA	GG	GG	GA	GG	GA	GG	GG	GG	GG	GG	GG	GA	GA	GG	GG	GG	GG	GG	GG	GG	GA	GA	GG	GG	GG	GG	GG	GG	GG	GG	GG	GG	GG	GG	GG	GG
S1_183640657	T/G	1	183640657	+	NA	NA	NA	NA	NA	NA	TT	TT	TG	TG	TT	TT	TT	TT	TT	TT	TG	TG	TT	TG	TT	TT	TT	TT	TG	TT	TT	TT	TG	TT	TT	TT	TT	TT	TT	TT	TT	TT	TT	NN	TT	TT	TG	TT	TT
S1_183837059	G/T	1	183837059	+	NA	NA	NA	NA	NA	NA	GG	GG	GG	GG	GG	GG	GG	GG	GG	GG	GG	GT	GG	GG	GG	GG	GG	GG	GG	NN	GG	GG	GG	GG	GG	GG	GT	GG	GG	GG	GG	GG	GG	GG	GG	GG	GG	GG	GG
S1_184013691	G/C	1	184013691	+	NA	NA	NA	NA	NA	NA	GG	GG	GG	GG	GC	GG	GC	GG	GC	GC	CC	GG	GC	NN	GG	GG	GG	CC	GC	GG	GG	GG	GG	GG	GG	GG	GG	GG	GG	GG	GG	GG	GG	GG	GG	GG	GG	GG	GC
S1_184076386	A/T	1	184076386	+	NA	NA	NA	NA	NA	NA	AA	AA	AA	AA	AA	AA	AA	AT	AA	AA	AA	AA	AA	AT	AA	AA	AA	AA	AA	AA	AA	AA	AA	AT	AA	AA	AT	TT	AA	TT	AT	TT	AT	AT	AT	TT	AT	AA	AT
S1_184216400	A/G	1	184216400	+	NA	NA	NA	NA	NA	NA	AA	AG	GG	AA	AA	AG	AA	AA	AA	AA	AA	GG	AA	AA	AG	AG	AA	AA	AG	AA	AG	AG	AA	AG	AG	AG	AG	AA	GG	AA	AA	AA	AG	AG	AG	AA	AG	AG	AA
S1_184219739	G/C	1	184219739	+	NA	NA	NA	NA	NA	NA	GG	GG	GG	CC	GG	GG	GG	GG	GG	GG	GG	GG	GG	GG	GG	GG	GG	GG	GG	GG	GG	GG	CC	GG	GG	GG	GC	CC	GG	CC	GC	CC	GC	GC	GC	CC	GC	GG	GC
S1_184226057	T/C	1	184226057	+	NA	NA	NA	NA	NA	NA	TT	TT	TT	TT	TT	TT	TT	TT	TT	TT	TT	TT	TT	TT	TT	TT	TT	TT	TT	TT	TC	TT	TT	TT	TT	TT	TT	TT	TT	TT	TC	TT	TT	TT	TT	TT	TT	TC	TC
S1_184504360	A/G	1	184504360	+	NA	NA	NA	NA	NA	NA	AG	AG	AA	AG	AG	AG	GG	AG	GG	AG	GG	AA	GG	GG	AG	AA	AA	GG	AG	NN	GG	AA	AA	AA	AA	AA	AA	AA	AG	AA	AA	AA	AA	AA	GG	AA	AA	AA	GG
S1_184634640	G/A	1	184634640	+	NA	NA	NA	NA	NA	NA	GA	GA	GG	GG	GG	GA	GG	GG	GG	GG	GG	GG	GG	NN	GA	GG	GG	GG	GG	GA	GA	GG	GG	GG	GG	GG	GG	GG	GA	GG	GG	GG	GG	GG	AA	GG	GG	GG	GA
S1_184703548	T/C	1	184703548	+	NA	NA	NA	NA	NA	NA	TT	TT	TT	TT	TT	TT	TT	TT	TT	TT	TT	TT	TT	TT	TT	TT	TT	NN	TT	TT	TT	TT	TT	TT	TT	TT	TT	TT	TT	TT	TT	TT	TT	NN	CC	TT	TT	TT	TC
S1_184703549	C/A	1	184703549	+	NA	NA	NA	NA	NA	NA	CC	CC	CC	CC	CC	CC	CC	CC	CC	CC	CC	CC	CC	CC	CC	CC	CC	NN	CC	CC	CC	CC	CC	CC	CC	CC	CC	CC	CC	CC	CC	CC	CC	NN	AA	CC	CC	CC	CA
S1_185036362	C/A	1	185036362	+	NA	NA	NA	NA	NA	NA	CA	CA	CC	CC	CC	CA	CC	CC	CA	CC	CC	CC	CA	CC	CA	CC	CC	CC	CC	CA	CA	CC	CC	CC	CC	CC	CC	CC	CA	CC	CC	CC	CC	CC	CC	CC	CC	CC	CC
S1_185042655	A/C	1	185042655	+	NA	NA	NA	NA	NA	NA	AA	AA	AA	AA	AA	AA	AA	AA	AA	AA	AA	AA	AA	AA	AA	AA	AA	AA	AA	AA	AA	AA	AA	AA	AA	AC	AA	AA	AA	AA	AA	AA	AA	AA	AA	AA	AC	AA	AA
S1_185079461	G/A	1	185079461	+	NA	NA	NA	NA	NA	NA	GA	GA	GA	GA	GA	GA	GA	GA	GA	GA	GA	GA	GA	GA	GA	GA	GA	GA	GA	GA	NN	GA	NN	GA	GA	GA	GG	GA	GA	GA	GA	GG	GG	GA	GA	GA	GA	GA	GA
S1_185079503	T/C	1	185079503	+	NA	NA	NA	NA	NA	NA	TC	CC	TC	TC	TC	CC	TC	CC	TC	TC	TC	TC	TC	TC	TC	TC	TC	TC	TC	TC	NN	TC	NN	TC	TC	TC	TT	TC	TC	TC	TC	TT	TT	TC	TC	TC	CC	TC	TC
S1_185367350	G/C	1	185367350	+	NA	NA	NA	NA	NA	NA	GG	GG	GG	GG	GG	GG	GG	GG	GG	GG	GG	GG	GG	GG	GG	GG	GG	GG	GG	GG	GG	GG	GG	GG	GC	GC	GC	GG	GC	GG	GG	GG	GC	GG	GC	GG	GC	GG	GG
S1_186143432	T/C	1	186143432	+	NA	NA	NA	NA	NA	NA	CC	TC	TT	TT	TT	TC	TT	TC	TT	TC	TT	TC	TC	TC	TC	TT	CC	TT	TT	CC	TC	CC	TT	TT	TC	TC	TC	TT	TC	TT	TT	TT	TC	TT	TC	TT	TC	TC	TT
S1_186226406	T/A	1	186226406	+	NA	NA	NA	NA	NA	NA	TT	TT	TT	TT	TT	TT	TT	TT	TT	TT	TT	TT	TT	TT	TT	TT	TT	TT	TT	TT	TT	TT	TT	TT	TT	TA	TT	TT	TT	TT	TT	TT	TT	TT	TA	TT	TT	TT	TT
S1_186500964	A/C	1	186500964	+	NA	NA	NA	NA	NA	NA	AA	AA	AA	AA	AA	AA	AA	AA	AA	AA	AA	AA	AA	AA	AA	AA	AA	AA	AA	AA	AA	AA	AA	AA	AA	AC	AA	AA	AA	AA	AA	AA	AA	AA	AA	AA	AC	AA	AA
S1_187157739	C/T	1	187157739	+	NA	NA	NA	NA	NA	NA	TT	CT	CC	CC	CC	CT	CC	CT	CC	CT	CC	CC	CT	CC	CT	CC	TT	CC	CC	TT	CC	CT	CC	CC	CT	CT	CT	CC	CT	CC	CC	CC	CT	CC	CT	CC	CT	CC	CC
S1_187185330	T/A	1	187185330	+	NA	NA	NA	NA	NA	NA	TA	TA	TT	AA	TA	TT	TT	TA	TA	TA	TA	TA	TT	TT	TT	TT	TA	TT	TT	TA	TT	TT	NN	TA	TA	TT	TT	TT	TT	TA	TT	TT	TA	TT	TA	TT	TT	TT	TT
S1_187186918	C/A	1	187186918	+	NA	NA	NA	NA	NA	NA	AA	AA	CC	NN	CA	CA	CC	CA	CA	CA	CC	CC	CA	CA	AA	AA	AA	CC	CC	AA	CA	AA	NN	CC	CA	CA	CA	CC	CA	CC	CC	CC	CA	CC	CA	CC	CA	CC	CC
S1_187188951	A/G	1	187188951	+	NA	NA	NA	NA	NA	NA	AG	AG	AA	NN	AG	AG	AA	AA	AA	AA	AA	AA	AA	AA	AA	AA	AA	AA	AA	AG	AA	AG	NN	AG	AA	AA	AG	AA	AA	AA	AG	AA	AG	NN	AA	AA	AA	AG	AA
S1_187199720	G/T	1	187199720	+	NA	NA	NA	NA	NA	NA	TT	TT	GT	TT	GG	TT	GG	GT	GG	GT	GG	GT	GT	GT	TT	TT	TT	GG	GG	GT	GT	TT	TT	GT	GT	GT	GG	GG	GT	GG	GG	GG	GT	GT	GT	GG	GT	GG	GG
S1_187370666	C/T	1	187370666	+	NA	NA	NA	NA	NA	NA	CC	CC	CC	CC	CC	CC	CC	CC	CC	CC	CC	CC	CC	CC	CC	CC	CC	CC	CC	CC	CC	CC	CC	CC	CC	CC	CT	TT	CC	TT	CT	TT	CT	CT	CT	TT	CC	CC	CT
S1_187480589	A/G	1	187480589	+	NA	NA	NA	NA	NA	NA	GG	GG	AA	GG	AG	GG	AA	AG	AG	AG	AA	AG	AG	AA	GG	GG	GG	AA	AA	GG	AG	GG	GG	AA	GG	AG	AG	AA	AG	AA	AA	AA	AG	AA	AG	AA	AG	AA	AA
S1_187714529	G/C	1	187714529	+	NA	NA	NA	NA	NA	NA	CC	CC	GC	CC	GC	CC	GG	GC	GC	GC	GG	GC	GC	GC	CC	CC	CC	GG	GG	CC	GC	CC	CC	GC	GC	GC	GC	GG	GC	GG	GG	GG	GC	GC	GC	GG	GC	GG	GG
S1_187861177	A/G	1	187861177	+	NA	NA	NA	NA	NA	NA	GG	AG	AA	AA	AA	AG	AA	AG	AA	AG	AA	AA	AG	AG	AG	AA	GG	AA	AA	GG	AG	AG	AA	AA	AG	AG	AG	AA	AG	AA	AA	AA	AG	AA	AG	AA	AG	AA	AA
S1_187863947	A/G	1	187863947	+	NA	NA	NA	NA	NA	NA	AG	AG	AA	AA	AA	AG	AA	AG	AA	AG	AA	AA	AA	AG	AG	AA	GG	AA	AA	GG	AA	AG	AA	AA	AG	AG	AG	AA	AG	AA	AA	AA	AG	AA	AG	AA	AG	AA	AA
S1_187872947	A/G	1	187872947	+	NA	NA	NA	NA	NA	NA	GG	AG	AA	AA	AA	AG	AA	AG	AA	AG	AA	AA	AG	NN	AG	AA	GG	AA	AA	GG	AG	AG	AA	AA	AG	AG	AG	AA	AG	AA	AA	AA	AG	AA	AG	AA	AG	AA	AA
S1_187925354	T/C	1	187925354	+	NA	NA	NA	NA	NA	NA	CC	TC	TT	TT	TT	TC	TT	TC	TT	TC	TT	TT	TC	TC	TC	TT	CC	TT	TT	CC	TC	TC	TT	TT	TC	TC	TC	TT	TC	TT	TT	TT	TC	TT	TC	TT	TC	TT	TT
S1_188387040	A/T	1	188387040	+	NA	NA	NA	NA	NA	NA	AA	AA	AA	AA	AA	AT	AA	AA	AA	AA	AA	AA	AA	AA	AA	AA	AA	AA	AA	AA	AT	AA	AA	AA	AA	AA	AA	AT	AA	AA	AA	AA	AA	AA	AA	AA	AT	AA	AA
S1_188721634	G/A	1	188721634	+	NA	NA	NA	NA	NA	NA	GG	GA	AA	AA	AA	GA	AA	GA	AA	GA	AA	AA	GA	GA	GA	AA	GG	AA	GA	GG	GA	GA	AA	AA	GA	GA	GG	GG	GA	GG	GA	GG	GG	GA	GG	GG	GG	AA	GA
S1_189121990	G/T	1	189121990	+	NA	NA	NA	NA	NA	NA	GG	GG	GG	GG	GG	GG	GG	GG	GG	GG	GG	GG	GG	GG	GG	GG	GG	GG	GG	GG	GG	GG	GG	GG	GT	GT	GG	GG	GT	GG	GG	GG	GT	GG	GT	GG	GT	GG	GG
S1_189225354	G/A	1	189225354	+	NA	NA	NA	NA	NA	NA	AA	GG	GG	GG	GG	GA	GG	GA	GG	GA	GG	GG	GA	GA	GA	GG	AA	GG	GG	AA	GA	GA	GG	GG	GA	GA	GA	GG	GA	GG	GG	GG	GA	GG	GA	GG	GA	GG	GG
S1_189225405	G/A	1	189225405	+	NA	NA	NA	NA	NA	NA	GG	GG	GG	GG	GG	GG	GG	GG	GG	GG	GG	GG	GG	GG	GG	GG	GG	GG	GG	GG	GG	GA	GG	GG	GG	GG	GG	GG	GG	GG	GG	GG	GG	GA	GG	GG	GG	AA	GG
S1_189335174	A/G	1	189335174	+	NA	NA	NA	NA	NA	NA	AA	AA	AA	AA	AA	AA	AA	AA	AA	AA	AA	AA	AA	AA	AA	AA	AA	AA	AA	AA	AG	AA	AA	AA	AA	AA	AG	GG	AA	GG	AG	GG	AG	AG	AG	GG	AG	AA	AG
S1_189346914	G/A	1	189346914	+	NA	NA	NA	NA	NA	NA	GG	GG	GG	GG	GG	GG	GG	GG	GG	GG	GG	GG	GG	GG	GG	GG	GG	GG	GG	GG	GG	GA	GG	GG	GG	GG	GG	GG	GG	GG	GG	GG	GG	GA	GG	GG	GG	GG	GG
S1_189349249	C/T	1	189349249	+	NA	NA	NA	NA	NA	NA	TT	CT	CC	CC	CC	CT	CC	CT	CC	CT	CC	CT	CT	CT	CT	CC	CC	CC	CC	TT	CT	TT	CC	CC	CT	CT	CT	CC	CT	CC	CC	CC	CT	CC	CT	CC	CT	CT	CC
S1_189617341	A/G	1	189617341	+	NA	NA	NA	NA	NA	NA	AA	AA	AA	AA	AA	AA	AA	AA	AA	AA	AA	AA	AA	AA	AA	AA	AA	AA	AA	AA	AA	AA	AA	AA	AA	AG	GG	AG	AA	AG	AA	GG	GG	AA	AA	AA	AA	AA	AA
S1_189661466	C/A	1	189661466	+	NA	NA	NA	NA	NA	NA	CC	CC	CC	CC	CC	CC	CC	CC	CC	CC	CC	CC	CC	CC	CC	CC	CC	CC	CC	CC	CC	CC	CC	CC	CC	CA	AA	CA	CC	CA	CC	AA	AA	NN	CC	CC	CC	CC	CC
S1_189691505	T/C	1	189691505	+	NA	NA	NA	NA	NA	NA	TT	TT	TT	TT	TT	TT	TT	TT	TC	TT	TT	TT	TT	TC	TC	TT	TT	TT	TT	TT	NN	TT	NN	TC	TT	TT	TC	TT	TC	TT	TT	TT	TT	TT	TT	TT	TT	TT	TT
S1_189691510	A/G	1	189691510	+	NA	NA	NA	NA	NA	NA	AA	AA	AA	AA	AA	AA	AA	AA	AG	AA	AA	AA	AA	AG	AG	AA	AA	AA	AA	AA	NN	AA	NN	AG	AA	AA	AG	AA	AG	AA	AA	AA	AA	AA	AA	AA	AA	AA	AA
S1_189899801	A/G	1	189899801	+	NA	NA	NA	NA	NA	NA	AG	AG	AG	AG	AG	AG	AA	AG	AG	AG	AA	AG	AG	AG	AG	AA	AG	AG	AG	AG	AG	AG	AA	AG	AG	AG	AA	AG	AA	AG	AA	AG	AG	AG	AG	AG	AG	AG	AG
S1_189899818	C/T	1	189899818	+	NA	NA	NA	NA	NA	NA	CC	CT	CT	CC	CT	CT	CC	CC	CC	CT	CC	CT	CT	CT	CT	CC	CC	CT	CC	CT	CT	CC	CC	CC	CC	CT	CC	CT	CC	CC	CC	CT	CT	CT	CT	CC	CC	CT	CT
S1_189899847	G/T	1	189899847	+	NA	NA	NA	NA	NA	NA	GG	GG	GT	GT	GG	GG	GG	GT	GT	GT	GG	GT	GG	GT	GG	GG	GT	GG	GT	GG	GG	GT	GG	GT	GG	GG	GG	GG	GG	GG	GG	GG	GG	GG	GG	GG	GG	GG	GG
S1_190492218	C/T	1	190492218	+	NA	NA	NA	NA	NA	NA	CC	CC	CC	CC	CC	CC	CC	CC	CC	CC	CC	CC	CC	CC	CC	CC	CC	CC	CC	CC	CC	CC	CC	CC	TT	CT	CT	CC	CT	CC	CC	CC	CT	CC	CT	CC	CT	CC	CC
S1_190772567	T/G	1	190772567	+	NA	NA	NA	NA	NA	NA	GG	TG	TT	TT	TT	TG	TT	TG	TT	TG	TT	TG	GG	TG	TG	TT	TG	TT	TT	GG	TT	GG	TT	TT	TG	TG	TT	TT	TG	TT	TT	TT	TG	TG	TG	TT	TT	TG	TT
S1_190876457	C/A	1	190876457	+	NA	NA	NA	NA	NA	NA	CC	CC	CC	CC	CC	CC	CC	CC	CC	CC	CC	CC	CC	CC	CC	CC	CC	CC	CC	CC	CC	CC	CC	CC	CC	CC	CA	AA	CC	AA	CA	AA	CA	CA	CA	AA	CC	CC	CA
S1_191119029	T/G	1	191119029	+	NA	NA	NA	NA	NA	NA	TG	TG	TG	TG	TT	TG	TG	TG	TG	TG	TG	TG	TG	TG	TG	TG	TG	TG	TG	TG	TG	TG	TT	TG	TT	TG	TG	TG	TT	TT	TT	TT	TG	TG	TG	TG	TT	TG	TG
S1_191119040	A/G	1	191119040	+	NA	NA	NA	NA	NA	NA	AG	AG	AG	AG	AA	AG	AG	AG	AG	AG	AG	AG	AG	AG	AG	AG	AG	AG	AG	AG	AG	AG	AA	AG	AA	AG	AG	AG	AA	AA	AA	AA	AG	AG	AG	AG	AA	AG	AG
S1_191193603	C/T	1	191193603	+	NA	NA	NA	NA	NA	NA	TT	CT	CC	CC	CC	CT	CC	CT	CC	CT	CC	CC	CT	CT	CT	CC	TT	CC	CC	CT	CT	CT	CC	CC	CT	CT	CT	CC	CT	CC	CC	CC	CT	CC	CT	CC	CT	CC	CC
S1_191595928	G/A	1	191595928	+	NA	NA	NA	NA	NA	NA	GG	GG	GG	GG	GG	GG	GG	GG	GG	GG	GG	GG	GG	GG	GG	GG	GG	GG	GG	GG	GG	GG	GG	GG	GG	GG	GG	GG	GG	GG	GG	GG	GG	AA	GG	GG	GG	GG	GG
S1_191595939	G/A	1	191595939	+	NA	NA	NA	NA	NA	NA	GG	GG	GG	GG	GG	GG	GG	GG	GG	GG	GG	GG	GG	GG	GG	GG	GG	GG	GG	GG	GG	GG	GG	GG	GG	GA	GG	GG	GA	GG	GG	GG	GG	GG	GA	GG	GG	GG	GG
S1_191868700	G/A	1	191868700	+	NA	NA	NA	NA	NA	NA	GG	GG	GG	GG	GG	GG	GG	GG	GG	GG	GG	GG	GG	GG	GG	GG	GG	GG	GG	GG	GG	GG	GG	GG	GA	GA	GA	GG	GA	GG	GG	GG	GA	GG	GA	GG	GA	GG	GG
S1_192360582	T/C	1	192360582	+	NA	NA	NA	NA	NA	NA	TC	TT	TT	TT	TT	TC	TT	TT	TC	TT	TT	TT	TC	TT	TC	TT	TT	TT	TT	TC	CC	TT	TT	TT	TT	TT	TT	TT	TC	TT	TT	TT	TT	TT	TT	TT	TC	TT	TT
S1_192469497	C/A	1	192469497	+	NA	NA	NA	NA	NA	NA	CA	CA	CA	CA	CC	AA	CC	CC	CA	CC	CC	CC	CA	CC	AA	CC	CC	CC	CA	CA	AA	CA	AA	CC	CA	CA	CC	CC	CA	CC	CC	CC	CC	AA	AA	CC	AA	CA	CA
S1_192746344	G/A	1	192746344	+	NA	NA	NA	NA	NA	NA	GG	GG	GG	GG	GG	GG	GG	GG	GG	GG	GG	GG	GG	GG	GG	GG	GG	GG	GG	NN	GG	GG	GG	GG	GA	GA	GA	GG	GA	GG	GG	GG	GA	GG	GA	GG	GA	GG	GG
S1_193193993	G/A	1	193193993	+	NA	NA	NA	NA	NA	NA	GG	GG	GG	GG	GG	GG	GG	GG	GG	GG	GG	GG	GG	GG	GG	GG	GG	GG	GG	GG	GG	GA	GG	GG	GG	GG	GG	GG	GG	GG	GG	GG	GG	GA	GG	GG	GG	GG	GG
S1_193194003	G/A	1	193194003	+	NA	NA	NA	NA	NA	NA	AA	GA	GG	GG	GG	GA	GG	GA	GG	GA	GG	GA	GA	GA	GA	GG	AA	GG	GG	AA	GA	GA	GG	GG	GA	GA	GA	GG	GA	GG	GG	GG	GA	GG	GA	GG	GA	GA	GG
S1_193219305	G/A	1	193219305	+	NA	NA	NA	NA	NA	NA	GG	GG	GG	GG	GG	GG	GG	GG	GG	GG	GG	GG	GG	GG	GG	GG	GG	GG	GG	GG	GG	GG	GG	GG	GA	GA	GA	GG	AA	GG	GG	GG	GA	GG	GA	GG	GA	GG	GG
S1_193249648	C/T	1	193249648	+	NA	NA	NA	NA	NA	NA	CC	CC	CC	CC	CC	CC	CC	CC	CC	CC	CC	CC	CC	CC	CC	CC	CC	CC	CC	CC	CC	CT	CC	CC	CC	CC	CC	CC	CC	CC	CC	CC	CC	CT	CC	CC	CC	CC	CC
S1_193268100	C/G	1	193268100	+	NA	NA	NA	NA	NA	NA	GG	CG	CC	CC	CC	CG	CC	CG	CC	CG	CC	CG	CG	CG	CG	CC	GG	CC	CC	GG	CG	CG	CC	CC	GG	CG	CC	CC	CG	CC	CC	CC	CG	CC	CG	CC	CG	CG	CC
S1_193268174	T/C	1	193268174	+	NA	NA	NA	NA	NA	NA	CC	CC	TT	TT	TT	TC	TT	TC	TT	TC	TT	TC	TC	CC	TC	TT	CC	TT	TT	TC	TC	TC	TT	TT	CC	TC	TC	TT	TC	TT	TT	TT	CC	TT	TC	TT	TC	TC	TT
S1_193756314	C/T	1	193756314	+	NA	NA	NA	NA	NA	NA	CT	CT	CT	CT	CT	CT	CT	CT	CT	CT	CC	CT	CT	CT	CT	CT	CT	CT	CT	CT	CT	CT	CT	CT	CT	CT	CT	CT	CT	CT	CT	CT	CT	CT	CT	CT	CT	CT	CT
S1_193756505	A/T	1	193756505	+	NA	NA	NA	NA	NA	NA	TT	AT	AA	AA	AA	AT	AA	AT	AA	AT	AA	AT	TT	AA	AT	AA	TT	AA	AA	AT	AT	AT	AA	AA	AT	AA	AA	AA	AA	AA	AA	AA	AA	AA	AA	AA	AA	AT	AA
S1_194183711	C/T	1	194183711	+	NA	NA	NA	NA	NA	NA	CT	CT	CT	CT	CT	TT	CT	CT	CT	TT	CC	TT	CT	CT	CT	CT	CC	TT	NN	CT	TT	TT	TT	TT	CT	CT	CT	CT	CC	CT	CT	CT	CT	CC	CT	CT	CT	CT	TT
S1_194192144	A/G	1	194192144	+	NA	NA	NA	NA	NA	NA	AA	AA	AA	AA	AA	AA	AA	AA	AA	AA	AA	AA	AA	AA	AA	AA	AA	AA	AA	AA	AA	AG	AA	AA	AA	AA	NN	AA	AG	AA	AA	AA	AA	NN	AA	AA	AA	AA	AA
S1_194654360	A/G	1	194654360	+	NA	NA	NA	NA	NA	NA	AA	AA	AA	AA	AA	AA	AA	AA	AA	AA	AA	AA	AA	AA	AA	AA	AA	AA	AA	AA	AA	AA	AA	AA	AA	AA	AA	AA	AG	AA	AA	AA	AA	AA	AA	AA	AA	AA	AA
S1_194654378	G/A	1	194654378	+	NA	NA	NA	NA	NA	NA	GG	GG	GG	GG	GG	GG	GG	GG	GG	GG	GG	GG	GG	GG	GG	GG	GG	GG	GG	GG	GG	GG	GG	GG	GA	GA	GG	GG	GA	GG	GG	GG	GA	GG	GA	GG	GA	GG	GG
S1_194945452	G/A	1	194945452	+	NA	NA	NA	NA	NA	NA	GG	GG	GG	GG	GG	GG	GG	GG	GG	GG	GG	GG	GG	GG	GG	GG	GG	GG	GG	GG	GG	GG	GG	GG	GA	GG	NN	GG	GA	GG	GG	GG	GG	GG	GG	GG	GG	GA	GG
S1_195085520	T/A	1	195085520	+	NA	NA	NA	NA	NA	NA	TT	TT	TT	TT	TT	TT	TT	TT	TA	TT	TT	TT	TT	TT	TT	TT	TT	TT	TT	TT	TT	TT	TT	TT	AA	TT	TT	TT	TT	TA	TT	TT	TT	TT	TT	TT	TT	TA	TT
S1_195483276	G/T	1	195483276	+	NA	NA	NA	NA	NA	NA	GG	GG	GG	GG	GG	GG	GG	GG	GG	GG	GG	TT	GG	GG	GG	GG	GG	GG	GG	GG	GT	GG	GG	GG	GT	TT	NN	GG	GT	GG	GT	GG	GT	GG	GT	GG	GT	GT	GT
S1_195557331	G/A	1	195557331	+	NA	NA	NA	NA	NA	NA	AA	GA	GG	GA	GG	GA	GG	GA	GG	GA	GG	GG	GA	GG	GA	GG	AA	GG	GG	AA	GA	GA	GG	GG	GG	GG	GG	GG	GG	GG	GG	GG	GG	GA	GG	GG	GG	GG	GG
S1_195568835	G/A	1	195568835	+	NA	NA	NA	NA	NA	NA	AA	GA	GG	GA	GG	GA	GG	GA	GG	GA	GG	GG	GA	NN	GG	GG	AA	GG	GG	AA	GA	GA	GG	GG	GG	GG	GG	GG	GG	GG	GG	GG	GG	GG	GG	GG	GG	GG	GG
S1_196097381	C/T	1	196097381	+	NA	NA	NA	NA	NA	NA	TT	TT	CT	CT	CT	TT	CC	CT	CT	CT	CC	CT	CT	CT	TT	TT	TT	CC	CC	TT	CT	TT	TT	CT	CT	CT	CT	CC	CT	CC	CC	CC	CT	CT	CT	CC	CT	CT	CC
S1_196147573	A/G	1	196147573	+	NA	NA	NA	NA	NA	NA	GG	AG	AA	AA	AG	AG	AA	AG	AG	AG	AA	AA	AG	AG	AG	AG	GG	AA	AA	GG	AG	AG	AA	AA	AG	AG	AG	AA	AG	AA	AA	AA	AG	AA	AG	AA	AG	AA	AA
S1_196149811	T/C	1	196149811	+	NA	NA	NA	NA	NA	NA	TT	TC	TC	TC	TT	TC	TT	TT	TT	TT	TT	TT	TT	TT	TC	TC	TT	TT	TT	TT	TT	TC	CC	TC	TT	TT	TT	TT	TT	TT	TT	TT	TT	TC	TT	TT	TT	TT	TT
S1_196478553	G/T	1	196478553	+	NA	NA	NA	NA	NA	NA	GG	GG	GG	GG	GG	GG	GG	GG	GG	GG	GG	GG	GG	GG	GG	GG	GG	GG	GG	GG	GG	GG	GG	GG	GG	GG	GG	GT	GG	GG	GG	GG	GG	GG	GG	GG	GT	GG	GG
S1_196723727	T/C	1	196723727	+	NA	NA	NA	NA	NA	NA	TT	TT	TT	TT	TT	TT	TT	TT	TT	TT	TT	TT	TT	TT	TT	TT	TT	TT	TT	TT	TT	TT	TT	TT	TT	TT	TT	TC	TT	TT	TT	TT	TT	TT	TT	TT	TC	TT	TT
S1_196864150	G/A	1	196864150	+	NA	NA	NA	NA	NA	NA	GG	GG	GG	GA	GG	GA	GG	GG	GG	GG	GG	GG	GG	GG	GA	GG	GG	GG	GG	NN	GG	GG	AA	GG	GG	GG	GG	GG	GG	GG	GG	GG	GG	GG	GG	GG	GG	GG	GG
S1_197199016	A/C	1	197199016	+	NA	NA	NA	NA	NA	NA	AA	AA	AC	AA	AA	AA	AA	AA	AA	AA	AA	AA	AA	AA	AA	AA	AA	AA	AC	AA	AA	AA	AA	AA	CC	AC	CC	CC	AC	AC	AA	CC	CC	CC	AC	AA	CC	AA	AA
S1_197224600	C/G	1	197224600	+	NA	NA	NA	NA	NA	NA	CC	CG	CG	CC	CC	CC	CC	CC	CC	CC	CC	CG	CC	CC	CC	CG	CC	CC	CC	CC	CC	CC	CC	CG	CG	CC	CC	CC	CG	CC	CC	CC	CC	CC	CC	CC	CC	CC	CC
S1_197322276	C/T	1	197322276	+	NA	NA	NA	NA	NA	NA	CC	CC	CC	CT	CC	CC	CC	CC	CC	CC	CC	CC	CC	CC	CT	CC	CC	CC	CC	CC	CC	CT	TT	CC	CT	CT	CC	CT	CC	CC	CT	CC	CC	CT	TT	CT	CT	CC	CC
S1_197333299	G/A	1	197333299	+	NA	NA	NA	NA	NA	NA	GG	GG	GG	GA	GG	GA	GG	GG	GG	GG	GG	GG	GG	GG	GA	GG	GG	GG	GG	GG	GG	GG	AA	GG	GA	GA	GG	GA	GG	GG	GG	GG	GG	GG	GG	GA	GA	GG	GG
S1_197333349	C/A	1	197333349	+	NA	NA	NA	NA	NA	NA	CC	CC	CC	CC	CC	CC	CC	CC	CC	CC	CC	CC	CC	CC	CC	CC	CC	CC	CC	CC	CC	CC	CC	CC	CC	CC	CC	CC	CA	CC	CA	CC	CC	CC	CA	CC	CC	CC	CA
S1_197360868	G/T	1	197360868	+	NA	NA	NA	NA	NA	NA	GG	GG	GG	GT	GG	GT	GG	GG	GG	GG	GG	GG	GG	GG	GT	GG	GG	GG	GG	GG	GG	GG	TT	GG	GT	GT	GG	TT	GG	GG	GG	GG	GG	GG	GG	GT	TT	GG	GG
S1_197367588	C/G	1	197367588	+	NA	NA	NA	NA	NA	NA	CC	CC	CC	CC	CC	CC	CC	CC	CC	CC	CC	GG	CC	CC	CC	CC	CC	CC	CC	CC	CC	CG	CC	CC	CC	CG	GG	CG	CG	CG	CG	GG	GG	CG	CG	CC	CG	CC	CG
S1_197378657	T/C	1	197378657	+	NA	NA	NA	NA	NA	NA	CC	TT	CC	TC	CC	CC	CC	CC	CC	CC	CC	TC	CC	CC	TC	TC	CC	CC	CC	CC	CC	CC	TT	TC	TT	TT	TT	TT	TC	TC	TC	TT	TT	TT	TT	TC	TT	CC	TT
S1_197426346	G/A	1	197426346	+	NA	NA	NA	NA	NA	NA	GG	GG	GG	GG	GG	GG	GG	GG	GG	GG	GG	GG	GG	GG	GG	GG	GG	GG	GG	GG	GG	GG	GG	GG	GG	GG	GG	GG	GG	GG	GG	GG	GG	GA	GG	GG	GA	GG	GG
S1_197426347	G/T	1	197426347	+	NA	NA	NA	NA	NA	NA	GG	GT	GG	GG	GG	GG	GG	GG	GG	GG	GG	GG	GG	GG	GG	GT	GG	GG	GG	GG	GG	GG	GG	GT	TT	GG	GG	GG	GT	GG	GG	GG	GG	GT	GG	GT	GG	GT	GT
S1_197426357	G/A	1	197426357	+	NA	NA	NA	NA	NA	NA	AA	GA	AA	GA	AA	GA	GA	AA	AA	AA	AA	GA	AA	AA	GA	GA	GA	GA	AA	AA	AA	GA	GG	GA	GG	GG	GG	GG	GG	GA	GA	GG	GG	GG	GG	GA	GG	GA	GG
S1_197426361	C/T	1	197426361	+	NA	NA	NA	NA	NA	NA	CC	CT	CC	CC	CC	CC	CC	CC	CC	CC	CC	CC	CC	CC	CC	CT	CC	CC	CC	CC	CC	CC	CC	CT	TT	CC	CC	CC	CT	CC	CC	CC	CC	CT	CC	CT	CC	CT	CT
S1_197434873	T/C	1	197434873	+	NA	NA	NA	NA	NA	NA	TT	TC	TT	TT	TT	TT	TT	TT	TT	TT	TT	TT	TT	TT	TT	TC	TT	TT	TT	TT	TT	TT	TT	TC	TC	TT	TT	TT	TT	TT	TT	TT	TT	TT	TT	TC	TT	TC	TC
S1_197497961	T/C	1	197497961	+	NA	NA	NA	NA	NA	NA	TC	TC	TT	TT	TT	TT	TT	TT	TT	TT	TT	TT	CC	TT	TC	NN	TT	TT	TT	TC	CC	TT	TC	TT	TC	TC	TC	TC	TT	CC	TT	CC	CC	TT	TC	TT	TC	TT	TT
S1_198859996	A/T	1	198859996	+	NA	NA	NA	NA	NA	NA	AA	AA	AA	AA	AA	AA	AA	AA	AA	AA	AA	AA	AA	AA	AA	AA	AA	AA	AA	AA	AA	TT	AA	AA	AA	AT	AA	AT	AA	AA	AA	AA	AA	AT	AA	AA	AT	AA	AA
S1_199004852	T/C	1	199004852	+	NA	NA	NA	NA	NA	NA	TT	TT	TT	TC	TT	TT	TT	TC	TT	TT	TT	TT	TT	TT	TT	TT	TT	TT	TT	TT	TT	NN	TT	TT	TT	CC	CC	CC	TT	TC	TC	CC	CC	TT	TC	TT	TT	TT	TC
S1_199005474	C/T	1	199005474	+	NA	NA	NA	NA	NA	NA	CC	CC	CC	CC	CC	CC	CC	CC	CC	CC	CC	CC	CC	CC	CC	CC	CC	CC	CC	CC	CC	TT	CC	CC	CC	CT	CC	CT	CC	CC	CC	CC	CC	CT	CC	CC	CT	CC	CC
S1_199213347	C/T	1	199213347	+	NA	NA	NA	NA	NA	NA	CT	TT	CT	CT	CC	TT	CC	CC	CC	CC	CC	NN	CT	CC	TT	CT	CC	CC	CC	TT	TT	TT	TT	CT	CT	CT	CC	CT	CC	CT	CC	CC	CC	CT	CT	CC	CT	CT	CC
S1_199294141	C/T	1	199294141	+	NA	NA	NA	NA	NA	NA	CC	CC	CC	CC	CC	CC	CC	CC	CC	CC	CC	CC	CC	CC	CC	CC	CC	CC	CC	CC	CC	CC	CC	CC	CT	CC	CC	CC	CT	CC	TT	CC	CC	NN	CT	CC	CT	CC	CT
S1_199841835	A/T	1	199841835	+	NA	NA	NA	NA	NA	NA	AA	AA	AA	AA	AA	AA	AA	AA	AA	AA	AA	AA	AA	AA	AA	AA	AA	AA	AA	AA	AA	AA	AA	AA	AT	AA	AA	AA	TT	AA	TT	AA	AA	NN	AT	AA	TT	AT	AT
S1_200025011	T/G	1	200025011	+	NA	NA	NA	NA	NA	NA	TT	TT	TT	TT	TT	TT	TT	TT	TT	TT	TT	TT	TT	TT	TT	TT	TT	TT	TT	TT	TT	TT	TT	TT	TT	TG	TG	TG	TT	TG	TT	GG	GG	TT	TT	TT	TT	TT	TT
S1_200032645	G/A	1	200032645	+	NA	NA	NA	NA	NA	NA	GG	GG	GG	GG	GG	GG	GG	NN	GG	GG	GG	GG	GG	GG	GG	GG	GG	GG	GG	GG	NN	GG	NN	GG	GG	GG	GA	GG	GG	GG	GG	GG	GG	GA	GA	GG	GA	GG	GG
S1_200188886	C/T	1	200188886	+	NA	NA	NA	NA	NA	NA	CC	CC	CC	CC	CC	CC	CC	CC	CC	CC	CC	CC	CC	CC	CC	CC	CC	CC	CC	CC	CC	CC	CC	CC	CC	CC	CC	TT	CC	TT	CT	TT	CT	CT	CT	TT	CT	CC	CT
S1_200354576	T/C	1	200354576	+	NA	NA	NA	NA	NA	NA	TT	TC	TC	TC	TT	TC	TT	TT	TT	TT	TT	TC	TT	TT	TC	TC	TT	TT	TT	NN	TT	TC	CC	TC	TT	TT	TT	TT	TT	TT	TT	TT	TT	TC	TT	TT	TT	TT	TT
S1_200354600	T/C	1	200354600	+	NA	NA	NA	NA	NA	NA	CC	CC	TC	TC	TC	CC	TT	TC	CC	TC	TT	TC	TC	TC	CC	CC	CC	TT	TT	NN	TC	CC	CC	CC	TC	TC	TC	TT	TC	TT	TT	TT	TC	TC	TC	TT	TT	TT	TT
S1_200764334	G/A	1	200764334	+	NA	NA	NA	NA	NA	NA	GG	GG	GG	GG	GG	GG	GG	GG	GG	GG	GG	GG	GG	GG	GG	GG	GG	GG	GG	GG	GG	GG	GG	GG	GG	GA	GA	GA	GG	GA	GG	AA	AA	GG	GG	GG	GG	GG	GG
S1_200766789	C/T	1	200766789	+	NA	NA	NA	NA	NA	NA	CT	CT	CC	CT	CC	CT	CC	CC	CC	CC	CC	CC	CT	CC	CT	CC	CC	CC	CC	CT	TT	CC	TT	CC	CC	CT	TT	CT	CC	TT	CC	TT	TT	CC	CT	CC	CT	CC	CC
S1_200768046	G/T	1	200768046	+	NA	NA	NA	NA	NA	NA	GT	GT	GG	GT	GG	GT	GG	GG	GG	GG	GG	GG	GT	GG	GT	GG	GG	GG	GG	GT	GT	GG	TT	GG	GG	GG	GG	GG	GG	GG	GG	GG	GG	GG	GG	GG	GT	GG	GG
S1_200970494	T/G	1	200970494	+	NA	NA	NA	NA	NA	NA	TT	TT	TT	TT	TT	TT	TT	TT	TT	TT	TG	TT	TT	TT	TT	TT	TT	TT	TT	TT	TT	TT	TT	TT	TT	TG	GG	TG	TT	TG	TT	GG	GG	TG	TT	TT	TT	TT	TT
S1_201402056	C/T	1	201402056	+	NA	NA	NA	NA	NA	NA	CT	CT	CC	CT	CC	CT	CC	CC	CC	CC	CC	CC	CT	CC	CT	CC	CC	CC	CC	CT	TT	CC	TT	CC	CC	CT	TT	CT	CC	TT	CC	TT	TT	CC	CT	CC	CT	CC	CC
S1_201461832	C/A	1	201461832	+	NA	NA	NA	NA	NA	NA	CC	CC	CC	CC	CC	CC	CC	NN	CC	CC	CC	CC	CC	CC	CC	CC	CC	CC	CC	CC	CC	CC	CC	CC	CC	CA	CA	CA	CC	CA	CC	AA	AA	CC	CC	CC	CC	CC	CC
S1_201461902	T/C	1	201461902	+	NA	NA	NA	NA	NA	NA	TC	TC	CC	TC	CC	TT	CC	CC	TC	CC	CC	TC	TC	TC	TT	CC	CC	CC	CC	TC	TT	TT	TT	CC	TC	TT	TT	TT	TC	TT	CC	TT	TT	TC	TC	TT	TC	TC	CC
S1_201551582	A/T	1	201551582	+	NA	NA	NA	NA	NA	NA	AT	AT	AA	AT	AA	AT	AA	AA	AA	AA	AA	AA	AT	AA	AT	AA	AA	AA	AA	AT	TT	AA	TT	AA	AA	AA	AA	AA	AA	AT	AA	AA	AA	AA	AA	AA	AT	AA	AA
S1_201574771	G/T	1	201574771	+	NA	NA	NA	NA	NA	NA	GT	GT	TT	GT	TT	GG	TT	TT	TT	TT	TT	GT	GT	TT	GG	TT	TT	TT	TT	GT	GG	GT	GG	TT	GT	GT	GT	GG	GT	GT	TT	GG	GT	GG	GT	GG	GT	GT	TT
S1_201576975	T/G	1	201576975	+	NA	NA	NA	NA	NA	NA	TT	TT	TT	TT	TT	TT	TT	TT	TT	TT	TT	TT	TT	TT	TT	TT	TT	TT	TT	NN	TT	TT	TT	TT	TT	TT	TT	TT	TT	TT	TT	TG	TT	TT	TG	TT	TT	TT	TT
S1_201576990	A/T	1	201576990	+	NA	NA	NA	NA	NA	NA	AT	AT	AA	AT	AA	AT	AA	AA	AA	AA	AA	AA	AT	AA	AT	AA	AA	AA	AA	NN	TT	AA	TT	AA	AA	AA	AA	AA	AA	AT	AA	AA	AA	AA	AA	AA	AT	AA	AA
S1_201577002	T/G	1	201577002	+	NA	NA	NA	NA	NA	NA	TT	TT	TT	TT	TT	TT	TT	TT	TT	TT	TT	TT	TT	TT	TT	TT	TT	TT	TT	NN	TT	TT	TT	TT	TT	TT	TT	TT	TT	TT	TT	TT	TT	TT	TG	TT	TT	TT	TT
S1_201832154	T/A	1	201832154	+	NA	NA	NA	NA	NA	NA	TA	TA	TT	TT	TT	TA	TT	TT	TA	TA	TT	TT	TA	TT	TA	TA	TT	TT	TT	TA	TA	TT	TT	TT	TA	TT	TT	TT	TT	TA	TT	TT	TT	TT	TT	TT	TA	TA	TT
S1_201832195	G/A	1	201832195	+	NA	NA	NA	NA	NA	NA	GA	GA	GG	GG	GG	GA	GG	GG	GG	GG	GG	GG	GG	GG	GA	GG	GG	GG	GG	GA	AA	GG	GG	GG	GG	GG	GG	GG	GG	GG	GG	GG	GG	GG	GG	GG	GG	GG	GG
S1_201849130	A/G	1	201849130	+	NA	NA	NA	NA	NA	NA	AA	AA	AA	AA	AA	AA	AA	AA	AG	AG	AA	AA	AA	AA	AA	AG	AA	AA	AA	AA	NN	AA	AA	AA	AG	AA	AA	AA	AA	AG	AA	AA	AA	AA	AA	AA	AG	AA	AA
S1_201933365	G/A	1	201933365	+	NA	NA	NA	NA	NA	NA	AA	GA	GG	GG	GG	GA	GG	GG	GG	GG	GG	GG	GA	GG	GA	GG	GG	GG	GG	GA	AA	GG	GG	GG	GG	GG	GG	GG	GG	GG	GG	GG	GG	GG	GG	GG	GG	GG	GG
S1_201946456	A/C	1	201946456	+	NA	NA	NA	NA	NA	NA	AA	AA	AA	AA	AA	AA	AA	AA	AA	AA	AA	AA	AA	AA	AA	AA	AA	AA	AA	AA	AA	AA	AA	AA	AA	AC	AA	AC	AA	AA	AA	AA	AA	AA	AA	AA	AA	AA	AA
S1_201946468	C/T	1	201946468	+	NA	NA	NA	NA	NA	NA	CC	CC	CC	CC	CC	CC	CC	CC	CC	CC	CC	CC	CC	CC	CC	CC	CC	CC	CC	CC	CC	CC	CC	CC	CC	CT	CC	CT	CC	CC	CC	CC	CC	CC	CC	CC	CC	CC	CC
S1_201952548	A/T	1	201952548	+	NA	NA	NA	NA	NA	NA	AA	AA	AA	AA	AA	AT	AA	AA	AT	AT	AA	AA	AA	AA	AT	AA	AA	AA	AA	AA	AA	AT	AA	AA	AT	AT	AT	TT	AA	AT	AA	TT	TT	AT	AA	AA	TT	AT	AA
S1_202148164	A/C	1	202148164	+	NA	NA	NA	NA	NA	NA	AA	AA	AA	AA	AA	AA	AA	AA	AA	AA	AA	AA	AA	AA	AA	AA	AA	AA	AA	AA	AA	AA	AA	AA	AC	AC	AC	AA	AC	AC	AC	AA	AC	AA	AA	AA	AA	AC	AA
S1_202461120	T/A	1	202461120	+	NA	NA	NA	NA	NA	NA	TA	TA	TT	TT	TT	TA	TT	TT	TT	TT	TT	TT	TT	TA	TA	TT	TT	TT	TT	TA	TA	TT	TT	TT	TT	TT	TT	TT	TT	TT	TT	TT	TT	TT	TT	TT	TA	TT	TT
S1_202461121	A/T	1	202461121	+	NA	NA	NA	NA	NA	NA	AA	AA	AA	AA	AA	AA	AA	AA	AA	AA	AA	AA	AA	AA	AA	AA	AA	AA	AA	AA	AA	AA	AA	AA	AA	TT	AA	AA	AA	AA	AA	AA	AA	AA	AA	AA	AA	TT	AA
[truncated: 19,664 more rows]
[truncated: 39 more columns]
