# Supplementary material for: GWAS unveils features between early- and late-flowering pearl millets
Source: BMC Genomics. 2020 Nov 10;21:777. doi: 10.1186/s12864-020-07198-2 (PMC7654029; doi:10.1186/s12864-020-07198-2)
Supplement: Supplementary file 3 — Additional file 3. [file 12864_2020_7198_MOESM3_ESM.txt]

##Matrix_Type=Normalized_IBS
78
PgSL1	1.0901449	0.27445936	0.21247965	0.20871653	0.24007615	0.28413305	0.2523195	0.2790477	0.23436056	0.26691538	0.23705536	0.25048277	0.21575278	0.21586746	0.1462247	0.14443648	0.18080738	0.19315915	0.2434849	0.22516187	0.243265	0.06222784	0.22295734	0.21823786	-0.109101355	-0.12605977	-0.13270472	-0.14281748	-0.13031742	-0.12852868	-0.11114019	-0.12041757	-0.08599171	-0.12683435	-0.12940803	-0.1436435	-0.13782097	-0.1392745	-0.11323804	-0.09630787	-0.12953466	-0.13385577	-0.13803327	-0.051357884	-0.13082387	-0.14691694	-0.12235066	-0.13504094	-0.15323263
PgSL2	0.27445936	1.1119895	0.24636005	0.2896508	0.3115703	0.23974864	0.25849566	0.24573265	0.21218425	0.24316037	0.23869364	0.21694525	0.26279494	0.17932792	0.17710541	0.23520811	0.18519846	0.23306204	0.24033713	0.25088	0.22319803	0.033556156	0.20986688	0.23058856	-0.10678311	-0.1295775	-0.1083174	-0.102061994	-0.12632404	-0.11757968	-0.12148046	-0.15278026	-0.12760626	-0.12492773	-0.11431135	-0.106524445	-0.12338728	-0.12906852	-0.12818064	-0.10344336	-0.14415711	-0.11318172	-0.10237551	-0.074617706	-0.13785388	-0.13320935	-0.113583155	-0.15119864	-0.11055844
PgSL3	0.21247965	0.24636005	1.1310526	0.22653483	0.24541691	0.27839252	0.26633108	0.23113994	0.20977612	0.23104285	0.1976924	0.21847847	0.278125	0.22008075	0.22281225	0.24680087	0.22082557	0.24225248	0.29402938	0.1863219	0.2344715	0.061040383	0.24395646	0.22593346	-0.094017506	-0.11410261	-0.13151722	-0.10960469	-0.13967308	-0.14257422	-0.08937852	-0.14657937	-0.12751223	-0.08328487	-0.1228614	-0.11082114	-0.12198354	-0.11441441	-0.10471263	-0.10434203	-0.14561594	-0.13300823	-0.14167847	-0.070648074	-0.13281864	-0.117977075	-0.14646672	-0.09875026	-0.12207233
PgSL4	0.20871653	0.2896508	0.22653483	1.1104586	0.24461836	0.2450578	0.1987106	0.21972446	0.23239064	0.26415974	0.23087989	0.24371424	0.276788	0.24777864	0.09913227	0.12682658	0.106273025	0.20665015	0.2646831	0.22362328	0.21975225	0.050054017	0.31590152	0.2258329	-0.10905709	-0.11767665	-0.12423209	-0.113394536	-0.12713514	-0.11090922	-0.10102005	-0.11578005	-0.11643017	-0.1165412	-0.13611525	-0.13394439	-0.1568985	-0.16627227	-0.12075363	-0.11260751	-0.12046948	-0.12903288	-0.09001468	-0.066296525	-0.09240745	-0.14628895	-0.10010595	-0.12361053	-0.12100034
PgSL5	0.24007615	0.3115703	0.24541691	0.24461836	1.0435102	0.24079323	0.23982698	0.23539393	0.25440264	0.25936472	0.25861603	0.25081378	0.27582395	0.22842656	0.18774638	0.16936469	0.16775988	0.21410663	0.2733008	0.17098518	0.21279226	0.045941506	0.24136117	0.27380195	-0.0904127	-0.13830303	-0.1233106	-0.13591191	-0.13749279	-0.11532854	-0.13781016	-0.13047245	-0.10316959	-0.104200624	-0.08547833	-0.14660075	-0.16238227	-0.14170668	-0.10336114	-0.09735711	-0.11945169	-0.117580004	-0.12651908	-0.087784655	-0.13796455	-0.13012026	-0.11411451	-0.12631811	-0.12508665
PgSL6	0.28413305	0.23974864	0.27839252	0.2450578	0.24079323	1.1510594	0.2874567	0.26054808	0.29104212	0.29045075	0.25535512	0.2730729	0.2985683	0.29840046	0.2100204	0.17236207	0.16290355	0.23549302	0.24456345	0.27771845	0.29592732	0.07564279	0.2573577	0.23606308	-0.10400481	-0.14468168	-0.12732817	-0.13702543	-0.13591737	-0.1422098	-0.1351609	-0.16238646	-0.101622924	-0.09514615	-0.15828942	-0.1608041	-0.13678487	-0.12328545	-0.1028271	-0.11720284	-0.14517763	-0.12974308	-0.16954596	-0.07052393	-0.12761028	-0.15216966	-0.1296567	-0.105255395	-0.14395079
PgSL7	0.2523195	0.25849566	0.26633108	0.1987106	0.23982698	0.2874567	1.0818462	0.2364268	0.25849035	0.2544752	0.24050002	0.24391879	0.29241827	0.25801012	0.1810632	0.18517627	0.1939762	0.29814106	0.27452773	0.2294553	0.25661469	0.08787048	0.26107234	0.25815898	-0.11035709	-0.13351493	-0.113782555	-0.12489698	-0.12790751	-0.12096239	-0.09955169	-0.12147376	-0.12128766	-0.08984608	-0.12031735	-0.14569461	-0.13095057	-0.12855984	-0.12972507	-0.09371351	-0.13805199	-0.14127441	-0.15656741	-0.07799921	-0.14275967	-0.15061536	-0.14887986	-0.12996773	-0.12984525
PgSL9	0.2790477	0.24573265	0.23113994	0.21972446	0.23539393	0.26054808	0.2364268	1.0449779	0.28544217	0.28807676	0.19983973	0.22914922	0.23937441	0.19836469	0.138466	0.123458914	0.19053277	0.216138	0.23058169	0.20512001	0.2016974	0.04691291	0.18849237	0.21778207	-0.08775627	-0.11585877	-0.10923489	-0.12545194	-0.113586366	-0.10505001	-0.12669459	-0.11810641	-0.1307267	-0.11345229	-0.099944636	-0.14563993	-0.14376959	-0.16331792	-0.09865692	-0.08773817	-0.11536564	-0.10633494	-0.12785117	-0.079624936	-0.11003362	-0.1241623	-0.12634045	-0.11671108	-0.12978123
PgSL10	0.23436056	0.21218425	0.20977612	0.23239064	0.25440264	0.29104212	0.25849035	0.28544217	1.0377185	0.3384573	0.23764208	0.25458315	0.2667827	0.25591725	0.16538092	0.1707862	0.2052216	0.27383655	0.2319072	0.19443145	0.226078	0.06535409	0.20622398	0.2376076	-0.08994943	-0.1515053	-0.09673994	-0.15425193	-0.11695452	-0.11177354	-0.093366586	-0.12625338	-0.10644524	-0.12360178	-0.11788175	-0.15511692	-0.14894788	-0.1482958	-0.12175274	-0.104836196	-0.12121369	-0.123705104	-0.12289017	-0.07162601	-0.13010395	-0.1034816	-0.13909765	-0.12197614	-0.12604406
PgSL14	0.26691538	0.24316037	0.23104285	0.26415974	0.25936472	0.29045075	0.2544752	0.28807676	0.3384573	1.079131	0.25072554	0.28552514	0.28210044	0.27664486	0.18025401	0.17002454	0.2070574	0.27567807	0.28427657	0.2157849	0.22090827	0.09009336	0.21059948	0.23701525	-0.10373183	-0.12796403	-0.10800072	-0.15731463	-0.13723917	-0.12347157	-0.13233869	-0.15000945	-0.120371155	-0.12417764	-0.1258457	-0.15913327	-0.12960754	-0.15587328	-0.114326246	-0.104003884	-0.13566652	-0.11491695	-0.14914954	-0.061981738	-0.1393029	-0.14350119	-0.1333286	-0.11366802	-0.16112436
PgSL15	0.23705536	0.23869364	0.1976924	0.23087989	0.25861603	0.25535512	0.24050002	0.19983973	0.23764208	0.25072554	1.0520172	0.25962412	0.25191924	0.20555565	0.11980212	0.1567865	0.1585042	0.2760468	0.27673393	0.15794307	0.254757	0.037032593	0.15919895	0.22849835	-0.10144135	-0.10441022	-0.10200658	-0.11195396	-0.13768168	-0.13482368	-0.09948962	-0.14265047	-0.09918449	-0.12577865	-0.10859399	-0.14314213	-0.12844488	-0.13466777	-0.13282356	-0.08797902	-0.133504	-0.10642829	-0.13308129	-0.08575871	-0.120038226	-0.12019535	-0.095075764	-0.11515924	-0.133165
PgSL16	0.25048277	0.21694525	0.21847847	0.24371424	0.25081378	0.2730729	0.24391879	0.22914922	0.25458315	0.28552514	0.25962412	1.1245894	0.24804248	0.28067994	0.1668893	0.18360518	0.15019338	0.24440609	0.23399357	0.15515281	0.24956521	0.03478735	0.22828087	0.23006698	-0.09524311	-0.14225942	-0.07596808	-0.16233742	-0.13010417	-0.120562986	-0.10086066	-0.17102522	-0.10316762	-0.13240474	-0.11619185	-0.14059876	-0.13268018	-0.13580164	-0.12372567	-0.08088313	-0.13579705	-0.08222116	-0.1244816	-0.08712387	-0.10937565	-0.14086817	-0.12056256	-0.120607026	-0.12529542
PgSL17	0.21575278	0.26279494	0.278125	0.276788	0.27582395	0.2985683	0.29241827	0.23937441	0.2667827	0.28210044	0.25191924	0.24804248	1.1071409	0.237528	0.18150604	0.1799247	0.13900508	0.37268054	0.2961765	0.22191672	0.24936423	0.052808933	0.24395987	0.22959921	-0.109072216	-0.1400356	-0.12351213	-0.1265172	-0.13334669	-0.14608549	-0.12919904	-0.14516732	-0.11334998	-0.13182124	-0.12123312	-0.1267417	-0.13113141	-0.14225899	-0.14954485	-0.108364284	-0.17338984	-0.13263185	-0.11902146	-0.080454655	-0.13956563	-0.13264102	-0.15421446	-0.13020347	-0.12784943
PgSL19	0.21586746	0.17932792	0.22008075	0.24777864	0.22842656	0.29840046	0.25801012	0.19836469	0.25591725	0.27664486	0.20555565	0.28067994	0.237528	1.0833948	0.19315697	0.13485795	0.16058068	0.23974429	0.24161178	0.19189516	0.25885203	0.06238621	0.247949	0.2023823	-0.110826544	-0.10263867	-0.09729963	-0.12424627	-0.09405461	-0.11388331	-0.109901026	-0.1363097	-0.13335599	-0.09990041	-0.11592371	-0.15800491	-0.13340293	-0.1368311	-0.1067098	-0.06675218	-0.15698452	-0.106876664	-0.12539567	-0.074646994	-0.108944535	-0.12891826	-0.10168934	-0.12202955	-0.14052667
PgSL20	0.1462247	0.17710541	0.22281225	0.09913227	0.18774638	0.2100204	0.1810632	0.138466	0.16538092	0.18025401	0.11980212	0.1668893	0.18150604	0.19315697	1.101059	0.32159945	0.23734044	0.17223343	0.17945723	0.18044357	0.23744789	0.051970117	0.17189974	0.17609958	-0.06345012	-0.08181058	-0.049273748	-0.06862483	-0.07494703	-0.106811985	-0.06239498	-0.11753456	-0.11544733	-0.081892006	-0.071379155	-0.1010564	-0.09950083	-0.08367724	-0.09124193	-0.09003779	-0.092127785	-0.13250332	-0.0929192	-0.10884787	-0.09029022	-0.08101665	-0.108710796	-0.102209695	-0.11370936
PgSL21	0.14443648	0.23520811	0.24680087	0.12682658	0.16936469	0.17236207	0.18517627	0.123458914	0.1707862	0.17002454	0.1567865	0.18360518	0.1799247	0.13485795	0.32159945	1.126586	0.28447118	0.17240195	0.1502535	0.14533083	0.18690898	0.059141606	0.1463035	0.18000665	-0.09398655	-0.11121224	-0.07967012	-0.04842307	-0.07550271	-0.109057136	-0.04380611	-0.08942492	-0.13941622	-0.08458299	-0.083938956	-0.09965841	-0.10611244	-0.08140301	-0.08834512	-0.10612687	-0.10290226	-0.095328145	-0.10846062	-0.08123396	-0.111711875	-0.062306803	-0.09739252	-0.08540391	-0.10542735
PgSL22	0.18080738	0.18519846	0.22082557	0.106273025	0.16775988	0.16290355	0.1939762	0.19053277	0.2052216	0.2070574	0.1585042	0.15019338	0.13900508	0.16058068	0.23734044	0.28447118	1.4911073	0.1689208	0.13898166	0.13697007	0.16520986	0.05914208	0.1399118	0.18666114	-0.074009135	-0.10913687	-0.10141124	-0.06524398	-0.1144115	-0.110061266	-0.08823472	-0.11497962	-0.082069695	-0.0760345	-0.07440086	-0.1035127	-0.11977064	-0.120420806	-0.10330009	-0.10404482	-0.10580874	-0.068034194	-0.13091289	-0.11602021	-0.11362286	-0.10348234	-0.107638545	-0.08529248	-0.08319404
PgSL24	0.19315915	0.23306204	0.24225248	0.20665015	0.21410663	0.23549302	0.29814106	0.216138	0.27383655	0.27567807	0.2760468	0.24440609	0.37268054	0.23974429	0.17223343	0.17240195	0.1689208	1.1608869	0.24894166	0.18623666	0.21864754	0.039605122	0.20461123	0.20436321	-0.10134278	-0.122199945	-0.088331506	-0.11111438	-0.14909326	-0.14826308	-0.08935302	-0.10952339	-0.1324025	-0.12531279	-0.10871717	-0.15121906	-0.11962549	-0.13802415	-0.11192275	-0.075449035	-0.12828168	-0.10916753	-0.1314325	-0.08084646	-0.11785617	-0.116254345	-0.15049474	-0.120151214	-0.14549078
PgSL25	0.2434849	0.24033713	0.29402938	0.2646831	0.2733008	0.24456345	0.27452773	0.23058169	0.2319072	0.28427657	0.27673393	0.23399357	0.2961765	0.24161178	0.17945723	0.1502535	0.13898166	0.24894166	1.1785479	0.2074364	0.26177678	0.10875649	0.27905655	0.21274446	-0.11169723	-0.12441048	-0.13152353	-0.1360115	-0.12882796	-0.12316456	-0.13278283	-0.13303638	-0.12071718	-0.093392536	-0.12567644	-0.16428557	-0.13200842	-0.11573907	-0.08659313	-0.09476805	-0.17005298	-0.13350105	-0.16211793	-0.081058	-0.13389093	-0.12518445	-0.15707026	-0.13933277	-0.15491346
PgSL26	0.22516187	0.25088	0.1863219	0.22362328	0.17098518	0.27771845	0.2294553	0.20512001	0.19443145	0.2157849	0.15794307	0.15515281	0.22191672	0.19189516	0.18044357	0.14533083	0.13697007	0.18623666	0.2074364	1.0182607	0.21608873	0.06546932	0.21987884	0.16963795	-0.08799536	-0.10632434	-0.100835815	-0.119455434	-0.1295949	-0.10546638	-0.078965366	-0.13334231	-0.09512901	-0.10866567	-0.115592055	-0.13464645	-0.11002246	-0.1307419	-0.10604941	-0.06693982	-0.10863599	-0.10016681	-0.108624116	-0.052436523	-0.12134917	-0.13610332	-0.089422815	-0.09635524	-0.11777647
PgSL27	0.243265	0.22319803	0.2344715	0.21975225	0.21279226	0.29592732	0.25661469	0.2016974	0.226078	0.22090827	0.254757	0.24956521	0.24936423	0.25885203	0.23744789	0.18690898	0.16520986	0.21864754	0.26177678	0.21608873	1.1267942	0.04781657	0.2073715	0.19577375	-0.11789482	-0.106804475	-0.13069943	-0.12343447	-0.13532987	-0.117754094	-0.09323309	-0.14612815	-0.121874996	-0.10218884	-0.12085904	-0.13283752	-0.14126833	-0.13262	-0.1339091	-0.07047474	-0.13280337	-0.12948759	-0.11978822	-0.07066016	-0.11199637	-0.10637788	-0.109414265	-0.120227784	-0.12245179
PgSL28	0.06222784	0.033556156	0.061040383	0.050054017	0.045941506	0.07564279	0.08787048	0.04691291	0.06535409	0.09009336	0.037032593	0.03478735	0.052808933	0.06238621	0.051970117	0.059141606	0.05914208	0.039605122	0.10875649	0.06546932	0.04781657	0.8817473	0.087347165	0.027338171	-0.040567584	-0.060174078	-0.04579006	-0.064493425	-0.04968555	-0.048253935	-0.04156919	-0.077444345	-0.031260166	-0.0016195113	-0.071742706	-0.051009655	-0.046951674	-0.056752365	-0.03299329	-0.009142949	-0.024907526	-0.061539263	-0.039149947	-0.017963927	-0.052619707	-0.02980764	-0.08420093	-0.028003555	-0.086110905
PgSL29	0.22295734	0.20986688	0.24395646	0.31590152	0.24136117	0.2573577	0.26107234	0.18849237	0.20622398	0.21059948	0.15919895	0.22828087	0.24395987	0.247949	0.17189974	0.1463035	0.1399118	0.20461123	0.27905655	0.21987884	0.2073715	0.087347165	1.1008979	0.21659635	-0.10419878	-0.11979192	-0.123985365	-0.13263696	-0.09905861	-0.107416436	-0.09294427	-0.13453999	-0.12866046	-0.063032016	-0.13107438	-0.13674921	-0.12685578	-0.13678955	-0.091331206	-0.094531134	-0.1482487	-0.10971771	-0.13632263	-0.050631844	-0.13926128	-0.1195142	-0.11941659	-0.09806862	-0.1542051
PgSL30	0.21823786	0.23058856	0.22593346	0.2258329	0.27380195	0.23606308	0.25815898	0.21778207	0.2376076	0.23701525	0.22849835	0.23006698	0.22959921	0.2023823	0.17609958	0.18000665	0.18666114	0.20436321	0.21274446	0.16963795	0.19577375	0.027338171	0.21659635	1.0695628	-0.073941745	-0.12285894	-0.112238236	-0.10531016	-0.10480628	-0.12040381	-0.116943225	-0.1238431	-0.09569569	-0.10527821	-0.10334081	-0.1600279	-0.17965	-0.14840566	-0.12329164	-0.11509036	-0.115014486	-0.09837667	-0.12153837	-0.074469574	-0.13428661	-0.122295246	-0.108686484	-0.12423601	-0.12718138
PgSL32	-0.109101355	-0.10678311	-0.094017506	-0.10905709	-0.0904127	-0.10400481	-0.11035709	-0.08775627	-0.08994943	-0.10373183	-0.10144135	-0.09524311	-0.109072216	-0.110826544	-0.06345012	-0.09398655	-0.074009135	-0.10134278	-0.11169723	-0.08799536	-0.11789482	-0.040567584	-0.10419878	-0.073941745	0.9754455	0.03217281	0.056828927	0.009585889	0.017699836	0.06264714	0.031607077	0.01888409	0.035188816	0.017080588	0.024357736	0.011916455	0.0043714647	0.040648352	0.041189197	-2.763379E-4	0.026610523	0.0036405372	0.010232462	0.039985273	-0.004137329	-0.00884973	0.022010764	0.019649971	0.01411573
PgSL33	-0.12605977	-0.1295775	-0.11410261	-0.11767665	-0.13830303	-0.14468168	-0.13351493	-0.11585877	-0.1515053	-0.12796403	-0.10441022	-0.14225942	-0.1400356	-0.10263867	-0.08181058	-0.11121224	-0.10913687	-0.122199945	-0.12441048	-0.10632434	-0.106804475	-0.060174078	-0.11979192	-0.12285894	0.03217281	1.049341	0.05980385	0.015891392	0.04753833	0.034538124	0.048418816	0.022668626	0.057824805	0.026979607	0.04708649	0.022508098	0.022476565	0.018797312	0.047045544	0.025589313	0.028905723	0.043561533	0.071903855	0.013733113	0.039241	0.063937835	0.023442062	0.06399578	0.06465999
PgSL34	-0.13270472	-0.1083174	-0.13151722	-0.12423209	-0.1233106	-0.12732817	-0.113782555	-0.10923489	-0.09673994	-0.10800072	-0.10200658	-0.07596808	-0.12351213	-0.09729963	-0.049273748	-0.07967012	-0.10141124	-0.088331506	-0.13152353	-0.100835815	-0.13069943	-0.04579006	-0.123985365	-0.112238236	0.056828927	0.05980385	1.0170113	0.028336797	0.06997495	0.013217432	0.013940761	0.07089814	0.0077424534	0.0027550317	0.028649261	0.02170608	0.051116083	0.05939557	0.044925082	0.03732484	0.016345154	0.0324036	0.07161354	0.0037947185	0.067317784	0.06162013	0.04100139	0.07364727	-0.0017413832
PgSL35	-0.14281748	-0.102061994	-0.10960469	-0.113394536	-0.13591191	-0.13702543	-0.12489698	-0.12545194	-0.15425193	-0.15731463	-0.11195396	-0.16233742	-0.1265172	-0.12424627	-0.06862483	-0.04842307	-0.06524398	-0.11111438	-0.1360115	-0.119455434	-0.12343447	-0.064493425	-0.13263696	-0.10531016	0.009585889	0.015891392	0.028336797	1.0134732	0.06594337	0.03562397	0.064512715	0.086812645	0.03596567	0.062462304	0.021990178	0.100816734	0.09623603	0.072202936	0.025127716	-0.007435296	0.074616484	0.032071263	0.02581487	-0.009311132	0.042964127	0.028848398	0.048301898	0.016543461	0.05523565
PgSL36	-0.13031742	-0.12632404	-0.13967308	-0.12713514	-0.13749279	-0.13591737	-0.12790751	-0.113586366	-0.11695452	-0.13723917	-0.13768168	-0.13010417	-0.13334669	-0.09405461	-0.07494703	-0.07550271	-0.1144115	-0.14909326	-0.12882796	-0.1295949	-0.13532987	-0.04968555	-0.09905861	-0.10480628	0.017699836	0.04753833	0.06997495	0.06594337	0.99802715	0.067268305	0.036802303	0.005909994	0.032440778	0.029984793	0.025361845	0.048448827	0.06875415	0.0510152	0.03203786	-0.0030289262	0.014881542	0.043476194	0.044633552	9.4148103E-4	0.047080167	0.049054414	0.057549205	0.055637386	0.06154521
PgSL37	-0.12852868	-0.11757968	-0.14257422	-0.11090922	-0.11532854	-0.1422098	-0.12096239	-0.10505001	-0.11177354	-0.12347157	-0.13482368	-0.120562986	-0.14608549	-0.11388331	-0.106811985	-0.109057136	-0.110061266	-0.14826308	-0.12316456	-0.10546638	-0.117754094	-0.048253935	-0.107416436	-0.12040381	0.06264714	0.034538124	0.013217432	0.03562397	0.067268305	1.0113027	0.005170883	0.033081897	0.07351175	0.01723417	0.0573955	0.022874111	0.04287832	0.06369223	0.026311241	0.048985314	0.06382089	0.038976073	0.026316745	0.022159616	0.012556131	0.0523512	0.041372884	0.010977371	0.056308243
PgSL38	-0.11114019	-0.12148046	-0.08937852	-0.10102005	-0.13781016	-0.1351609	-0.09955169	-0.12669459	-0.093366586	-0.13233869	-0.09948962	-0.10086066	-0.12919904	-0.109901026	-0.06239498	-0.04380611	-0.08823472	-0.08935302	-0.13278283	-0.078965366	-0.09323309	-0.04156919	-0.09294427	-0.116943225	0.031607077	0.048418816	0.013940761	0.064512715	0.036802303	0.005170883	0.9740239	0.035321113	-0.0021494408	0.056085527	0.005588671	0.12272935	0.082971685	0.10902444	0.017496854	-0.007484911	0.029856334	0.011287551	0.05070231	0.019477677	0.021501446	0.046282936	0.004116508	0.055259794	0.14756428
PgSL39	-0.12041757	-0.15278026	-0.14657937	-0.11578005	-0.13047245	-0.16238646	-0.12147376	-0.11810641	-0.12625338	-0.15000945	-0.14265047	-0.17102522	-0.14516732	-0.1363097	-0.11753456	-0.08942492	-0.11497962	-0.10952339	-0.13303638	-0.13334231	-0.14612815	-0.077444345	-0.13453999	-0.1238431	0.01888409	0.022668626	0.07089814	0.086812645	0.005909994	0.033081897	0.035321113	1.8070214	0.01354506	0.04079032	0.026897592	0.068254516	0.1290139	0.02498595	0.10046525	0.021433784	0.014102807	-0.037434813	0.032749392	-0.022341657	0.049741097	0.025251025	0.013080057	0.038491007	0.04554708
PgSL40	-0.08599171	-0.12760626	-0.12751223	-0.11643017	-0.10316959	-0.101622924	-0.12128766	-0.1307267	-0.10644524	-0.120371155	-0.09918449	-0.10316762	-0.11334998	-0.13335599	-0.11544733	-0.13941622	-0.082069695	-0.1324025	-0.12071718	-0.09512901	-0.121874996	-0.031260166	-0.12866046	-0.09569569	0.035188816	0.057824805	0.0077424534	0.03596567	0.032440778	0.07351175	-0.0021494408	0.01354506	1.010158	0.028728401	0.033707596	0.0057673054	0.005618938	0.029743917	0.019669801	0.059714362	0.051657032	0.054828554	0.09397845	0.0041246344	-0.011706126	0.066592544	0.0724428	0.0404913	0.041346192
PgSL41	-0.12683435	-0.12492773	-0.08328487	-0.1165412	-0.104200624	-0.09514615	-0.08984608	-0.11345229	-0.12360178	-0.12417764	-0.12577865	-0.13240474	-0.13182124	-0.09990041	-0.081892006	-0.08458299	-0.0760345	-0.12531279	-0.093392536	-0.10866567	-0.10218884	-0.0016195113	-0.063032016	-0.10527821	0.017080588	0.026979607	0.0027550317	0.062462304	0.029984793	0.01723417	0.056085527	0.04079032	0.028728401	1.0502378	-0.021413086	0.06258188	0.039155345	0.06932809	0.09355156	0.06932902	0.027272234	0.038878694	-0.008976365	0.0068993527	0.027081061	0.04177871	0.06509425	0.05070272	0.038845632
PgSL42	-0.12940803	-0.11431135	-0.1228614	-0.13611525	-0.08547833	-0.15828942	-0.12031735	-0.099944636	-0.11788175	-0.1258457	-0.10859399	-0.11619185	-0.12123312	-0.11592371	-0.071379155	-0.083938956	-0.07440086	-0.10871717	-0.12567644	-0.115592055	-0.12085904	-0.071742706	-0.13107438	-0.10334081	0.024357736	0.04708649	0.028649261	0.021990178	0.025361845	0.0573955	0.005588671	0.026897592	0.033707596	-0.021413086	1.0185256	0.054828037	0.04045732	0.0270354	0.037415598	0.033029985	0.04623208	0.020268073	0.054478694	-0.0052395198	0.02650771	0.028750502	0.045048084	-0.011814756	0.051299177
PgSL43	-0.1436435	-0.106524445	-0.11082114	-0.13394439	-0.14660075	-0.1608041	-0.14569461	-0.14563993	-0.15511692	-0.15913327	-0.14314213	-0.14059876	-0.1267417	-0.15800491	-0.1010564	-0.09965841	-0.1035127	-0.15121906	-0.16428557	-0.13464645	-0.13283752	-0.051009655	-0.13674921	-0.1600279	0.011916455	0.022508098	0.02170608	0.100816734	0.048448827	0.022874111	0.12272935	0.068254516	0.0057673054	0.06258188	0.054828037	0.998279	0.1635648	0.1850797	0.008098441	0.01636512	0.05095382	0.03161038	0.055200767	-0.017861683	0.085451566	0.04582969	0.01959851	0.011783824	0.12593226
PgSL44	-0.13782097	-0.12338728	-0.12198354	-0.1568985	-0.16238227	-0.13678487	-0.13095057	-0.14376959	-0.14894788	-0.12960754	-0.12844488	-0.13268018	-0.13113141	-0.13340293	-0.09950083	-0.10611244	-0.11977064	-0.11962549	-0.13200842	-0.11002246	-0.14126833	-0.046951674	-0.12685578	-0.17965	0.0043714647	0.022476565	0.051116083	0.09623603	0.06875415	0.04287832	0.082971685	0.1290139	0.005618938	0.039155345	0.04045732	0.1635648	1.0702995	0.16883658	0.010746489	0.047658633	0.022464085	0.021241385	-0.011852836	0.04162372	0.042896546	0.013676927	0.016411254	0.020266118	0.08593205
PgSL45	-0.1392745	-0.12906852	-0.11441441	-0.16627227	-0.14170668	-0.12328545	-0.12855984	-0.16331792	-0.1482958	-0.15587328	-0.13466777	-0.13580164	-0.14225899	-0.1368311	-0.08367724	-0.08140301	-0.120420806	-0.13802415	-0.11573907	-0.1307419	-0.13262	-0.056752365	-0.13678955	-0.14840566	0.040648352	0.018797312	0.05939557	0.072202936	0.0510152	0.06369223	0.10902444	0.02498595	0.029743917	0.06932809	0.0270354	0.1850797	0.16883658	1.0391823	0.02023989	0.046618607	0.06328346	0.052139282	0.02860283	0.0030034739	0.057717398	0.05720763	0.011823716	0.015884815	0.12592858
PgSL46	-0.11323804	-0.12818064	-0.10471263	-0.12075363	-0.10336114	-0.1028271	-0.12972507	-0.09865692	-0.12175274	-0.114326246	-0.13282356	-0.12372567	-0.14954485	-0.1067098	-0.09124193	-0.08834512	-0.10330009	-0.11192275	-0.08659313	-0.10604941	-0.1339091	-0.03299329	-0.091331206	-0.12329164	0.041189197	0.047045544	0.044925082	0.025127716	0.03203786	0.026311241	0.017496854	0.10046525	0.019669801	0.09355156	0.037415598	0.008098441	0.010746489	0.02023989	1.0390211	0.054675817	0.014752517	0.034634344	0.015297662	0.007987307	0.051057905	0.04720679	0.06723461	0.0021610123	0.009811624
PgSL47	-0.09630787	-0.10344336	-0.10434203	-0.11260751	-0.09735711	-0.11720284	-0.09371351	-0.08773817	-0.104836196	-0.104003884	-0.08797902	-0.08088313	-0.108364284	-0.06675218	-0.09003779	-0.10612687	-0.10404482	-0.075449035	-0.09476805	-0.06693982	-0.07047474	-0.009142949	-0.094531134	-0.11509036	-2.763379E-4	0.025589313	0.03732484	-0.007435296	-0.0030289262	0.048985314	-0.007484911	0.021433784	0.059714362	0.06932902	0.033029985	0.01636512	0.047658633	0.046618607	0.054675817	0.9899776	0.036794465	0.040843397	0.03929941	0.017830087	0.036373585	0.027059456	0.017341131	0.08785881	0.019314382
PgSL49	-0.12953466	-0.14415711	-0.14561594	-0.12046948	-0.11945169	-0.14517763	-0.13805199	-0.11536564	-0.12121369	-0.13566652	-0.133504	-0.13579705	-0.17338984	-0.15698452	-0.092127785	-0.10290226	-0.10580874	-0.12828168	-0.17005298	-0.10863599	-0.13280337	-0.024907526	-0.1482487	-0.115014486	0.026610523	0.028905723	0.016345154	0.074616484	0.014881542	0.06382089	0.029856334	0.014102807	0.051657032	0.027272234	0.04623208	0.05095382	0.022464085	0.06328346	0.014752517	0.036794465	1.0185431	0.047034644	0.033433568	-0.02715137	0.041765947	0.04322079	0.074365824	0.016549917	0.07062445
PgSL50	-0.13385577	-0.11318172	-0.13300823	-0.12903288	-0.117580004	-0.12974308	-0.14127441	-0.10633494	-0.123705104	-0.11491695	-0.10642829	-0.08222116	-0.13263185	-0.106876664	-0.13250332	-0.095328145	-0.068034194	-0.10916753	-0.13350105	-0.10016681	-0.12948759	-0.061539263	-0.10971771	-0.09837667	0.0036405372	0.043561533	0.0324036	0.032071263	0.043476194	0.038976073	0.011287551	-0.037434813	0.054828554	0.038878694	0.020268073	0.03161038	0.021241385	0.052139282	0.034634344	0.040843397	0.047034644	0.9430716	0.031070512	0.0021383136	0.06819398	0.032806158	0.06888261	0.053084627	0.041734453
PgSL51	-0.13803327	-0.10237551	-0.14167847	-0.09001468	-0.12651908	-0.16954596	-0.15656741	-0.12785117	-0.12289017	-0.14914954	-0.13308129	-0.1244816	-0.11902146	-0.12539567	-0.0929192	-0.10846062	-0.13091289	-0.1314325	-0.16211793	-0.108624116	-0.11978822	-0.039149947	-0.13632263	-0.12153837	0.010232462	0.071903855	0.07161354	0.02581487	0.044633552	0.026316745	0.05070231	0.032749392	0.09397845	-0.008976365	0.054478694	0.055200767	-0.011852836	0.02860283	0.015297662	0.03929941	0.033433568	0.031070512	1.0733064	0.015195774	0.042101305	0.03830069	0.053990945	0.03250675	0.044597626
PgSL52	-0.051357884	-0.074617706	-0.070648074	-0.066296525	-0.087784655	-0.07052393	-0.07799921	-0.079624936	-0.07162601	-0.061981738	-0.08575871	-0.08712387	-0.080454655	-0.074646994	-0.10884787	-0.08123396	-0.11602021	-0.08084646	-0.081058	-0.052436523	-0.07066016	-0.017963927	-0.050631844	-0.074469574	0.039985273	0.013733113	0.0037947185	-0.009311132	9.4148103E-4	0.022159616	0.019477677	-0.022341657	0.0041246344	0.0068993527	-0.0052395198	-0.017861683	0.04162372	0.0030034739	0.007987307	0.017830087	-0.02715137	0.0021383136	0.015195774	1.0173088	0.0031229	-0.024270965	-0.0022501072	0.022780225	-0.007719735
PgSL53	-0.13082387	-0.13785388	-0.13281864	-0.09240745	-0.13796455	-0.12761028	-0.14275967	-0.11003362	-0.13010395	-0.1393029	-0.120038226	-0.10937565	-0.13956563	-0.108944535	-0.09029022	-0.111711875	-0.11362286	-0.11785617	-0.13389093	-0.12134917	-0.11199637	-0.052619707	-0.13926128	-0.13428661	-0.004137329	0.039241	0.067317784	0.042964127	0.047080167	0.012556131	0.021501446	0.049741097	-0.011706126	0.027081061	0.02650771	0.085451566	0.042896546	0.057717398	0.051057905	0.036373585	0.041765947	0.06819398	0.042101305	0.0031229	0.9958287	0.091601916	0.10662122	0.050004397	0.03794843
PgSL56	-0.14691694	-0.13320935	-0.117977075	-0.14628895	-0.13012026	-0.15216966	-0.15061536	-0.1241623	-0.1034816	-0.14350119	-0.12019535	-0.14086817	-0.13264102	-0.12891826	-0.08101665	-0.062306803	-0.10348234	-0.116254345	-0.12518445	-0.13610332	-0.10637788	-0.02980764	-0.1195142	-0.122295246	-0.00884973	0.063937835	0.06162013	0.028848398	0.049054414	0.0523512	0.046282936	0.025251025	0.066592544	0.04177871	0.028750502	0.04582969	0.013676927	0.05720763	0.04720679	0.027059456	0.04322079	0.032806158	0.03830069	-0.024270965	0.091601916	1.0465038	0.04593206	0.0951405	0.027995864
PgSL57	-0.12235066	-0.113583155	-0.14646672	-0.10010595	-0.11411451	-0.1296567	-0.14887986	-0.12634045	-0.13909765	-0.1333286	-0.095075764	-0.12056256	-0.15421446	-0.10168934	-0.108710796	-0.09739252	-0.107638545	-0.15049474	-0.15707026	-0.089422815	-0.109414265	-0.08420093	-0.11941659	-0.108686484	0.022010764	0.023442062	0.04100139	0.048301898	0.057549205	0.041372884	0.004116508	0.013080057	0.0724428	0.06509425	0.045048084	0.01959851	0.016411254	0.011823716	0.06723461	0.017341131	0.074365824	0.06888261	0.053990945	-0.0022501072	0.10662122	0.04593206	0.97720605	0.027585633	0.036304843
PgSL58	-0.13504094	-0.15119864	-0.09875026	-0.12361053	-0.12631811	-0.105255395	-0.12996773	-0.11671108	-0.12197614	-0.11366802	-0.11515924	-0.120607026	-0.13020347	-0.12202955	-0.102209695	-0.08540391	-0.08529248	-0.120151214	-0.13933277	-0.09635524	-0.120227784	-0.028003555	-0.09806862	-0.12423601	0.019649971	0.06399578	0.07364727	0.016543461	0.055637386	0.010977371	0.055259794	0.038491007	0.0404913	0.05070272	-0.011814756	0.011783824	0.020266118	0.015884815	0.0021610123	0.08785881	0.016549917	0.053084627	0.03250675	0.022780225	0.050004397	0.0951405	0.027585633	1.0068378	0.035137534
PgSL59	-0.15323263	-0.11055844	-0.12207233	-0.12100034	-0.12508665	-0.14395079	-0.12984525	-0.12978123	-0.12604406	-0.16112436	-0.133165	-0.12529542	-0.12784943	-0.14052667	-0.11370936	-0.10542735	-0.08319404	-0.14549078	-0.15491346	-0.11777647	-0.12245179	-0.086110905	-0.1542051	-0.12718138	0.01411573	0.06465999	-0.0017413832	0.05523565	0.06154521	0.056308243	0.14756428	0.04554708	0.041346192	0.038845632	0.051299177	0.12593226	0.08593205	0.12592858	0.009811624	0.019314382	0.07062445	0.041734453	0.044597626	-0.007719735	0.03794843	0.027995864	0.036304843	0.035137534	0.9550907
PgSL60	-0.11144412	-0.102110736	-0.119755216	-0.11160421	-0.106898345	-0.12337275	-0.13190018	-0.11657016	-0.106172405	-0.10989681	-0.10984328	-0.11597316	-0.1263585	-0.095735334	-0.044356525	-0.086906806	-0.08287988	-0.11141449	-0.12567383	-0.09501935	-0.11129784	-0.047918983	-0.09303043	-0.100229554	0.06451467	0.03370861	0.020423235	0.027687171	0.035391886	0.063770264	0.013598449	0.029424477	0.0087319845	0.042927057	0.015488557	0.043114927	0.02099257	0.041918553	0.03467195	0.036657464	0.066981316	0.072750285	0.06049148	-0.03809642	0.015646735	0.07820345	0.046841722	0.0246242	0.0029569701
PgSL61	-0.1024002	-0.116098896	-0.11096201	-0.09503903	-0.102295056	-0.121238634	-0.12324717	-0.10272096	-0.08808116	-0.088023275	-0.078605786	-0.090994574	-0.10387419	-0.09413042	-0.1179659	-0.10832662	-0.11510681	-0.12204909	-0.1116565	-0.105010256	-0.124427095	-0.057389338	-0.09785908	-0.08222966	0.038260005	0.010660882	0.029222861	-0.0046224	-0.015330807	0.0157897	1.7627909E-4	0.029303849	0.07122949	-0.0130011225	0.044063076	0.04069386	0.049570397	0.014496684	0.025467642	0.023234708	0.044479515	0.016576774	0.044019718	0.062220108	0.019046169	0.021680033	0.058565583	0.02129112	0.016635396
PgSL62	-0.10089468	-0.14416791	-0.11281465	-0.11494437	-0.119184025	-0.13689376	-0.11451041	-0.08373732	-0.11519618	-0.09882979	-0.09729555	-0.09616298	-0.1220392	-0.11699146	-0.12091379	-0.11174364	-0.08660559	-0.123514414	-0.13728955	-0.079631396	-0.09804679	-0.055965018	-0.09382901	-0.09928761	0.04381648	0.023783177	0.0013200423	0.017957326	0.022685258	0.040994138	0.073418334	0.008487415	0.03171156	0.0035241037	0.00730101	0.038282484	0.01284125	0.014086779	0.048024602	0.020428358	0.061035924	0.06095289	0.030609224	0.020476786	0.052539557	0.08436635	0.055387933	0.03654263	0.029055363
PgSL63	-0.10771027	-0.09253544	-0.11049223	-0.08980969	-0.093664795	-0.13894121	-0.1190269	-0.09052286	-0.088594005	-0.091570236	-0.100314796	-0.085290745	-0.11926408	-0.11161036	-0.09348697	-0.06351405	-0.08355411	-0.11983551	-0.10155695	-0.08330046	-0.12119405	-0.057157964	-0.115953386	-0.080240615	0.03917763	0.0075162994	0.08172575	-1.9505476E-4	0.0048461463	0.018446391	0.018129908	0.08759198	0.003155428	0.0072582066	0.04776191	0.037182666	0.008563222	0.054097638	0.022965984	0.020303069	0.048426192	0.016590457	-0.021903915	0.0075786505	0.048338562	0.015453916	0.02679811	0.031457234	0.06342429
PgSL64	-0.15107761	-0.13083705	-0.13575025	-0.15543972	-0.15336268	-0.16668187	-0.13510153	-0.15791577	-0.17277941	-0.15928885	-0.15513378	-0.15589054	-0.15767568	-0.14245205	-0.101904325	-0.098249115	-0.11549165	-0.14079015	-0.15550537	-0.15838918	-0.13179122	-0.061194282	-0.12344539	-0.15908793	0.0037829597	0.09556492	0.08466554	0.07227786	0.04088394	0.041922726	0.03462542	0.04118242	0.006617133	0.02550416	0.06855923	0.084802635	0.081187755	0.042994723	0.04719688	0.064893015	0.06829235	0.04430545	0.042424474	0.023041522	0.056668356	0.025962448	0.052491065	0.059007075	0.086558394
PgSL65	-0.101942495	-0.115315855	-0.11099113	-0.111041784	-0.11724565	-0.11645756	-0.11964113	-0.06934794	-0.1261119	-0.110891536	-0.11061212	-0.09626312	-0.09002839	-0.10102572	-0.080341965	-0.089224994	-0.11138428	-0.09677579	-0.13735403	-0.10222655	-0.081462	-0.043066572	-0.13239172	-0.1344552	0.06541845	0.044585697	0.031582873	0.031810526	0.033328388	0.04301783	0.0025734662	0.032006856	0.045265287	0.036754996	0.025287647	0.06820554	0.031988494	0.0767184	0.053197596	0.036746074	0.020645807	0.027457157	0.053935118	-0.012289665	0.04859647	0.0664155	0.050719235	0.045749184	0.0026930461
PgSL66	-0.12946679	-0.12933679	-0.12308545	-0.11675439	-0.09488104	-0.12778372	-0.1340978	-0.1441843	-0.12894411	-0.1388459	-0.10261292	-0.09981685	-0.12949096	-0.12638871	-0.09054598	-0.09678459	-0.099611185	-0.119266376	-0.107442506	-0.11192351	-0.09345162	-0.053385474	-0.11503536	-0.09472741	0.009438477	0.07288526	0.009979933	0.0606005	0.04120368	0.013176073	0.034334682	0.020648321	0.15641576	0.0016306111	0.073470466	0.03646388	0.015513233	0.051464908	0.028853718	0.016964465	0.037099726	0.027732078	0.14653192	0.02963898	0.01826985	0.03347782	0.024951417	0.04724841	-0.0012166615
PgSL67	-0.079016306	-0.11019918	-0.10728152	-0.09911127	-0.07851624	-0.10375662	-0.09584467	-0.070634454	-0.07997531	-0.10325291	-0.077985525	-0.120828204	-0.10805202	-0.11826606	-0.10565143	-0.09405742	-0.09210675	-0.09458832	-0.108395495	-0.07017954	-0.12619907	-0.027818747	-0.09535106	-0.07648753	0.039477408	-0.025704835	-0.0038433757	-0.0047838013	0.049616	0.025500262	0.002697252	-0.010074318	0.019836314	3.128504E-4	0.039858945	-0.006772304	-0.019306304	-0.010529762	0.040081747	-0.004469223	0.015829436	0.03334075	0.005891909	0.043580696	0.009150811	0.023042174	0.0019732201	0.030032752	-0.004956808
PgSL68	-0.092630476	-0.1327746	-0.08870301	-0.12491939	-0.12900664	-0.10236348	-0.12312899	-0.10728082	-0.09528552	-0.100798614	-0.11831748	-0.11173115	-0.12201277	-0.11270446	-0.07802959	-0.07998372	-0.099283196	-0.116584755	-0.110930316	-0.101700515	-0.10169945	-0.04853753	-0.108455196	-0.10871309	0.010948155	0.043519378	0.058864698	0.015406512	0.008939696	0.0057787728	0.0019005211	0.07915981	0.0043272576	0.009066841	0.035331786	0.024787482	0.03397966	0.019938404	0.043142725	0.009617414	0.026957337	0.0111442385	0.0564137	0.010603869	0.023561232	0.026629148	0.05106387	0.0045864778	0.0058322563
PgSL69	-0.10114856	-0.099947646	-0.113111526	-0.1171884	-0.108720526	-0.15557326	-0.14279048	-0.10542644	-0.11682919	-0.11585703	-0.113460675	-0.09390137	-0.11659715	-0.11127814	-0.110564105	-0.094056785	-0.10379336	-0.13166288	-0.14337733	-0.12231514	-0.107351296	-0.05463419	-0.1060908	-0.11962813	0.033732846	-0.0031926248	0.037500728	0.061456572	0.02559694	0.029915625	0.020783525	0.007766091	0.044651188	0.023923568	0.057542186	0.07034842	0.0607656	0.039290693	0.02092937	0.033086557	0.05894236	0.027165793	0.017047264	0.06614049	0.054470442	0.014750771	0.07401204	0.008184053	0.05098303
PgSL71	-0.09377723	-0.10978498	-0.10768211	-0.09751487	-0.097128496	-0.11568232	-0.11073176	-0.098434635	-0.10983592	-0.110787876	-0.07303275	-0.088881485	-0.12852699	-0.11967284	-0.109521404	-0.07920894	-0.075011596	-0.11242792	-0.08112677	-0.07934478	-0.0976587	-0.07712211	-0.08817096	-0.070306465	-0.0120450035	0.012571285	0.022903524	0.014669859	0.035412576	0.014512159	-0.032008193	0.026895357	0.009582127	-0.0041109934	0.05931631	-0.0013842	0.04583766	-0.012994168	0.034611065	0.0019341056	0.039070614	0.04094768	-0.029934857	0.025273338	0.03424	0.023717487	0.008490617	0.027981456	0.030618196
PgSL72	-0.07572622	-0.11975195	-0.12104757	-0.085111715	-0.10806823	-0.10614388	-0.11011169	-0.08406156	-0.070838064	-0.11357369	-0.10720192	-0.10216423	-0.14670055	-0.08115167	-0.08696612	-0.124470256	-0.07873335	-0.14445427	-0.11583686	-0.09393784	-0.11307064	-0.027267423	-0.08530967	-0.088858075	0.04835132	0.053127524	0.04971142	-0.018646073	0.046068437	0.008987517	-0.006991032	-0.006027223	0.07321416	0.031705648	0.043144435	0.020646973	-0.016838575	0.017196888	0.03802367	-0.009230646	0.025433542	0.03944633	0.032579355	0.010088283	0.04627968	0.07332272	0.05668869	0.068290055	0.0063563576
PgSL73	-0.10009104	-0.1296851	-0.13916625	-0.10455508	-0.08985464	-0.11886758	-0.1149097	-0.07769747	-0.10742978	-0.1255894	-0.08025433	-0.08544084	-0.11281628	-0.11571457	-0.12521462	-0.10534122	-0.09450665	-0.09960979	-0.11366171	-0.080661766	-0.114929065	-0.02613406	-0.11554267	-0.09505094	0.0016332656	0.014003873	0.012125219	0.013035761	0.00941054	0.0378194	0.033294454	0.032145906	0.038792543	0.014526116	0.049257286	0.025055157	0.025410933	0.0076134256	0.011054479	0.033317525	0.031155169	0.07351902	0.042784885	0.018089423	0.04590907	0.012634536	0.061272573	0.040864673	0.06019614
PgSL74	-0.09001572	-0.103956394	-0.10075244	-0.099129826	-0.13034226	-0.119092286	-0.12186756	-0.10394236	-0.12928723	-0.120330416	-0.1134806	-0.122200154	-0.105602495	-0.11657238	-0.09254456	-0.10050766	-0.11521661	-0.078029945	-0.09665956	-0.07231014	-0.10521706	-0.011117423	-0.10372872	-0.11092781	0.033386163	0.058751944	-0.0063912957	0.03906626	0.028806053	0.010884491	0.034844868	-0.014223275	-6.6280755E-4	0.014801861	0.00863171	0.022829415	0.03480326	0.068634726	-0.0024975205	0.032858107	0.024734039	0.030626355	0.031419273	0.06734891	-0.016478712	0.027979119	0.00663988	0.0064311284	0.0025525135
PgSL75	-0.08301312	-0.07516807	-0.11928832	-0.10143423	-0.076089524	-0.12293008	-0.120635204	-0.090727106	-0.0942182	-0.09917175	-0.09552944	-0.099088214	-0.115517445	-0.13448541	-0.09820137	-0.108941704	-0.09399967	-0.11582145	-0.1270236	-0.0755646	-0.1309863	-0.035303086	-0.11163133	-0.08053404	0.011067908	-7.204281E-4	-0.0062467363	0.051743995	0.035062112	0.052849546	0.011123194	-0.0119051505	0.0905634	-0.0072406074	0.02835429	0.038569096	0.009611082	-0.005780809	-0.030449573	-0.013513565	0.04813416	-0.008532217	0.100253865	0.022698594	0.012788227	0.0058938772	0.03417855	0.043232664	0.01970636
PgSL76	-0.0913525	-0.09400563	-0.07916043	-0.11279191	-0.12573065	-0.10927221	-0.10706674	-0.102065824	-0.11757206	-0.115419716	-0.1390674	-0.1095886	-0.09472433	-0.08576756	-0.05648531	-0.07749074	-0.07788386	-0.09577552	-0.1030481	-0.077865005	-0.08024299	-0.023996128	-0.06966955	-0.11308227	0.058377232	0.046259165	-0.014193897	0.018837705	0.015812427	0.048209473	0.04021673	-0.016786521	0.01795778	0.07190784	0.027024286	0.04266088	0.0137551855	0.019807175	0.051662806	0.056098692	-9.175587E-4	-0.009813032	0.02174001	0.03747141	7.7049556E-4	-0.0031281142	0.009470602	0.046661157	0.0021580756
PgSL77	-0.12681417	-0.1199941	-0.09988466	-0.111065485	-0.116013385	-0.12759416	-0.12098644	-0.12087858	-0.118489206	-0.139087	-0.0987407	-0.13125645	-0.118244916	-0.09137398	-0.10976334	-0.1088104	-0.08672543	-0.113049805	-0.10178829	-0.09476703	-0.09254067	-0.021015802	-0.098370105	-0.10597537	0.019487983	0.04496417	-0.016570093	0.06528288	0.024496574	0.029929068	0.018381502	0.006471158	-0.0010052271	0.03713572	0.013700337	0.040190943	0.025181932	-0.010478957	0.06717061	5.760497E-4	0.038327165	0.04136254	0.027904823	0.01686463	0.01526342	0.03108305	0.04351643	0.036856085	0.023520224
PgSL78	-0.08210169	-0.1037975	-0.099608414	-0.12101519	-0.09184575	-0.110427625	-0.11942706	-0.10793898	-0.107396506	-0.13835333	-0.0965776	-0.12485103	-0.08393389	-0.10282583	-0.079924256	-0.10776019	-0.11143917	-0.10453955	-0.10440423	-0.05670387	-0.08327281	-0.0044967094	-0.114821315	-0.104955785	0.014950223	0.011933729	0.0048167952	0.023953002	0.037091088	0.0147970645	0.011596099	-0.017695412	-0.009939788	0.021856733	0.0049844473	-0.0019994595	0.022104481	0.016439857	0.029825844	0.0385458	0.0047311275	0.016648436	0.036134664	0.02791432	0.014976913	0.024591116	0.011803384	0.027686382	0.026421344
PgSL79	-0.06896216	-0.11980888	-0.12327736	-0.09108607	-0.12275114	-0.14556235	-0.08540565	-0.08927793	-0.13010372	-0.099273264	-0.10143344	-0.12597598	-0.113927916	-0.09567067	-0.13363671	-0.15063329	-0.06324896	-0.09689976	-0.09623052	-0.08624699	-0.12289687	-0.02710866	-0.1046422	-0.077061124	0.03535108	0.039267223	-0.004693187	-0.0047270125	-0.0069495193	0.012642962	0.010422428	-0.027010033	0.046313938	0.010150905	0.036995668	-0.028161861	-0.011866468	-0.021784322	0.015644621	-0.018807745	0.0482748	0.042363334	0.016676627	0.017012296	0.007864096	0.022751747	0.027907683	0.011685636	-0.008490131
PgSL80	-0.102117665	-0.07482296	-0.13264422	-0.088207036	-0.0833751	-0.119909674	-0.0949265	-0.102079876	-0.096750565	-0.12044312	-0.087698475	-0.11899732	-0.11728028	-0.11181023	-0.09914305	-0.10672277	-0.0707321	-0.103846535	-0.120865	-0.08883978	-0.11675293	-0.0556701	-0.12098528	-0.080983184	0.02127377	0.022877157	0.024786748	0.030926697	0.06649813	0.023495698	-9.075035E-4	-0.0092572635	0.0021938991	0.047765553	-0.012086725	0.014345992	0.003071787	0.00791156	0.05248638	0.027097547	0.02119678	0.07701094	0.007775546	0.0031696162	0.01130622	0.062129185	0.040037178	0.03002979	0.059097294
PgSL81	-0.14660081	-0.14595556	-0.1421113	-0.10884624	-0.13882498	-0.12623572	-0.12852551	-0.13775736	-0.13225913	-0.12769401	-0.10771954	-0.12233366	-0.13450193	-0.10313804	-0.12057032	-0.091555476	-0.13071705	-0.11631499	-0.14285983	-0.112911195	-0.11204926	-0.046099402	-0.11498033	-0.13741273	0.0059952564	0.047115162	0.037397686	0.031209566	0.020887634	0.007285709	0.0039645284	1.1139259E-4	0.0047265324	0.014286884	0.022107208	0.050219942	0.033149082	0.036502708	0.0515994	0.026641263	0.03633012	0.043811895	0.03972079	0.028843472	0.04096929	0.032171063	0.042169865	0.026453152	0.03337864
PgSL82	-0.10240943	-0.118665345	-0.10789868	-0.091012664	-0.12565556	-0.10595416	-0.09051239	-0.09929154	-0.10791467	-0.09377344	-0.12225575	-0.12379878	-0.10070125	-0.07569208	-0.100155845	-0.10825666	-0.13006057	-0.107701965	-0.09608053	-0.10540505	-0.109987274	-0.015076548	-0.09152057	-0.10052101	0.049482808	0.03531065	0.0041163517	-6.455898E-4	0.035235018	0.023826748	0.013552122	-0.0075619174	-0.014576812	0.016303277	0.01703646	0.02102453	0.027560642	0.012713524	0.050313737	-0.007420485	0.016974917	0.013908826	0.005669492	0.068446584	0.039597142	0.027197199	0.02917895	0.020535028	0.013571303
PgSL84	-0.09804355	-0.13498631	-0.13186508	-0.1185521	-0.1255483	-0.1326559	-0.13642143	-0.105748564	-0.12290008	-0.13466221	-0.09740168	-0.11189417	-0.14035514	-0.118135706	-0.1195917	-0.117831565	-0.13359413	-0.13257986	-0.12859473	-0.11070525	-0.14456816	-0.035355147	-0.120341755	-0.13168061	0.026246592	0.04292099	0.01842025	0.045266155	0.037926544	0.07034392	0.028140662	0.066546075	0.017131586	0.0030339933	0.03032826	0.018542945	0.053929146	0.015282653	0.008287635	-0.006114188	0.0932223	0.015150697	1.613602E-4	0.004396263	0.019271255	-0.02623598	0.032795396	0.01971283	0.09187731
PgSL85	-0.08813529	-0.115392596	-0.102027856	-0.117340595	-0.12806113	-0.107653916	-0.09437047	-0.105197914	-0.12277918	-0.14936918	-0.09926795	-0.09526839	-0.10405893	-0.09978679	-0.12289856	-0.08962192	-0.13798608	-0.12880816	-0.10446346	-0.09691014	-0.1255047	-0.044278167	-0.11328643	-0.085093334	0.029833343	0.018140012	0.010885306	0.020061241	0.028348703	0.07447236	-0.007179029	0.021794748	0.013461648	0.012043403	0.009156466	0.027345803	0.01998195	0.068428315	0.0034039484	-0.005748676	0.047917403	0.009156034	0.021335874	0.038314648	0.04161067	0.021225166	0.032263804	0.008339353	0.08042188
PgSL86	-0.10308671	-0.086196795	-0.11390165	-0.10367321	-0.08624128	-0.12444349	-0.12429968	-0.09389844	-0.11057504	-0.12306954	-0.094771095	-0.124026656	-0.11359431	-0.11710411	-0.097938836	-0.08429003	-0.115179054	-0.12642606	-0.1111951	-0.09853453	-0.1139518	-0.006468931	-0.1096439	-0.094095245	0.03254649	0.066868626	0.0035840196	0.0011601545	0.053640977	0.02263457	0.031091737	-0.0063634943	0.010337837	0.030655263	0.016630804	0.021053052	0.047407947	0.022695415	-0.003333102	0.0043757213	0.048419002	0.07251009	0.035268337	0.008998301	0.035599824	0.018771714	0.004970592	0.043954194	0.019090101
PgSL87	-0.09234649	-0.093344	-0.114282236	-0.108798854	-0.08686764	-0.11616417	-0.12786463	-0.087369435	-0.11513417	-0.117948234	-0.08416941	-0.099080406	-0.118015386	-0.11736765	-0.10836972	-0.10492987	-0.08722991	-0.10593511	-0.12492169	-0.08718708	-0.1285764	-0.027677478	-0.12128342	-0.09159832	0.022629758	0.014159292	0.018537838	-0.0064595044	0.013111617	0.052465748	0.06182351	-0.027059505	0.12770294	0.017069498	0.06271735	0.04912265	0.012671936	-0.03098537	-0.008606893	0.02342799	0.047756612	0.04176486	0.1159408	0.007542111	0.039851878	0.002360497	0.01121354	0.027977828	0.04524713
PgSL88	-0.14168817	-0.15578571	-0.14697659	-0.09227197	-0.13968822	-0.1451429	-0.14570683	-0.1177857	-0.15257376	-0.1269352	-0.114415705	-0.13606174	-0.13929069	-0.1409042	-0.12383422	-0.076623105	-0.10836225	-0.096295126	-0.14102234	-0.12979028	-0.117914595	-0.007789626	-0.11381902	-0.12274808	-0.0025893087	0.003601316	0.0043585496	0.03833214	0.057386573	0.042227644	0.02741331	0.081777535	-0.044341817	-0.0025291888	0.05128773	0.04366746	0.090496436	0.009126901	-0.003769065	-0.0253354	0.04537027	-0.028413078	0.0061575496	0.016167516	0.028494913	-0.019035535	-0.008069341	8.8671244E-5	0.039415337
PgSL89	-0.12306336	-0.13205568	-0.12998442	-0.09265549	-0.13065353	-0.11754454	-0.12902477	-0.11906945	-0.11571389	-0.14470416	-0.098105125	-0.10532864	-0.12707964	-0.11182366	-0.10049413	-0.11249845	-0.100989535	-0.12471487	-0.115994774	-0.10351561	-0.12501946	-0.056833297	-0.11683048	-0.10471148	0.021070467	8.486961E-4	0.03700181	0.044046327	0.05528779	0.045708034	-0.033592932	-0.008885495	0.02004485	-0.013622278	0.04360602	-0.007161902	0.02113681	0.02808557	0.02918863	-0.0041173603	0.038940925	0.07251481	-0.0017248488	0.010951741	0.05831194	0.065468654	0.0012604401	0.014167625	0.034417953
PgSL91	-0.13994421	-0.14054278	-0.16042559	-0.12900311	-0.14106154	-0.13948031	-0.14469716	-0.13966617	-0.13846584	-0.15843299	-0.12863714	-0.15332416	-0.12248283	-0.14376019	-0.088680625	-0.10344671	-0.16107436	-0.13666181	-0.119444415	-0.110609576	-0.12850064	-0.024410598	-0.11605085	-0.10245958	0.022616278	0.025923425	0.03609251	0.07519469	0.039319955	-0.0015805329	8.61862E-5	0.04557462	-0.0014768686	0.047827993	0.03581632	0.055418912	0.04964193	0.06989191	-0.007994653	0.02489811	0.038466014	0.036171	0.06804806	0.0061663846	0.03474028	0.036699742	0.034812436	0.008943184	0.045112703
[truncated: 29 more columns]
