# Supplementary material for: GWAS unveils features between early- and late-flowering pearl millets
Source: BMC Genomics. 2020 Nov 10;21:777. doi: 10.1186/s12864-020-07198-2 (PMC7654029; doi:10.1186/s12864-020-07198-2)
Supplement: Supplementary file 4 — Additional file 4. [file 12864_2020_7198_MOESM4_ESM.txt]

<Phenotype>
taxa	covariate	covariate	covariate	covariate	covariate
Taxa	PC1	PC2	PC3	PC4	PC5
PgSL1	15.05531	1.8498704	-1.8083017	-2.904809	0.3891943
PgSL2	15.353893	-1.147856	0.8210872	1.5257952	1.6916913
PgSL3	15.0324545	-2.5050359	2.2032743	3.3156652	1.6709222
PgSL4	14.818583	1.8366727	-3.6584806	-2.9597597	2.1760926
PgSL5	15.490737	0.20431514	0.1238404	-1.4328209	0.33661085
PgSL6	16.221752	0.51657134	-0.7388324	-1.4694273	3.4756758
PgSL7	16.29925	-1.0224264	-1.1754556	-0.67619437	0.5019202
PgSL9	14.792943	1.7751173	-1.2597651	-2.0023735	-1.586229
PgSL10	15.452494	0.4584426	0.044879045	-1.9823737	-0.67236334
PgSL14	16.31093	1.06128	-0.9103293	-1.9958761	-0.560304
PgSL15	14.488014	1.9768205	-1.4575305	-1.8516562	0.052939344
PgSL16	15.217475	1.5565851	0.26345012	-1.6035957	1.6382749
PgSL17	16.17314	-0.0559685	-1.5819497	-0.0897865	3.834993
PgSL19	14.794321	1.0830083	-1.1336129	-2.154293	2.0309422
PgSL20	11.913263	-5.918385	5.395257	6.537517	-1.7992169
PgSL21	11.963315	-7.6724944	4.308328	8.869552	-3.5826516
PgSL22	12.559021	-4.05163	8.994423	9.977911	-19.415504
PgSL24	15.33448	-0.85353494	-2.1189928	0.73712313	0.1632386
PgSL25	15.833494	0.61180806	-2.4107165	-2.6962187	3.1222923
PgSL26	13.312662	1.5455002	-0.46915472	-0.42363417	1.6394699
PgSL27	15.09564	-0.6815283	0.9868734	0.7523554	2.3882687
PgSL28	4.304132	1.1086739	-1.0651929	1.9312559	0.056911696
PgSL29	14.66317	0.6666105	-1.4287394	-1.2516762	2.6177323
PgSL30	14.52536	1.7074566	-0.5781903	-1.5865713	-2.6821706
PgSL32	-5.5030556	0.5064546	1.6663594	-1.319449	0.35274935
PgSL33	-6.8501596	0.6359637	2.1166637	-1.2215338	-1.0365313
PgSL34	-6.040767	-2.47481	1.6711085	-1.3206843	-0.25137416
PgSL35	-7.103168	-5.805017	1.7528731	4.27883	0.21718863
PgSL36	-6.9397087	-0.1762066	0.72719204	2.2856898	0.8487462
PgSL37	-6.639249	0.7058199	0.1422114	-0.09038682	0.20321809
PgSL38	-5.8764906	-4.659603	2.5879793	4.8063216	3.2256641
PgSL39	-7.255115	-24.200953	-10.249749	-18.610067	-8.074786
PgSL40	-6.3158426	3.3192942	4.4173536	-4.3799815	-1.9076822
PgSL41	-6.042645	-3.2831187	4.0222497	0.5903423	3.0827484
PgSL42	-6.346117	-0.25210306	0.106444456	0.6857255	-2.551176
PgSL43	-8.157063	-7.2372003	3.0347068	5.4122753	6.024059
PgSL44	-7.4887886	-7.085456	-2.490063	4.510616	6.5678496
PgSL45	-7.3356566	-5.965722	3.8661985	4.6191177	9.219698
PgSL46	-5.9348984	-1.6474129	1.0224363	-4.057574	-1.7971506
PgSL47	-5.0008807	0.081885256	2.8108172	-1.2027818	2.3055148
PgSL49	-7.6586084	0.7844911	0.8932195	1.9936844	-1.8230598
PgSL50	-6.596855	3.468704	3.9873161	0.03133987	-2.241193
PgSL51	-7.361893	0.69275844	3.1996548	-1.5889338	0.6792277
PgSL52	-4.1418242	3.8071334	-2.7826269	-1.448034	4.54082
PgSL53	-6.978383	-1.1003503	1.9005005	-1.0764549	1.041251
PgSL56	-6.983141	-0.23823972	5.9516554	-1.1358101	-1.2765231
PgSL57	-7.195202	1.4969269	3.1628847	-2.976953	-0.75193095
PgSL58	-6.589199	0.6943287	3.9060178	-0.83479875	-2.0840423
PgSL59	-7.6541715	-3.4461148	1.037864	3.8621368	2.2201822
PgSL60	-5.7195916	-0.46793595	3.7068086	-0.6035339	-1.8993384
PgSL61	-5.8333464	2.86092	1.3706701	-4.1891074	1.5697898
PgSL62	-6.102659	1.8232932	3.315351	-1.8343886	-0.93231815
PgSL63	-5.5004096	-1.921543	1.6328505	-2.1446059	-0.4560182
PgSL64	-8.389862	-2.1398795	0.44748387	2.0181658	-1.613584
PgSL65	-5.8930564	-1.6766931	4.070551	-0.9454647	4.555879
PgSL66	-6.4270873	0.85346335	4.8541274	-2.6511836	-1.2668352
PgSL67	-5.110725	5.628185	-3.159406	-2.1159365	-2.3030066
PgSL68	-5.9485297	-0.78066814	-0.759056	-2.5482485	-0.67573655
PgSL69	-6.611395	-1.3489188	0.3844776	2.4790137	4.123694
PgSL71	-5.74845	2.4983468	-3.8089538	-0.7351505	-3.3300383
PgSL72	-5.6981673	3.4620843	5.0436077	-6.210881	-3.3486996
PgSL73	-5.9139414	2.2664678	-1.7922013	-1.477766	-1.8313702
PgSL74	-6.062761	3.2572782	-1.8229576	0.55099016	3.1014786
PgSL75	-5.4789286	4.0682764	-0.03535967	1.6587901	-3.26202
PgSL76	-5.359904	1.3409773	-0.32100675	1.2607627	1.3201654
PgSL77	-6.3427033	2.4350128	0.19603883	1.2973495	-1.6374445
PgSL78	-5.8323755	4.179239	-1.368614	0.3928822	2.3300366
PgSL79	-5.8360324	10.631907	-3.4503243	-3.8979435	-9.101887
PgSL80	-5.7527623	1.8400179	2.2171452	-0.13382989	-2.0113504
PgSL81	-7.0631933	3.4192626	-3.3440661	1.9706736	-1.2515883
PgSL82	-5.9412694	4.003411	-4.8701806	0.33580062	1.7854033
PgSL84	-7.4202814	0.3084081	-9.430991	0.6849855	1.6186128
PgSL85	-6.0710077	1.2349789	-3.6664367	-1.6605028	4.368754
PgSL86	-5.8849287	2.6984997	-1.4094609	2.4104314	0.8034151
PgSL87	-6.114184	3.2608416	0.75846004	1.0840429	-1.516834
PgSL88	-7.0218716	-1.588729	-22.203556	15.2730465	-6.460137
PgSL89	-6.0726666	5.0570984	-2.6194165	0.95890224	-2.892693
PgSL91	-7.8648605	0.12507074	-3.743021	0.39396167	5.9914727
