# Supplementary material for: GWAS unveils features between early- and late-flowering pearl millets
Source: BMC Genomics. 2020 Nov 10;21:777. doi: 10.1186/s12864-020-07198-2 (PMC7654029; doi:10.1186/s12864-020-07198-2)
Supplement: Supplementary file 5 — Additional file 5. [file 12864_2020_7198_MOESM5_ESM.txt]

<Phenotype>
taxa	data	data	data	data	data	data	data	data	data	data	data	data	data	data	data	data
Taxa	IM	EPI	FLO	NTP	NEN	LEN	LOFP	LAFP	DTP	HTP	LEP	CIR	EXR	PMG	Biomasse	RDT
PgSL65	0.084030069	47.08366629	50.69100325	5.445	8.278729155	20.10597278	40.55632377	4.61	4.040027495	206.2262565	43.39330582	7.439117225	3.448039384	5.449290895	749.1374831	942.1149677
PgSL66	0.106700242	48.50934055	52.02279142	5.666666667	8.052739192	19.59798211	39.48563498	4.206666667	3.970366208	187.0690126	35.68789016	8.938545242	4.918424515	5.820380235	829.7169848	1369.616485
PgSL67	-0.001234038	48.91105558	53.04593569	5.945	8.026856604	20.56006339	44.29588627	4.733333333	4.468523208	227.776283	55.31092144	8.285636576	2.503861314	5.54031038	1286.886107	2001.386376
PgSL1	0.000637119	63.39008488	68.18714809	8.776666667	10.58305603	23.15504904	47.8456511	4.566666667	3.730319485	279.9907941	45.93905073	7.409800442	4.232931842	5.9583544	2121.268617	1379.865787
PgSL2	-0.00055327	67.50386531	72.40113431	7.608333333	10.62380859	20.32539969	44.23097367	4.318333333	4.146047421	262.2149802	44.67884413	9.045186033	2.284329249	5.669888724	2274.085874	2183.327777
PgSL3	0.000703278	73.9284146	78.70965505	6.998333333	12.18485636	23.86136527	46.30246125	4.183333333	4.106565026	312.926941	47.34164684	9.101052015	1.074813921	6.839207385	1915.230633	2650.871055
PgSL68	0.137338586	48.1599462	52.09591344	4.721666667	7.727107319	20.36968146	45.55845098	4.693333333	4.13810041	215.5990958	41.86299126	8.313216678	3.749749034	5.833769717	1221.226177	741.3856816
PgSL4	0.001122102	64.13409258	68.49042047	6.445	10.46571253	23.47920726	48.02257365	4.321666667	4.250551231	284.0297088	42.67396526	7.707972075	1.086456825	4.916802704	1994.986784	1039.496984
PgSL5	0.001624833	73.91278551	79.42333068	8.723333333	11.3416293	22.09706508	46.52929325	4.568333333	4.446462392	289.1548872	43.59564322	9.750235209	1.432322382	5.924068869	2397.295972	3406.832448
PgSL6	0.021127348	74.8017176	80.70951387	7.611666667	11.64548127	21.49384892	51.25724781	4.698333333	4.107644502	279.6432624	38.05910276	9.642541537	1.241118719	5.328360189	2227.992651	3084.413703
PgSL7	0.02127185	71.53764732	76.70104259	7.388333333	11.67307101	21.69427743	44.72283612	4.681666667	4.053704027	313.9355813	43.10153916	8.76815492	1.607482611	5.330040977	2317.760647	2425.67277
PgSL8	-0.001216678	62.54205863	67.60889074	8.556666667	9.439431211	21.95552065	45.6532524	4.405	3.439785475	249.9288905	35.23351485	7.774401575	4.086019368	5.344797344	1547.988363	2041.978524
PgSL9	-0.002056495	61.68137772	66.24701782	9.39	10.06482129	21.23441367	44.225929	4.293333333	3.815107262	260.1839346	44.28953331	7.868310549	3.899386231	6.323724886	1864.577479	1728.566787
PgSL10	-0.001376642	78.02199702	83.50658155	8.443333333	12.31689635	22.28648817	49.51472915	4.266666667	4.214368265	294.0904585	42.42197343	8.99079831	0.349422548	5.486454317	2459.003523	2476.84794
PgSL11	-6.40321E-05	77.41320029	82.48467433	8.498333333	13.1881704	23.62480281	51.93449597	4.84	4.321178707	310.7822209	39.76175596	9.69969019	0.360846533	5.308623465	3070.465334	3057.953784
PgSL12	-0.000993017	77.67972326	82.85312838	8.721666667	12.70749353	21.19436068	50.36405671	4.371666667	4.099606223	289.1753406	43.21676101	9.48590768	1.168721299	5.691474726	2280.018059	3160.316082
PgSL13	-0.000403619	76.90145084	82.05105848	7	12.50244231	21.11703297	48.52186965	4.283333333	4.339358318	277.9751178	39.99516251	9.588310533	1.111446008	6.407969547	2179.828506	1625.979546
PgSL14	0.000933328	74.99571171	80.11705952	8.221666667	12.56170922	20.95944732	47.25981928	4.91	4.108753618	282.3803428	37.74663758	10.45079099	0.18217091	5.415900303	2648.002479	3150.606404
PgSL15	0.002638633	73.07918892	78.06099553	8.278333333	11.0473413	22.59951951	49.45346245	4.303333333	4.181828507	274.5415873	41.50760937	10.03777408	1.901953999	6.121138808	2153.214936	2244.159122
PgSL16	0.001245208	68.16821884	73.07127386	9.11	11.12455243	22.88681128	50.10480558	4.861666667	3.941209141	270.2222606	38.39144835	9.741361033	1.763228528	6.034700435	2162.814833	2615.841465
PgSL17	0.001976401	74.65371307	79.7825651	9.278333333	11.50086581	22.50053131	50.53258455	4.245	3.928742786	295.5191176	37.57510742	9.059040287	1.36913033	5.617820001	2949.47135	2886.268217
PgSL18	-0.000570562	72.97644678	78.67681968	8.555	11.71122251	21.95766724	43.9593153	4.388333333	4.194263941	271.8910207	37.86064321	9.495649796	1.535838978	5.616929638	2154.57236	2898.392043
PgSL19	0.001083674	75.23400246	79.979613	8.5	11.99825208	21.39385692	47.80872151	4.416666667	3.999835629	269.8382213	39.68835152	10.3905421	1.101340018	6.099378051	2443.061094	3103.199269
PgSL20	-3.67E-06	75.353002	80.6295082	7.611666667	12.15176573	21.7804726	55.67523448	5.371666667	4.747409988	289.7651605	50.39948308	10.05496373	0.720761943	6.785620513	2456.082288	2272.007675
PgSL21	-0.000131783	79.01629503	83.72750955	6.445	12.48848828	21.34833045	54.29252192	5.293333333	4.595621211	311.1548374	54.17237629	8.732899385	0.672981686	5.128539063	2455.960073	2154.778281
PgSL22	0.001692984	76.10681295	81.39622882	5.223333333	12.22329963	20.45632854	44.02138948	4.41	4.243857896	274.3156948	60.43263297	9.298478548	-0.015307994	5.650353632	2156.836166	1162.858111
PgSL23	0.021455545	78.29011614	83.33435105	6.445	11.95507565	22.39011061	46.82264679	5.083333333	4.74086022	296.9712949	53.01245938	9.644088079	0.310116101	6.137406064	2772.348698	3122.239987
PgSL82	0.049336909	48.4446731	54.18342129	7.055	8.498339053	20.72760414	44.90455098	4.74	4.24545328	246.5988993	52.34170917	8.325520807	4.69072568	5.305772886	1096.264899	1276.027895
PgSL83	0.043262683	52.06919278	55.51373304	5.5	8.309124903	19.69056444	42.8750514	4.323333333	3.973109065	224.6148714	49.95294974	7.52107286	8.635420091	5.102506729	1205.57447	946.7866416
PgSL84	-6.54967E-05	51.06884196	54.11942504	6.555	7.970491085	20.61560302	46.55469779	4.123333333	3.882988004	206.9932275	50.77880856	7.171661281	4.076557165	5.748547227	1139.260519	1768.33578
PgSL85	-0.000848874	48.72977398	52.38344398	6.333333333	8.038047109	20.7659469	45.26597687	4.193333333	3.918585131	226.9610633	52.63955311	7.27603025	6.394102306	5.800468078	1212.094843	1569.104179
PgSL86	0.082910747	52.47098671	56.30240608	4.445	8.428735439	21.71625943	50.68246718	4.828333333	4.566780989	255.139311	63.86982469	9.62817236	1.010539745	6.226734565	1276.261069	1689.94612
PgSL87	0.001445296	52.62073369	56.303259	6.056666667	8.926226881	22.25253717	46.75725709	4.768333333	4.228356486	252.1498662	61.36634896	7.80548996	5.056637977	6.029930244	1198.119153	1139.588863
PgSL88	0.028575762	55.38232612	58.72464396	3.666666667	8.79944811	18.86912272	52.99271645	5.805	4.664973219	228.5924931	56.53201838	11.04004625	0.514069956	5.417132806	1660.632402	1037.948734
PgSL89	0.072534986	49.65151207	53.99285274	4.416666667	8.969600803	22.41071166	42.69695848	4.76	4.444470419	238.2686261	51.8098003	8.576904505	4.236264431	5.810778966	1009.695412	2201.772724
PgSL90	-0.003024452	53.18452945	56.82096193	5.668333333	8.56088356	19.56960251	44.5241807	4	5.423257199	199.4960894	47.42478161	7.24429876	3.923779233	4.509965895	456.1912822	739.545348
PgSL91	0.020666317	49.65927946	54.10328862	5.223333333	8.468524327	20.48236091	49.76190421	4.778333333	4.339678424	233.8265416	60.29021828	8.204135126	3.457771884	5.379707461	1453.246229	1171.010013
PgSL24	0.024486608	82.22331273	87.64775218	9.5	13.15852766	20.90531681	49.86613732	4.278333333	4.207133238	288.0587823	37.47643483	9.994574168	3.861354572	5.313447722	2576.223202	2092.516497
PgSL25	-0.00030841	68.59695955	73.30066709	7	12.04006553	21.27492182	46.23600623	4.523333333	4.371244761	294.5953014	47.19780159	8.891014141	0.68023195	5.593794639	2252.747263	843.0442424
PgSL69	0.084450438	44.46152556	48.58169132	5.278333333	7.712630476	19.06177101	38.08794157	4.16	3.599807722	206.1410278	45.70774098	7.411623101	5.345627416	5.491691899	1036.898704	1084.2723
PgSL70	0.062089224	53.63042489	56.60013774	4.111666667	9.708897485	23.23296947	52.49574061	5.276666667	4.719124457	281.3902683	63.93367027	8.934611295	4.492470279	5.786167382	1684.697123	875.1094916
PgSL71	0.041246545	49.78178165	54.06322921	5.555	8.802263496	21.01406607	43.11199459	4.726666667	4.786117251	248.0519651	51.15803296	8.319024177	3.449451834	5.755343563	980.4457907	971.2329746
PgSL72	0.063188058	46.36116262	50.95104687	6.498333333	8.733630802	19.7150667	48.08164972	5.021666667	4.36188043	207.7780386	46.96645635	8.019809679	2.745340745	5.998943954	1100.745405	1048.282915
PgSL73	0.024033197	50.96444692	54.95720043	4.388333333	8.362436116	21.07372983	49.97109243	4.915	4.345458112	239.671403	60.38599813	8.286227638	3.728563455	5.569467802	1677.107025	687.111002
PgSL74	0.001651748	48.43396319	52.08839353	5.725	8.08466845	20.38348132	42.88255138	4.656666667	4.398301991	202.7138081	49.87537102	9.511417218	3.114237973	5.403167126	851.9180803	1594.831969
PgSL75	0.024528519	51.00468997	54.27581359	4.498333333	8.381169054	20.76462501	46.66803345	5.395	4.59795422	216.2574898	41.17982956	9.51527775	1.178671533	6.19665625	1899.850197	1316.106438
PgSL76	0.042732575	54.52064944	56.93654985	4.833333333	8.740732195	22.32657862	44.90557327	4.915	4.379423365	242.0510781	53.10588305	9.344008255	2.762436576	6.218318375	1580.829006	947.8744086
PgSL77	0.040913264	51.48060103	54.96012248	5.61	8.386967325	20.32354745	43.09960826	4.771666667	4.186343437	224.8130835	52.76227558	8.7668531	3.947023716	4.55589393	1172.221725	948.2499503
PgSL78	0.043830388	49.47774927	53.99307941	7.166666667	8.352461003	21.59941431	48.87283703	4.738333333	4.423996806	239.1029579	55.99447401	8.313216656	3.125803603	5.729911062	1333.655325	1686.369383
PgSL79	0.020416668	52.30403333	55.92750259	6	8.560983731	21.28735668	46.61896871	5.178333333	4.296384139	237.8033311	49.50913771	8.616498009	4.857747856	6.117218181	1479.437131	1749.480538
PgSL80	0.132360962	49.39445202	53.69338915	6.946666667	8.526420796	19.94024837	48.85980901	5.043333333	4.290796855	249.651844	72.74235641	7.941502113	1.640041375	5.746293326	1629.010382	1521.194649
PgSL81	0.043008354	50.31831879	54.28947216	5.663333333	8.218869893	23.97372926	48.90653891	5.093333333	4.216776368	240.4937943	59.601651	6.360092239	7.94146023	5.54369225	1280.202964	1746.82283
PgSL26	-0.000200604	66.02480495	71.03083363	7.666666667	10.12380538	22.9149336	52.80541933	4.488333333	3.885587385	265.9367396	46.27892563	7.648961602	1.714410963	6.217075946	1644.446332	1440.608621
PgSL27	-0.002048118	72.69525142	76.69320202	8.168333333	11.38220994	23.25026546	47.88094824	4.523333333	4.033858948	301.1842655	48.62580677	8.890459971	0.759386019	5.841803822	2384.765134	2079.370849
PgSL28	-0.001162748	62.77280324	67.66442065	8.666666667	10.39109994	22.99025749	46.41072018	4.128333333	4.272168485	284.8257396	45.09597315	8.20237915	2.433269132	5.968891795	1652.4373	1623.413449
PgSL29	0.000627341	66.42978622	70.66059224	8.446666667	10.19217299	23.0003875	46.69424757	4.26	3.888098766	275.9151006	42.62813492	7.525023923	3.501092759	5.431290414	2084.240878	1571.680301
PgSL30	0.020199028	68.14082748	73.07466221	7.39	9.881745817	21.93597095	45.26580984	3.548333333	3.631728518	240.8303167	38.63139885	7.908737306	1.433373263	5.023753128	1404.804283	1087.024512
PgSL31	0.00080943	67.46153946	72.60266503	7.11	11.18673055	20.70991043	54.76429128	4.405	4.015746113	255.9431249	49.34834585	7.988896209	1.206802776	6.093435187	2095.342696	1459.656647
PgSL32	0.023056694	44.29873542	48.0237454	6.443333333	8.110616083	19.04083084	42.90484614	4.335	4.195776222	200.7965497	49.04456612	7.956902099	4.11555081	5.860202686	900.8614207	2232.870251
PgSL33	-0.00018487	45.67735392	50.02262037	5.555	8.075249165	20.49216145	42.79237914	4.356666667	4.209460351	221.5390549	49.21578211	7.838685182	4.712183697	6.404894624	1434.566548	2275.583808
PgSL34	0.001797474	43.61712934	48.18984945	5.89	7.798408548	21.75122139	45.48093062	4.611666667	4.015573505	211.3126744	46.03705607	7.731348582	3.808200827	7.046224374	921.7569606	998.9897542
PgSL35	0.046471641	47.29965237	51.46503141	5.278333333	8.068498291	20.42159675	46.59015681	4.756666667	4.351722911	219.6747796	55.77837474	7.869117867	3.220988703	5.945558794	1075.445699	1371.213239
PgSL36	0.063882061	46.0204967	50.07817721	5.111666667	7.61879116	20.07051857	44.38061433	4.693333333	3.905363648	211.0138634	48.21873048	7.31805301	5.711991549	4.669815116	920.3605865	1601.528021
PgSL37	0.111334049	48.27450497	52.9515663	4.778333333	8.187987783	18.02367603	44.0789028	4.533333333	4.574703666	209.2161515	60.30140665	8.229631603	1.914172981	5.960633156	1748.733715	1047.870063
PgSL38	0.04459474	45.33833976	49.24284233	6.056666667	7.25728885	20.63019229	43.02404332	4.2	3.791163978	203.5119211	40.33080701	7.881268861	4.754685063	5.880349318	942.2457538	937.0138612
PgSL39	-0.002360288	44.13515107	47.6588451	4.443333333	7.382577044	19.50989672	37.41261149	3.54	3.599326309	177.177631	38.11577915	8.119524013	6.409049736	5.790841027	454.7754184	789.8050251
PgSL40	0.019955915	48.97588891	53.17699191	5.833333333	8.096053741	20.91374083	43.64371611	4.733333333	4.241066297	220.73915	51.98014413	7.98779645	2.639243901	6.130623864	1555.559272	1087.719961
PgSL41	-0.002957923	46.59545808	50.1631219	5.333333333	7.693289912	20.37537099	47.53489487	4.865	4.374203416	206.7892936	52.60382437	8.447151363	2.985252535	6.113974671	989.518143	1689.174513
PgSL42	0.023320372	42.05648597	45.89274094	8.055	8.402010866	21.59688942	37.13788237	4.016666667	3.431811169	200.9894553	46.72776825	7.488359738	7.928941286	5.984490343	957.9483139	1242.565662
PgSL43	0.086895386	47.50295011	51.35902357	6.221666667	7.978298849	21.21161849	44.70696486	4.321666667	4.105590984	203.2471788	51.27648676	8.125705582	3.479716258	6.795906428	1339.888383	1639.909409
PgSL44	0.000883822	55.62939674	58.79457498	3.056666667	8.631322052	18.72059108	44.22188155	5.115	4.17316796	195.8877389	42.69307718	8.608066127	0.682143738	5.092147168	944.3577963	364.4191685
PgSL45	0.024029581	45.33331067	49.08098654	6.778333333	8.193189056	21.18764663	43.89191365	4.273333333	4.050710987	220.0635042	48.62942105	7.725239873	5.785991992	7.086792408	845.0780959	1130.252327
PgSL46	0.039899548	47.37130043	51.38992223	4.833333333	8.336936958	21.14078799	49.98411668	5.178333333	4.496080966	225.9786391	49.62748373	7.448414844	4.524965025	6.30198404	1019.604947	1195.760895
PgSL47	0.026805021	46.6701327	51.08429718	5.721666667	7.759069443	20.53934831	41.51221677	4.145	4.077197617	197.5869547	45.79554889	8.762282766	4.299985149	6.645121058	1207.943458	1867.810195
PgSL48	0.024451966	48.66445301	51.88381947	5.055	8.235375351	20.30826036	40.35343529	4.471666667	4.177337254	223.9592193	52.21517839	8.135741413	2.017619879	5.608011782	1923.99672	1733.969878
PgSL49	-0.000414749	48.22234827	51.81561757	4.998333333	8.144122746	19.9130429	42.66186692	4.545	4.445995677	202.0650243	46.09082817	8.008171723	4.512253084	5.479719254	969.5870794	1814.439718
PgSL50	0.109893942	47.39690468	52.27869268	4.725	7.950075008	21.21332279	43.48943002	4.711666667	3.933943561	214.0612205	47.4489909	8.110770393	5.865474796	6.232192033	1221.729678	1368.371371
PgSL51	0.106983989	45.63323515	50.24496642	7.108333333	8.230783756	21.38866057	45.41951002	4.316666667	4.335112276	231.5101605	58.25555025	7.681328952	4.231360486	5.684198365	1142.344779	1458.902122
PgSL52	0.044643498	46.78054418	50.12346717	5.443333333	8.299616414	19.55393108	48.40308641	4.905	4.552451026	224.8988189	60.66332412	8.230683249	3.096861207	5.405760309	1115.923444	1427.59516
PgSL53	0.087185216	50.91592717	54.95782295	4.278333333	7.812950829	21.14384218	48.74008138	4.906666667	4.514441716	218.5776977	63.88065441	8.174504727	1.331599732	6.63776026	984.6982402	1558.27002
PgSL54	0.08245342	48.1435619	52.49919256	5.278333333	7.878362632	20.47980955	44.59997921	4.883333333	3.932407666	212.6065579	47.89427389	7.741695231	3.548729915	6.750406958	878.3976002	1042.672265
PgSL55	0.002773671	41.56543331	45.53790262	5.666666667	7.576854913	19.64624937	43.03894899	4.528333333	4.032077109	198.4070474	42.34433223	8.065704056	6.356534656	5.485298364	597.6838909	905.0035514
PgSL56	0.135250664	47.58800832	51.45637081	6.166666667	7.589609358	20.7488449	40.86990022	4.255	3.986687574	209.7543373	53.14126379	8.303725833	3.55451866	5.631801986	937.1717356	2010.912944
PgSL57	0.04416704	47.09927574	51.78482662	4.833333333	7.967866916	21.28678252	45.86054949	4.755	3.822265485	221.9792646	54.0535785	7.60269735	3.014447686	5.832619155	1299.453694	1278.357388
PgSL58	0.002672711	45.1078141	48.88626123	5.30219216	8.026950415	21.4231651	46.15027781	4.735619692	4.139148587	215.4627078	52.09684986	7.82760003	5.372327918	6.012272136	892.9363641	1240.291583
PgSL59	0.02463655	50.59989005	54.32927446	5.501666667	7.733876935	20.14563912	44.40608841	4.666666667	4.239639414	206.2550525	53.50775396	7.547833449	2.463088851	5.786352563	734.6405015	1223.483335
PgSL60	0.00035159	47.15661697	51.14490596	5.168333333	8.316027881	20.97133176	51.28877221	5.421666667	4.62123502	232.0110286	60.40722395	8.356862849	2.388051554	6.957724954	1150.346172	1679.246028
PgSL61	0.08444515	46.3833441	50.97128895	6.555	8.192791998	20.97832019	41.36695885	3.943333333	4.278743577	220.4035071	49.77912759	8.163573951	3.12621484	5.339036172	995.7045896	881.6664057
PgSL62	0.050290298	44.16372123	49.41955506	7.166666667	8.939561152	20.17934204	44.83636558	4.558333333	4.085031208	232.170239	44.87607418	7.782301132	6.949987707	6.865735402	1364.412405	1203.414956
PgSL63	-0.001539527	48.08929256	51.55677144	5.778333333	8.496700846	20.07377794	42.12930925	4.316666667	4.140593698	224.3245689	53.48688234	7.453244843	3.71331231	6.299640381	1167.073792	1729.918674
PgSL64	0.041208971	46.26760045	49.91687235	4.666666667	7.809706167	19.8214392	43.43587572	4.42	4.213018581	216.7861903	50.81379401	7.985897206	3.914996081	5.966651142	1248.617808	1664.900195
